# Supplementary material for: Single cell transcriptomics reveals cell type specific features of developmentally regulated responses to lipopolysaccharide between birth and 5 years
Source: Front Immunol. 2023 Oct 17;14:1275937. doi: 10.3389/fimmu.2023.1275937 (PMC10619903; doi:10.3389/fimmu.2023.1275937)
Supplement: Supplementary file 2 [file DataSheet_2.xlsx]

## Sheet: Info
	Differential gene expression analysis
	Tab	Name	Comparison
	1	1)_CBMC_LPS (DEGs)	LPS-treated CBMC versus untreated CBMC samples
	2	2)_CBMC_Poly(IC) (DEGs)	Poly(I:C)-treated CBMC versus untreated CBMC samples
	3	3)_5yr_PBMC_LPS (DEGs)	LPS-treated 5yr PBMC versus untreated 5yr PBMC samples
	4	4)_5yr_PBMC_Poly(IC) (DEGs)	Poly(I:C)-treated 5yr PBMC versus untreated 5yr PBMC samples

## Sheet: 1)_CBMC_LPS (DEGs)
	Intermediate B cells						Memory B cells						Naïve B cells						Naïve CD4+ T cells						CD4+ Tcm						Naïve CD8+ T cells						CD8+ Tcm						CD8+ TEM						CD14+ monocytes
		p_val	avg_log2FC	pct.1	pct.2	p_val_adj		p_val	avg_log2FC	pct.1	pct.2	p_val_adj		p_val	avg_log2FC	pct.1	pct.2	p_val_adj		p_val	avg_log2FC	pct.1	pct.2	p_val_adj		p_val	avg_log2FC	pct.1	pct.2	p_val_adj		p_val	avg_log2FC	pct.1	pct.2	p_val_adj		p_val	avg_log2FC	pct.1	pct.2	p_val_adj		p_val	avg_log2FC	pct.1	pct.2	p_val_adj
	IL1B	1.38666e-12	0.186466	0.132	0.003	2.99602e-08	SKIL	0.000209864	0.0598477	0.833	0.091	1	RPS27	6.1099e-28	-0.22212	1	1	1.32011e-23	CD52	4.55833e-274	-0.722055	0.964	0.976	9.84872e-270	CD52	2.40876e-61	-0.654436	0.962	0.965	5.20436e-57	RPS27	2.04007e-62	-0.224708	1	1	4.40778e-58	MTRNR2L12	9.58072e-07	-1.20902	0.784	0.938	0.0207001	CXCL8	5.7976e-09	0.437585	0.177	0.013	0.000125263	UPP1
	RPL37	8.16088e-12	-0.194959	1	1	1.76324e-07	PRRC2C	0.000358496	0.812134	1	1	1	RPL37	4.46401e-24	-0.183627	1	1	9.64494e-20	RPS27	2.48487e-220	-0.191905	1	1	5.36881e-216	RPS27	3.16901e-46	-0.202599	0.998	0.999	6.84697e-42	BIRC3	1.74953e-42	0.776445	0.748	0.424	3.78003e-38	TTBK2	0.000152052	-0.458155	0	0.219	1	NFKBIA	1.28214e-07	0.676823	0.582	0.306	0.00277019	IL1B
	RPS27	1.66479e-10	-0.260807	1	1	3.59694e-06	NEK4	0.000470819	-0.663545	0	0.636	1	RPL27A	3.26582e-23	-0.363789	0.998	1	7.05613e-19	CD74	1.5755e-179	0.708434	0.742	0.397	3.40402e-175	RPL38	8.06883e-41	-0.281102	0.996	0.991	1.74335e-36	RPL37	5.45955e-40	-0.174938	1	1	1.17959e-35	RELB	0.000155449	0.648869	0.405	0.062	1	RPL27	1.89997e-07	-0.298962	0.975	1	0.00410507	CXCL8
	DDX17	2.82244e-10	0.275891	1	0.913	6.09817e-06	PPFIA1	0.000470819	-0.741759	0	0.636	1	RPL27	5.34517e-23	-0.281679	1	1	1.15488e-18	RPL37	1.35259e-161	-0.165608	1	1	2.92241e-157	RPL37	1.04095e-37	-0.154043	0.999	0.998	2.24907e-33	CD74	1.16474e-35	0.631625	0.741	0.45	2.51654e-31	LIME1	0.000182223	-0.901787	0.081	0.469	1	RPL13A	3.77795e-07	-0.396761	1	1	0.00816263	C15orf48
	STAT1	1.46809e-09	0.519901	0.67	0.419	3.17195e-05	CHID1	0.00154548	-0.951964	0	0.727	1	RPL23A	1.77011e-22	-0.258758	1	1	3.8245e-18	BIRC3	6.28055e-141	0.720005	0.704	0.39	1.35698e-136	CD74	9.99972e-37	0.593979	0.734	0.435	2.16054e-32	CD52	9.82293e-35	-0.484785	0.984	0.985	2.12234e-30	AC139887.2	0.000235492	0.663758	0.324	0	1	BIRC3	1.22175e-06	0.587791	0.513	0.267	0.026397	PLAUR
	RPL38	1.76073e-09	-0.263952	1	0.997	3.80424e-05	BLNK	0.00167658	-0.425567	0	0.545	1	RPL37A	2.65422e-20	-0.205812	1	1	5.7347e-16	KLF2	5.25588e-134	-0.596785	0.765	0.876	1.13558e-129	NFKBIA	6.1034e-35	0.518815	0.74	0.455	1.3187e-30	NFKBIA	1.68512e-32	0.566676	0.721	0.411	3.64087e-28	PRPF39	0.000396515	0.467912	0.189	0	1	RPL27A	2.45634e-06	-0.474315	0.956	0.987	0.0530716	SLC11A1
	ORAI2	3.38609e-09	0.332147	0.907	0.686	7.31599e-05	CAMKK2	0.0020464	-0.720534	0	0.545	1	RPL13A	5.83287e-20	-0.28308	1	1	1.26025e-15	NFKBIA	3.75497e-128	0.630635	0.716	0.413	8.11299e-124	STAT1	3.78179e-34	0.578616	0.623	0.344	8.17093e-30	RPL37A	2.2421e-25	-0.157711	1	1	4.84428e-21	RASA1	0.000441924	-0.407597	0	0.219	1	MTRNR2L12	4.00892e-06	-0.442021	0.861	0.922	0.0866168	SERPINA1
	RPL23A	6.11308e-09	-0.184077	1	1	0.000132079	ARHGEF7	0.00206669	0.151791	0.667	0.182	1	CXCL8	1.44662e-18	0.29762	0.174	0.025	3.12557e-14	FTH1	1.18804e-121	0.590406	0.998	0.989	2.56688e-117	CXCL8	1.34899e-33	0.264389	0.193	0.029	2.91463e-29	MTRNR2L12	3.39392e-25	-0.450373	0.886	0.93	7.3329e-21	IKZF3	0.000677064	-0.03768	0.541	0.312	1	TOP2B	8.47365e-06	-0.489045	0.354	0.504	0.183082	METTL9
	RPL27	7.98434e-09	-0.202128	1	1	0.00017251	TAF1A	0.00220166	-0.443737	0	0.455	1	IL1B	2.37951e-18	0.210848	0.118	0.008	5.14118e-14	RPL38	1.43187e-117	-0.225342	1	1	3.0937e-113	HIF1A	1.37063e-32	0.538595	0.612	0.329	2.96139e-28	TPT1	2.70986e-24	-0.147329	1	1	5.85492e-20	PMS1	0.000691078	0.435857	0.27	0.031	1	CXCL5	9.81389e-06	0.263961	0.101	0.004	0.212039	CD84
	RPL21	2.19946e-08	-0.158003	1	1	0.000475216	ZDHHC2	0.00220166	-0.394029	0	0.455	1	RPL38	1.69364e-17	-0.296172	1	0.999	3.65927e-13	STAT1	4.56241e-114	0.696491	0.607	0.342	9.85754e-110	BIRC3	5.23846e-29	0.561448	0.734	0.493	1.13182e-24	STAT1	2.9114e-24	0.675198	0.541	0.302	6.29037e-20	BTN3A1	0.000849421	0.325581	0.459	0.125	1	MT-ND4	1.52593e-05	0.127531	1	1	0.329692	ALOX5AP
	INPP5F	5.49512e-08	0.246382	0.278	0.084	0.00118728	HLA-DPB1	0.00235744	0.620644	0.833	0.364	1	MT-ND4	5.99862e-17	0.127187	1	1	1.29606e-12	RPL37A	1.3784e-98	-0.140813	1	1	2.97818e-94	KLF2	2.56313e-28	-0.480265	0.773	0.853	5.53791e-24	KLF2	7.83859e-24	-0.490225	0.772	0.847	1.69361e-19	TMEM204	0.000871936	0.279043	0.595	0.25	1	ANXA1	1.82872e-05	0.209279	0.247	0.116	0.395113	NRP1
	KMT2A	6.70886e-08	0.249476	0.797	0.555	0.00144952	SRP72	0.00241104	1.02467	1	0.636	1	RPL21	1.01644e-14	-0.165128	1	1	2.19612e-10	STK17A	3.18312e-98	0.418079	0.907	0.745	6.87746e-94	FTH1	1.76239e-27	0.553425	1	0.993	3.80782e-23	NFKB2	3.74305e-23	0.367419	0.477	0.219	8.08724e-19	INSIG2	0.00089926	0.228648	0.243	0.031	1	SKIL	5.0902e-05	0.499185	0.291	0.121	1	MCEMP1
	PSMB9	1.23234e-07	0.313993	0.912	0.773	0.00266258	NUP214	0.00266743	0.898079	0.667	0	1	INPP5D	2.7117e-14	0.174515	0.595	0.387	5.85889e-10	RELB	1.67786e-94	0.388877	0.34	0.108	3.62518e-90	RPL27A	2.34274e-26	-0.313225	0.992	0.994	5.06172e-22	CXCL8	9.3402e-22	0.23722	0.173	0.027	2.01804e-17	BIRC3	0.00096072	1.07746	0.757	0.312	1	NFKB2	5.38032e-05	0.384903	0.342	0.151	1	MMP14
	NEAT1	1.55655e-07	0.515645	0.921	0.785	0.00336308	H2AFV	0.00267715	-0.435843	0.333	0.727	1	MTRNR2L12	2.51204e-13	-0.426339	0.929	0.985	5.42752e-09	PSME1	8.52911e-93	0.424102	0.943	0.828	1.8428e-88	TPT1	1.83526e-25	-0.17263	0.999	0.998	3.96527e-21	RPL38	5.5662e-21	-0.213731	1	1	1.20263e-16	SMAD2	0.00107042	0.0154932	0.459	0.25	1	MT-ND3	6.30956e-05	-0.0845324	1	1	1	MIR3945HG
	CXCL8	2.2019e-07	0.149425	0.207	0.052	0.00475743	EIF2S3	0.00271313	0.814769	1	0.909	1	IRF1	2.79812e-13	0.491034	0.741	0.561	6.04562e-09	HIF1A	9.87842e-92	0.484712	0.571	0.311	2.13433e-87	SYNE2	2.14244e-24	0.449979	0.781	0.568	4.62896e-20	FCER1G	5.94497e-21	-0.605023	0.49	0.617	1.28447e-16	NABP1	0.00116898	0.488766	0.297	0.031	1	POLR2J3	0.000104914	0.443688	0.785	0.595	1	TGFBI
	IKBIP	3.95524e-07	0.092453	0.361	0.174	0.0085457	FUS	0.00297669	0.845461	1	0.909	1	RPL32	4.80393e-13	-0.151307	1	1	1.03794e-08	CXCL8	1.06426e-86	0.238538	0.173	0.03	2.29943e-82	C17orf49	4.61892e-24	0.458637	0.666	0.408	9.97964e-20	IL1B	7.92206e-21	0.164056	0.103	0.005	1.71164e-16	PIM3	0.00117045	0.648008	0.324	0.031	1	RPL37A	0.000120376	-0.255968	1	0.996	1	CTSL
	TLN1	5.21996e-07	0.193333	0.828	0.593	0.0112782	HECA	0.00298019	0.843826	0.833	0.091	1	RPS18	8.73917e-13	-0.090607	1	1	1.88818e-08	TLE5	1.75675e-86	-0.353003	0.969	0.957	3.79564e-82	RELB	4.62573e-24	0.342101	0.444	0.194	9.99435e-20	RPL27A	2.93699e-20	-0.247857	1	1	6.34566e-16	CCT3	0.00140024	-0.661868	0.486	0.844	1	PTPN2	0.000175636	0.28322	0.513	0.319	1	PLD3
	SPAG7	6.60974e-07	0.145027	0.595	0.36	0.014281	ARPC1B	0.00298635	-0.933253	0.667	0.818	1	RPL35	2.03661e-12	-0.197023	1	0.999	4.4003e-08	TPT1	6.45875e-84	-0.119217	1	1	1.39548e-79	GBP4	6.05868e-24	0.515892	0.471	0.232	1.30904e-19	IRF1	1.84026e-19	0.493659	0.614	0.385	3.97607e-15	SMDT1	0.00149143	-0.307066	0.676	0.562	1	EPHA1-AS1	0.000176835	0.262297	0.146	0.034	1	IL3RA
	MCUB	7.15599e-07	0.014635	0.471	0.311	0.0154612	PAIP1	0.00412001	-0.688152	0	0.545	1	RPL36	3.39143e-11	-0.159946	1	1	7.32753e-07	C17orf49	2.71773e-81	0.481107	0.637	0.381	5.87192e-77	TLE5	3.62021e-23	-0.342734	0.952	0.952	7.82183e-19	C17orf49	1.63617e-18	0.45201	0.66	0.418	3.53511e-14	EMC1	0.00150541	0.37703	0.216	0	1	NLRC5	0.000179831	0.5401	0.392	0.211	1	FYB1
	MT-ND4	7.89182e-07	0.140292	1	0.997	0.0170511	ABCD4	0.00467563	-0.321464	0	0.455	1	UBE2L6	3.72324e-11	0.246444	0.459	0.289	8.04442e-07	MT-ND4	4.96381e-73	0.0496222	1	0.998	1.07248e-68	RPL37A	3.55789e-22	-0.141781	0.999	0.999	7.68718e-18	IL32	3.21418e-18	0.536929	0.912	0.815	6.94456e-14	HIF1A	0.00150644	0.425584	0.541	0.25	1	DDX6	0.000183245	0.24291	0.797	0.603	1	CXCL3
	HLA-DOA	8.08161e-07	0.046079	0.326	0.18	0.0174611	KPNA1	0.00467563	-0.37369	0	0.455	1	STAT1	5.50203e-11	0.434108	0.494	0.327	1.18877e-06	NFKB2	2.60658e-72	0.375799	0.381	0.162	5.63179e-68	MTRNR2L12	9.73455e-21	-0.519658	0.834	0.915	2.10325e-16	RELB	3.29183e-18	0.301859	0.347	0.14	7.11234e-14	WDR89	0.00157774	0.556556	0.243	0	1	ATP5PF	0.000210108	-0.250476	0.633	0.612	1	LIPA
	TMBIM4	8.41822e-07	0.311956	0.89	0.701	0.0181884	PAN3	0.0046875	1.57719	0.667	0	1	RPS13	7.9096e-11	-0.132906	1	1	1.70895e-06	HLA-B	9.31525e-72	0.272334	0.999	0.996	2.01265e-67	NFKB2	1.07135e-20	0.304702	0.468	0.238	2.31476e-16	TMSB10	3.53451e-18	-0.263747	1	1	7.63667e-14	NOC3L	0.00158941	0.474509	0.378	0.094	1	UBXN1	0.00021319	-0.138373	0.741	0.664	1	FUCA1
	WASHC2C	9.20253e-07	0.258558	0.348	0.142	0.019883	PDK1	0.0046875	1.33244	0.667	0	1	RPL26	2.82442e-10	-0.127332	1	1	6.10244e-06	IRF1	6.046e-68	0.477017	0.633	0.423	1.3063e-63	JUNB	1.82474e-20	0.53556	0.751	0.535	3.94253e-16	RPL36	1.25791e-17	-0.125004	1	1	2.71784e-13	PPP1R3B	0.00164871	0.384523	0.162	0	1	LINC00861	0.000218349	-0.446181	0.525	0.595	1	IL1A
	EPSTI1	1.27513e-06	0.169732	0.339	0.174	0.0275504	USP34	0.00526344	1.38041	1	0.182	1	RPL15	2.92178e-10	-0.146291	1	1	6.3128e-06	TMSB10	6.42503e-63	-0.243152	1	1	1.38819e-58	MT-ND4	3.62764e-20	0.105608	0.998	0.993	7.83788e-16	STK17A	1.81748e-17	0.308458	0.951	0.837	3.92684e-13	WAC	0.00168715	-0.45273	0.486	0.5	1	SNRPF	0.000225076	-0.35353	0.449	0.526	1	RCBTB2
	GBP2	1.55843e-06	0.486707	0.573	0.349	0.0336715	BORCS5	0.00537143	0.380987	0.667	0.182	1	PCSK7	3.86078e-10	0.266361	0.623	0.424	8.3416e-06	HDGFL3	1.32858e-62	0.341495	0.248	0.081	2.87052e-58	HLA-B	4.24593e-20	0.236576	0.998	0.999	9.17376e-16	MT-ND4	4.66873e-17	0.0793732	1	1	1.00873e-12	PSMD8	0.00168874	-0.749312	0.486	0.781	1	DCAF7	0.000248908	-0.0105802	0.392	0.319	1	CD36
	RPL35	1.88386e-06	-0.116438	1	1	0.0407027	RFXAP	0.00549951	-0.394321	0	0.364	1	TPT1	5.92718e-10	-0.175294	1	1	1.28063e-05	RPL27A	7.59253e-62	-0.185464	1	1	1.64044e-57	GBP2	3.88196e-19	0.355162	0.683	0.477	8.38735e-15	MIAT	1.32233e-16	0.314866	0.263	0.091	2.85702e-12	RBM4	0.0017629	0.129999	0.73	0.406	1	IL2RG	0.000254722	0.302299	0.911	0.759	1	SCG5
	RAB30	1.92619e-06	0.234987	0.705	0.474	0.0416174	PTGIR	0.00550569	0.818889	0.667	0.091	1	RPS19	5.98161e-10	-0.160508	1	1	1.29239e-05	RPL13A	2.9786e-60	-0.140239	1	1	6.43557e-56	TXNIP	1.24097e-18	-0.3836	0.859	0.864	2.68125e-14	TAPBP	2.54753e-16	0.338282	0.77	0.574	5.50418e-12	SLC9A8	0.00176754	0.341029	0.189	0	1	PGP	0.000263283	0.00680571	0.405	0.289	1	2001-03-01
	DDX39A	2.10984e-06	0.0553125	0.533	0.352	0.0455853	MED31	0.00550765	-0.493141	0.167	0.636	1	RPL41	6.693e-10	-0.083873	1	1	1.44609e-05	RGCC	5.02554e-60	-0.374304	0.551	0.647	1.08582e-55	RPS29	5.17578e-18	-0.120097	0.999	0.999	1.11828e-13	CD55	3.14474e-16	-0.393581	0.552	0.615	6.79453e-12	SNX10	0.00176841	0.295918	0.162	0	1	CAB39	0.000309534	0.226652	0.342	0.19	1	NAMPT
	MDM4	2.1379e-06	0.187847	0.921	0.741	0.0461915	TBK1	0.00557637	-0.646031	0	0.455	1	RPS6	8.20709e-10	-0.143255	1	1	1.77322e-05	MARCKSL1	8.34911e-60	-0.399294	0.557	0.656	1.80391e-55	TRAC	5.47974e-18	-0.414507	0.923	0.938	1.18395e-13	RPS18	5.30233e-16	-0.0735977	1	1	1.14562e-11	WASHC1	0.00183457	-0.477955	0	0.188	1	CCNI	0.000340648	-0.0531601	0.943	0.845	1	HBEGF
	PTBP3	2.30704e-06	0.0616258	0.621	0.407	0.0498459	NAGPA	0.00578641	-0.41836	0	0.455	1	ATP5F1E	1.15868e-09	-0.2223	0.989	0.988	2.50343e-05	S1PR4	8.77031e-60	-0.342936	0.56	0.633	1.89491e-55	IRF1	1.31647e-17	0.371116	0.733	0.528	2.84438e-13	PSME1	8.4208e-16	0.359232	0.926	0.827	1.8194e-11	ZNF808	0.00185738	0.332576	0.189	0	1	TMBIM4	0.000383443	0.0716741	0.715	0.586	1	SQOR
	DHX8	2.41419e-06	0.0668144	0.326	0.172	0.0521611	IGLC2	0.00585257	-0.144032	0.5	0.545	1	TRIM56	1.29159e-09	0.325779	0.657	0.473	2.7906e-05	TRAC	2.80477e-59	-0.387501	0.949	0.943	6.05999e-55	PIM1	1.3589e-17	0.400014	0.555	0.323	2.93605e-13	NLRC5	2.66123e-15	0.337044	0.519	0.307	5.74985e-11	CBX4	0.00207432	0.430617	0.297	0.031	1	PARP8	0.000384218	0.443207	0.614	0.384	1	INHBA
	RBM23	2.58454e-06	0.213696	0.639	0.39	0.0558416	TMED4	0.00602065	0.0548583	0.5	0.636	1	RPL36A	1.58921e-09	-0.195761	0.994	0.997	3.43365e-05	TAPBP	4.13274e-59	0.335623	0.702	0.502	8.92919e-55	SOCS1	1.60828e-17	0.250363	0.339	0.163	3.47484e-13	MT-ND1	3.56458e-15	-0.255845	0.999	1	7.70162e-11	PNN	0.00208433	0.754887	0.919	0.719	1	C11orf54	0.000407438	0.35718	0.259	0.108	1	VAMP8
	PTPN1	2.6864e-06	0.357175	0.648	0.419	0.0580423	BCL2A1	0.00605802	0.381599	0.667	0.727	1	MT-ND1	9.65921e-09	-0.254717	1	1	0.000208697	RPS18	4.26568e-59	-0.0479879	1	1	9.21643e-55	RPL35A	1.92103e-17	-0.133153	0.995	0.998	4.15058e-13	S100A10	5.548e-15	-0.368041	0.646	0.697	1.1987e-10	ZNF14	0.00217935	0.332173	0.189	0	1	KRAS	0.000412408	-0.0805255	0.5	0.435	1	IER3
	ZMAT3	2.71239e-06	0.0964074	0.308	0.154	0.0586038	CCR7	0.00609815	-1.06081	0.5	0.909	1	RPS27A	1.12213e-08	-0.0914059	1	1	0.000242446	RPL27	4.42801e-59	-0.134057	1	1	9.56715e-55	MARCKSL1	1.99609e-17	-0.361664	0.417	0.494	4.31275e-13	RPL27	5.8998e-15	-0.139591	1	1	1.27471e-10	STRN3	0.00237134	0.340049	0.162	0	1	TUG1	0.000431408	0.0656997	0.411	0.315	1	CTSS
	NFKBIA	2.77989e-06	-0.116344	0.731	0.558	0.0600624	TMEM183A	0.00618258	-0.769676	0.167	0.727	1	USP14	1.89614e-08	0.144076	0.368	0.225	0.00040968	JUNB	9.86233e-59	0.474018	0.63	0.441	2.13085e-54	RPL27	2.11775e-17	-0.148826	0.998	0.997	4.57561e-13	SARAF	6.75331e-15	-0.250317	0.996	0.993	1.45912e-10	ARID5B	0.00237345	-0.442093	0.189	0.406	1	BTG1	0.000432084	0.244707	0.994	0.966	1	LCP2
	NFATC2IP	3.02346e-06	0.239218	0.551	0.308	0.0653248	CCDC82	0.006384	1.06165	1	0.182	1	MT-ND3	4.09878e-08	-0.0274417	1	1	0.000885582	TXNIP	1.40648e-56	-0.343141	0.81	0.841	3.03883e-52	PSME1	2.59687e-17	0.320221	0.935	0.837	5.6108e-13	FTL	1.35528e-14	-0.275343	0.999	1	2.92822e-10	ATP5PO	0.00240343	-0.193279	0.568	0.875	1	RPL31	0.00052168	-0.356523	0.968	0.966	1	GNAS
	ATP6AP2	3.23038e-06	0.133195	0.608	0.384	0.0697955	LRMP	0.00662889	0.559974	0.5	0.545	1	RPL30	5.41821e-08	-0.131288	1	1	0.00117066	RPL36	1.31575e-55	-0.0950717	1	1	2.8428e-51	DNPH1	3.6677e-17	0.281447	0.605	0.373	7.92444e-13	GBP4	2.11252e-14	0.357648	0.392	0.198	4.56431e-10	CD74	0.00243632	0.893785	0.757	0.406	1	HLA-A	0.000524167	0.256182	0.994	1	1	CD93
	UBE2K	3.88262e-06	0.12805	0.559	0.349	0.0838879	YTHDC2	0.00670492	0.303703	0.833	0.182	1	EPS15	6.23541e-08	0.136971	0.515	0.353	0.00134722	DNPH1	2.51544e-54	0.317111	0.622	0.402	5.43485e-50	RPL30	7.44527e-17	-0.10222	0.999	0.996	1.60862e-12	SP110	2.7145e-14	0.31953	0.655	0.471	5.86494e-10	TXNDC15	0.00248517	0.438649	0.27	0.031	1	SMAD7	0.000530544	0.2582	0.171	0.069	1	CCL3
	RPL30	4.37985e-06	-0.183095	1	1	0.0946309	CWC25	0.00684923	0.692453	1	0.364	1	RPL9	6.5117e-08	-0.129484	1	1	0.00140692	B2M	1.31637e-53	0.158628	1	1	2.84414e-49	HDGFL3	8.21592e-17	0.330251	0.197	0.042	1.77513e-12	MT-CO1	6.53008e-14	0.0673972	1	1	1.41089e-09	COMMD3	0.00253936	-0.398715	0.27	0.375	1	MRPL57	0.000549502	0.156892	0.589	0.427	1	PTMA
	CDK5RAP2	4.51895e-06	0.0742951	0.436	0.253	0.0976365	HMCES	0.00711709	-0.64216	0	0.455	1	GBP4	8.67457e-08	0.266642	0.34	0.209	0.00187423	NOSIP	3.5621e-53	-0.368766	0.61	0.678	7.69627e-49	STK17A	1.18501e-16	0.326509	0.795	0.628	2.56032e-12	S1PR4	1.78675e-13	-0.330839	0.64	0.704	3.86046e-09	DNAJC30	0.00267314	0.318013	0.189	0	1	ANP32E	0.000587751	0.189195	0.373	0.237	1	CD82
	BCAR3	5.26069e-06	0.178385	0.269	0.09	0.113663	RETREG2	0.00711709	-0.523749	0	0.455	1	ARID1B	1.0355e-07	0.301792	0.826	0.679	0.0022373	GBP4	2.35658e-52	0.367203	0.299	0.129	5.09163e-48	PRRC2C	2.83644e-16	0.24418	0.92	0.791	6.12842e-12	PSME2	2.9825e-13	0.263467	0.73	0.527	6.44399e-09	FUT11	0.00271114	-0.284938	0	0.156	1	CBFA2T2	0.000601965	0.0730996	0.253	0.155	1	AIF1
	MT-ND1	6.37988e-06	-0.217016	1	0.997	0.137844	TMEM14C	0.00719486	-0.71684	0	0.455	1	KPNA4	1.07661e-07	0.193445	0.453	0.299	0.00232612	RPL39	2.54858e-52	-0.0468102	1	1	5.50646e-48	AQP3	3.97908e-16	-0.331234	0.304	0.401	8.59721e-12	RPL21	3.22744e-13	-0.105888	0.999	1	6.97322e-09	OCEL1	0.00275994	0.534207	0.324	0.031	1	PCSK7	0.000620544	0.379812	0.582	0.392	1	GAS7
	RPL32	8.34407e-06	-0.148216	1	1	0.180282	PCM1	0.00731293	0.866754	0.667	0.636	1	AC008105.3	1.49076e-07	0.280127	0.539	0.368	0.00322094	SMAP2	1.21458e-51	0.290119	0.853	0.7	2.62423e-47	SKIL	5.30661e-16	0.242365	0.212	0.09	1.14655e-11	NAP1L1	4.70366e-13	0.265706	0.979	0.909	1.01627e-08	NUP37	0.00299408	0.305119	0.189	0	1	MTRNR2L8	0.000646297	-0.336205	0.133	0.284	1	PNP
	RRP9	8.36962e-06	0.0291696	0.282	0.148	0.180834	COX17	0.00741515	-0.193442	0.5	0.909	1	RAP1A	1.62593e-07	-0.0453841	0.457	0.378	0.00351299	SKIL	1.32821e-51	0.255868	0.22	0.083	2.86973e-47	SARAF	1.28158e-15	-0.289187	0.983	0.987	2.76898e-11	CALM1	6.94362e-13	-0.300748	0.952	0.963	1.50024e-08	TLE4	0.00300532	-0.533916	0.27	0.562	1	STK10	0.000698668	-0.253944	0.424	0.444	1	CD180
	RPL29	8.40575e-06	-0.141119	1	1	0.181615	MRPL1	0.00822731	-0.493506	0.5	0.636	1	MYCBP2	1.70852e-07	0.137208	0.817	0.672	0.00369144	MTRNR2L12	1.32896e-50	-0.319516	0.865	0.931	2.87136e-46	RPL13A	1.33554e-15	-0.186571	0.996	0.997	2.88557e-11	HIF1A	2.19216e-12	0.332976	0.534	0.339	4.73638e-08	SEH1L	0.00305262	0.345982	0.162	0	1	REX1BD	0.000706823	0.00527433	0.513	0.414	1	PSAP
	GBP4	8.93734e-06	0.28829	0.37	0.195	0.1931	NSFL1C	0.00824085	-0.778565	0.167	0.636	1	SIK3	1.76664e-07	0.133271	0.382	0.256	0.003817	GBP2	1.17495e-49	0.404508	0.561	0.367	2.5386e-45	RPL36	1.34557e-15	-0.072571	0.996	0.997	2.90724e-11	RPL23A	2.38032e-12	-0.11602	1	1	5.14293e-08	RRAGA	0.00307196	0.563221	0.297	0.031	1	CD7	0.000724456	0.338047	0.899	0.772	1	S100A4
	PIAS2	9.18686e-06	0.0768004	0.463	0.279	0.198491	COX10	0.00831945	0.553124	0.5	0	1	ORAI2	2.07068e-07	0.337906	0.847	0.71	0.00447392	MYL12A	2.49986e-49	-0.228188	0.925	0.911	5.40119e-45	RPS13	1.60108e-15	-0.10595	0.998	0.997	3.45928e-11	PIM2	2.5157e-12	0.296551	0.428	0.242	5.43542e-08	IL27RA	0.0031106	0.371516	0.649	0.281	1	MOGS	0.000752053	-0.344038	0.076	0.198	1	SLC2A3
	RPL36	1.05681e-05	-0.121951	1	1	0.228334	TLR6	0.00831945	0.630337	0.5	0	1	RPL39	2.23235e-07	-0.0243458	1	1	0.0048232	TARS	5.86272e-49	0.329478	0.551	0.346	1.2667e-44	JUND	2.48629e-15	-0.308337	0.675	0.676	5.37189e-11	RNASEK	2.71615e-12	0.285659	0.952	0.843	5.86852e-08	FLOT1	0.00313343	0.113858	0.432	0.188	1	RPS18	0.000876249	-0.212787	1	1	1	CLEC5A
	DDX42	1.06347e-05	0.161216	0.564	0.352	0.229773	PLEK	0.0088478	0.571373	0.667	0.545	1	MT-CO1	2.5924e-07	0.0706308	1	1	0.00560114	IARS	3.74874e-48	0.316742	0.552	0.348	8.09952e-44	S1PR4	2.7537e-15	-0.350444	0.579	0.655	5.94965e-11	ZC3H12D	2.80351e-12	0.249905	0.325	0.16	6.05726e-08	UBE2W	0.00317536	0.379265	0.243	0.031	1	SLCO3A1	0.000939124	0.285684	0.171	0.065	1	ATP13A3
	CD55	1.08132e-05	-0.252626	0.599	0.564	0.233629	CDK13	0.00901888	1.27115	0.833	0	1	B2M	2.6742e-07	0.136297	1	1	0.00577788	ANXA1	4.29976e-48	-0.334662	0.201	0.303	9.29006e-44	BATF	2.9454e-15	0.36451	0.306	0.13	6.36384e-11	TANK	3.28098e-12	0.288981	0.417	0.226	7.08889e-08	AC010642.2	0.00325019	-0.549916	0.108	0.406	1	HMBOX1	0.000952028	0.287101	0.392	0.22	1	CCL3L1
	RPS21	1.09467e-05	-0.147835	1	1	0.236515	WHAMM	0.00910236	0.610801	0.667	0.091	1	OAS1	2.7897e-07	-0.0253631	0.293	0.217	0.00602743	RPL23A	1.45184e-47	-0.101467	1	1	3.13685e-43	RPL21	4.36407e-15	-0.0790138	0.999	0.997	9.429e-11	GSTO1	3.45327e-12	-0.168683	0.458	0.445	7.46113e-08	HS2ST1	0.00325868	-0.371906	0	0.219	1	ORAI2	0.00098403	0.482184	0.481	0.328	1	SLC7A11
	ZNF439	1.37106e-05	0.000519456	0.269	0.18	0.296231	PTAR1	0.00967851	0.418997	0.667	0.182	1	CRBN	3.22704e-07	0.0864021	0.418	0.293	0.00697234	KLF3	1.5721e-47	-0.308498	0.478	0.539	3.39667e-43	RPS18	2.11028e-14	-0.022265	1	0.999	4.55946e-10	CRIP1	3.68999e-12	-0.36243	0.477	0.545	7.97258e-08	DCK	0.0033262	0.0423053	0.568	0.5	1	RUNX3	0.0010492	0.386004	0.658	0.513	1	CXCL1
	GTF2I	1.41354e-05	0.275622	0.881	0.686	0.30541	DNAJB12	0.0098802	-0.618588	0	0.455	1	THRAP3	3.48919e-07	0.0524016	0.8	0.677	0.00753875	RPL30	1.95049e-47	-0.0799509	1	1	4.21423e-43	CEBPB	2.84944e-14	0.387136	0.565	0.337	6.15651e-10	MYL12A	3.70759e-12	-0.229414	0.956	0.951	8.01062e-08	NSL1	0.00337762	0.435546	0.486	0.156	1	ZFYVE16	0.00109818	0.173714	0.361	0.237	1	ITM2B
	FNBP1	1.41402e-05	0.300822	0.824	0.616	0.305513	TLR10	0.0101626	-1.09346	0	0.455	1	UFD1	3.91231e-07	-0.0286226	0.289	0.23	0.00845294	GPR155	5.77505e-47	0.340875	0.429	0.242	1.24776e-42	RPL39	4.76907e-14	-0.027885	0.998	0.998	1.03041e-09	RPL35A	3.87139e-12	-0.125384	1	1	8.36451e-08	PPIG	0.00338257	-0.0898706	0.649	0.438	1	PSMB2	0.0011025	-0.0196189	0.335	0.284	1	CSF1R
	SP140	1.44007e-05	0.185838	0.868	0.683	0.311141	PKIG	0.0102458	-0.604937	0	0.455	1	BTN3A3	3.92567e-07	0.101411	0.222	0.124	0.0084818	RIPOR2	6.81388e-47	-0.307736	0.895	0.912	1.47221e-42	RGCC	5.36576e-14	-0.264788	0.554	0.556	1.15933e-09	RGCC	5.15639e-12	-0.313927	0.561	0.627	1.11409e-07	RCOR3	0.00370707	0.30187	0.162	0	1	SP100	0.00111481	0.365455	0.665	0.474	1	HK2
	AC245060.5	1.48568e-05	0.218064	0.436	0.265	0.320996	DMAC2L	0.0103775	0.595528	0.833	0.273	1	LMAN2	4.06446e-07	0.0114124	0.446	0.365	0.00878166	FCMR	1.93695e-46	-0.287312	0.76	0.773	4.18497e-42	SOCS3	6.08351e-14	0.354319	0.475	0.271	1.3144e-09	TLE5	9.26284e-12	-0.243735	0.979	0.978	2.00133e-07	ZNRF1	0.00385846	0.346576	0.189	0	1	GSTO1	0.00113974	0.0852518	0.443	0.332	1	CXCL5
	GGA2	1.57287e-05	0.0648516	0.52	0.366	0.339834	NFKBID	0.0104415	2.02806	0.667	0.091	1	SMAD3	4.12383e-07	0.145069	0.325	0.205	0.00890994	PDK1	2.96833e-46	0.337039	0.531	0.34	6.41338e-42	CAST	8.74052e-14	0.291059	0.709	0.536	1.88848e-09	S100A11	1.03404e-11	-0.344999	0.41	0.465	2.23415e-07	GNL1	0.00415214	0.490437	0.216	0	1	ADD1	0.00115181	0.144291	0.525	0.397	1	GSTO1
	TMPO	1.60377e-05	0.197448	0.753	0.544	0.34651	SENP5	0.0104415	0.558219	0.667	0.091	1	SNHG6	4.18355e-07	-0.165345	0.912	0.897	0.00903898	RPL35A	3.75919e-46	-0.101953	1	1	8.12211e-42	CDC42SE2	9.47236e-14	0.269056	0.926	0.798	2.0466e-09	MT-ND3	1.63481e-11	-0.151065	1	1	3.53218e-07	ATG9B	0.00420361	0.378657	0.162	0	1	FAM222B	0.00117221	0.226314	0.146	0.043	1	SERPINB2
	PLEKHA3	1.75481e-05	0.155098	0.419	0.235	0.379144	TRIM56	0.0104421	0.682215	0.667	0.091	1	RPL13	4.22321e-07	-0.132532	1	1	0.00912467	IL32	7.17461e-46	0.404487	0.897	0.842	1.55015e-41	ID3	1.46382e-13	-0.337482	0.156	0.27	3.16274e-09	LEPROTL1	2.26887e-11	-0.195932	0.884	0.849	4.90211e-07	SMS	0.00425789	0.519012	0.216	0.031	1	PPIP5K2	0.00122426	0.209484	0.285	0.159	1	SOCS3
	MGMT	1.76834e-05	-0.0487403	0.414	0.32	0.382068	E4F1	0.010673	0.558249	0.5	0	1	NOP14	4.27701e-07	0.118139	0.231	0.127	0.00924091	BATF	1.45031e-45	0.296974	0.24	0.098	3.13353e-41	MTHFD2	2.33982e-13	0.266664	0.312	0.136	5.05541e-09	IKZF3	2.32069e-11	0.260328	0.6	0.415	5.01408e-07	MRPS9	0.00429093	-0.562178	0.081	0.406	1	KDELR2	0.00124135	0.162985	0.367	0.228	1	PTPRC
	TCF25	1.91121e-05	0.0485111	0.824	0.651	0.412935	ZFX	0.0109669	0.975807	1	0.273	1	NDUFA5	4.73846e-07	-0.0425905	0.474	0.412	0.0102379	RPL32	1.78623e-45	-0.0605623	1	1	3.85933e-41	PABPC1	2.62664e-13	0.328128	0.992	0.978	5.67512e-09	IL2RG	3.40531e-11	0.276964	0.929	0.808	7.35751e-07	STIM1	0.00446099	0.561108	0.405	0.062	1	GNB1	0.00126041	0.20902	0.475	0.323	1	STAB1
	RPL37A	2.05641e-05	-0.109265	1	1	0.444309	NDUFA1	0.0110462	-0.182168	0.667	0.909	1	TNFRSF13C	5.0527e-07	0.217686	0.918	0.79	0.0109169	SARAF	6.43059e-45	-0.261266	0.994	0.989	1.38939e-40	FAU	2.87291e-13	-0.125172	0.996	0.997	6.2072e-09	MAP3K2	3.53498e-11	0.153329	0.488	0.327	7.63768e-07	RPL27A	0.00451138	-0.654188	1	1	1	MT-ND1	0.00134608	-0.245182	1	1	1	ZFP36L1
	SEPTIN7	2.22255e-05	0.246221	0.991	0.948	0.480204	PPP1R15A	0.0110715	0.886678	0.833	0.091	1	SLC7A6OS	5.49281e-07	0.11958	0.282	0.175	0.0118678	RPL21	3.72123e-44	-0.0798086	1	1	8.04009e-40	HSP90AB1	4.64956e-13	0.304063	0.964	0.911	1.00458e-08	JUND	3.59439e-11	-0.244314	0.664	0.685	7.76605e-07	HPS1	0.00464446	-0.569419	0.108	0.438	1	SKP1	0.00135505	0.0873518	0.962	0.853	1	GLIPR1
	OSBPL11	2.23705e-05	0.206587	0.427	0.233	0.483336	TTLL3	0.0111304	0.18351	0.667	0.091	1	EIF3A	5.51535e-07	0.302333	0.69	0.545	0.0119165	S100A10	9.87739e-44	-0.302758	0.535	0.6	2.13411e-39	XAF1	4.65105e-13	0.226229	0.272	0.132	1.00491e-08	RNF213	4.7037e-11	0.259941	0.913	0.824	1.01628e-06	CCR7	0.00464492	0.819247	0.811	0.656	1	SIRT2	0.00138757	0.31291	0.228	0.086	1	TMEM176B
	SUMO1	2.26596e-05	-0.0718877	0.789	0.663	0.489583	ZNF738	0.0113623	-0.397685	0	0.455	1	NLRC5	6.60196e-07	0.1644	0.271	0.154	0.0142642	PRKCQ-AS1	1.77483e-42	-0.33539	0.796	0.818	3.83469e-38	IL2RG	5.67706e-13	0.285112	0.907	0.765	1.22659e-08	LITAF	4.78693e-11	-0.200897	0.633	0.618	1.03426e-06	RNF149	0.00489917	0.751537	0.486	0.125	1	TCF25	0.0015715	0.264545	0.703	0.552	1	TMEM123
	LMAN1	2.49134e-05	0.157413	0.511	0.314	0.538278	SIN3B	0.0117706	-0.393736	0	0.364	1	TMEM242	7.54582e-07	0.0208124	0.231	0.161	0.0163035	CD47	2.71042e-42	-0.209786	0.7	0.682	5.85613e-38	TRIM22	7.35149e-13	0.292885	0.438	0.254	1.58836e-08	RPL39	5.76216e-11	-0.0515519	1	1	1.24497e-06	ORMDL1	0.00524859	0.159292	0.919	0.625	1	KLHL5	0.00158615	0.261116	0.146	0.052	1	RAC2
	CDK13	2.49458e-05	0.231626	0.722	0.488	0.53898	RNF216	0.0122662	1.13586	0.833	0.273	1	ZNF655	7.72245e-07	0.197416	0.429	0.28	0.0166851	PSAT1	2.71209e-42	0.28017	0.272	0.119	5.85975e-38	BCL6	7.83096e-13	0.173639	0.181	0.064	1.69196e-08	CCDC18-AS1	5.82848e-11	0.172581	0.614	0.436	1.2593e-06	DUSP12	0.00534102	0.604946	0.378	0.062	1	ZNF790-AS1	0.00162629	-0.0173535	0.146	0.108	1	MCL1
	SESN3	2.64333e-05	0.352119	0.652	0.451	0.571119	FAM189B	0.0124134	0.398048	0.667	0	1	YWHAZ	8.25966e-07	0.238103	0.922	0.815	0.0178458	JUN	4.13288e-41	0.177769	0.119	0.028	8.92949e-37	CPSF6	8.13101e-13	0.089854	0.34	0.212	1.75679e-08	AC127502.2	6.31284e-11	0.203551	0.4	0.236	1.36395e-06	LYRM2	0.00537905	0.73616	0.568	0.156	1	DUSP16	0.0016414	0.100523	0.329	0.22	1	CD302
	XIST	2.65813e-05	0.129983	0.634	0.602	0.574316	ZNF548	0.0124134	0.433128	0.667	0	1	RPLP2	8.33641e-07	-0.104506	1	1	0.0180117	PIM1	9.84273e-41	0.297239	0.507	0.323	2.12662e-36	KLF3	8.58769e-13	-0.27186	0.539	0.537	1.85546e-08	CAST	7.35734e-11	0.298162	0.591	0.415	1.58963e-06	ZNF500	0.00540755	0.301842	0.162	0	1	XCL1	0.0016503	0.445663	0.215	0.091	1	LST1
	SOS1	2.72074e-05	0.114485	0.344	0.172	0.587842	RPL39L	0.0124481	-0.342546	0	0.364	1	AC245297.3	9.06781e-07	0.135416	0.539	0.398	0.0195919	PMAIP1	1.03054e-40	0.222019	0.238	0.098	2.22659e-36	PSMB9	1.04565e-12	0.289588	0.715	0.521	2.25924e-08	ISG20	7.90217e-11	-0.2575	0.67	0.691	1.70734e-06	HOPX	0.00551471	0.273214	0.216	0.062	1	PYCARD	0.00173442	-0.0252303	0.43	0.349	1	PPIF
	CLTC	2.76065e-05	0.137603	0.599	0.392	0.596467	COMMD8	0.0126119	-0.345854	0.167	0.545	1	SNHG14	9.17385e-07	0.270219	0.453	0.297	0.019821	S100A6	1.63111e-39	-0.315782	0.629	0.665	3.52417e-35	TAPBP	1.12698e-12	0.262611	0.727	0.542	2.43494e-08	ITGA4	8.22625e-11	-0.184361	0.721	0.687	1.77736e-06	ALDH16A1	0.00555473	0.381676	0.189	0	1	CFDP1	0.00177699	-0.420932	0.316	0.44	1	FCGRT
	BRWD1	2.79033e-05	0.143442	0.427	0.235	0.602879	MPZL1	0.0126126	-0.530092	0.167	0.545	1	RPS23	9.52401e-07	-0.105635	1	1	0.0205776	NAP1L1	2.75582e-39	0.259458	0.965	0.899	5.95422e-35	IL32	1.18586e-12	0.422974	0.91	0.816	2.56218e-08	SELPLG	9.4563e-11	-0.267778	0.352	0.451	2.04313e-06	SREBF2	0.00558488	0.26523	0.162	0	1	ITM2C	0.00183772	0.368692	0.506	0.315	1	OLR1
	RPL13A	2.92913e-05	-0.126304	1	1	0.632869	CHMP4B	0.0131513	-0.43504	0.167	0.636	1	TES	9.98994e-07	0.0632258	0.343	0.252	0.0215843	CRIP1	4.05036e-39	-0.35136	0.552	0.625	8.7512e-35	PSME2	1.41461e-12	0.234837	0.799	0.614	3.0564e-08	AIF1	2.40019e-10	-0.231284	0.664	0.666	5.18584e-06	Z99127.4	0.00583264	0.290132	0.162	0	1	ARID4A	0.0018675	0.061995	0.392	0.297	1	CEP170
	TLK2	3.01942e-05	0.152144	0.419	0.23	0.652376	BAZ1A	0.0131749	-0.591378	0.333	0.818	1	TMSB4X	1.08333e-06	-0.163955	1	1	0.0234064	PRRC2C	4.9254e-39	0.256938	0.904	0.805	1.06418e-34	CCR7	1.67863e-12	0.256164	0.773	0.76	3.62686e-08	XIST	2.53785e-10	0.215129	0.401	0.384	5.48327e-06	AC040977.1	0.00585399	-0.2753	0	0.188	1	EIF4EBP2	0.00187752	0.316744	0.285	0.142	1	TNFSF14
	ATP6V0E1	3.16254e-05	0.0835269	0.921	0.744	0.683298	COQ10B	0.0132445	-0.441095	0	0.455	1	ZNF207	1.09405e-06	0.206713	0.806	0.653	0.023638	CCR7	5.66262e-39	0.213477	0.985	0.958	1.22347e-34	SLC9A3R1	2.78323e-12	-0.169405	0.31	0.315	6.01344e-08	JAK3	3.13838e-10	0.24979	0.572	0.379	6.78077e-06	MIAT	0.00597802	0.687716	0.243	0	1	MZT2A	0.00190708	-0.0736851	0.392	0.345	1	BLVRB
	EZR	3.21903e-05	0.0451748	0.943	0.785	0.695504	LAPTM5	0.013348	1.90952	1	0.727	1	GRB2	1.12333e-06	0.137664	0.776	0.631	0.0242706	RPL36A	8.2698e-39	-0.0950967	0.999	0.999	1.78677e-34	RPL34	3.96094e-12	-0.0670875	0.998	0.997	8.558e-08	SGK1	3.92205e-10	0.241998	0.224	0.097	8.47398e-06	SRPK1	0.00599101	0.485946	0.459	0.188	1	PRR14	0.00192291	0.151104	0.171	0.082	1	GASK1B
	CIITA	3.23899e-05	0.242037	0.537	0.34	0.699817	CD74	0.0137034	0.759151	1	0.818	1	ATF7IP	1.21058e-06	0.104814	0.496	0.359	0.0261558	CEBPB	1.14802e-38	0.303774	0.517	0.33	2.48042e-34	NARS	4.24907e-12	0.235308	0.593	0.395	9.18054e-08	RPL35	4.0453e-10	-0.11995	1	1	8.74028e-06	WAKMAR2	0.00609457	-0.429335	0.081	0.344	1	LAMTOR3	0.00195345	-0.0110053	0.196	0.129	1	IFNGR1
	SSNA1	3.31214e-05	0.0810598	0.731	0.547	0.715621	VPS13C	0.0141587	0.796087	0.667	0.091	1	MBTPS1	1.2409e-06	-0.00994407	0.284	0.22	0.0268108	YARS	1.68345e-38	0.268279	0.445	0.266	3.63725e-34	LIME1	6.24475e-12	-0.251231	0.217	0.279	1.34924e-07	TRAC	5.1696e-10	-0.215439	0.969	0.951	1.11694e-05	CNTRL	0.00611422	0.462729	0.486	0.156	1	RPL23A	0.00199657	-0.31033	1	1	1	KCNN4
	TCEANC2	3.96691e-05	0.144511	0.198	0.067	0.85709	STN1	0.0142097	-0.366796	0	0.364	1	NRIP1	1.26426e-06	0.0427025	0.263	0.183	0.0273155	CD27	4.16171e-38	-0.265819	0.742	0.773	8.99178e-34	TRIM56	6.39805e-12	0.28961	0.615	0.441	1.38236e-07	ARRB2	5.80869e-10	-0.15866	0.497	0.495	1.25503e-05	AC106791.1	0.00611441	0.269427	0.135	0	1	PRH1	0.00206014	0.132328	0.304	0.198	1	SH3BGRL
	WASHC3	4.10248e-05	-0.0695674	0.498	0.392	0.886382	RBM18	0.0144837	-0.848551	0	0.455	1	ARL14EP	1.26716e-06	-0.0115653	0.345	0.286	0.0273784	JUND	4.51443e-38	-0.25914	0.631	0.667	9.75389e-34	PTPN2	6.66384e-12	0.187213	0.514	0.33	1.43979e-07	CD3G	6.06562e-10	-0.244568	0.948	0.936	1.31054e-05	DUSP7	0.00641315	-0.311345	0	0.156	1	SUN2	0.00206428	-0.080168	0.614	0.543	1	NPL
	IRF2BP2	4.51823e-05	0.124365	0.485	0.305	0.976209	CKAP5	0.014503	-0.241256	0.167	0.545	1	CAPNS1	1.58591e-06	0.0258451	0.476	0.375	0.0342652	CD55	4.7599e-38	-0.30022	0.413	0.484	1.02842e-33	MIAT	7.46915e-12	0.20163	0.148	0.045	1.61378e-07	YPEL3	6.83384e-10	-0.144965	0.798	0.739	1.47652e-05	SRSF6	0.00641782	0.486025	0.351	0.125	1	VOPP1	0.0020916	0.337768	0.247	0.099	1	ACSL1
	NDRG3	4.54323e-05	0.155451	0.251	0.093	0.981611	TKFC	0.014503	-0.370868	0.167	0.545	1	ASAH1	1.59604e-06	0.0549624	0.442	0.332	0.0344841	LIME1	6.03277e-38	-0.293101	0.214	0.311	1.30344e-33	CFLAR	7.83374e-12	0.268348	0.673	0.487	1.69256e-07	MRPS24	7.101e-10	-0.119367	0.565	0.531	1.53424e-05	AL357093.2	0.00642399	-0.211387	0	0.125	1	DCTPP1	0.00210847	-0.192608	0.12	0.168	1	CEBPA
	RPS12	4.68168e-05	-0.132218	1	1	1	LSM3	0.0145148	-0.81632	0.833	0.818	1	RPL31	1.61454e-06	-0.183673	0.998	0.987	0.0348837	IKZF3	8.41928e-38	0.253909	0.348	0.2	1.81907e-33	RIPOR2	8.10652e-12	-0.27602	0.892	0.874	1.7515e-07	PRRC2C	7.17567e-10	0.227605	0.935	0.852	1.55037e-05	SLU7	0.00644238	0.243504	0.432	0.188	1	FTX	0.00213575	0.343847	0.741	0.56	1	PECAM1
	MKNK1	4.69451e-05	0.121712	0.216	0.087	1	PEX3	0.0146322	0.643272	0.667	0.091	1	KDELR1	1.83991e-06	0.0625303	0.326	0.224	0.039753	BIN2	3.20279e-37	-0.269962	0.576	0.626	6.91994e-33	ORAI2	1.06351e-11	0.212513	0.404	0.24	2.29783e-07	BATF	7.41344e-10	0.207226	0.171	0.061	1.60175e-05	UQCRC2	0.00646042	0.403507	0.676	0.312	1	KIAA0232	0.00217259	0.133534	0.241	0.142	1	CD52
	CBFA2T3	4.75045e-05	0.197853	0.242	0.087	1	ATAD2B	0.0149013	0.491426	0.667	0.273	1	PHF14	1.90536e-06	0.0508363	0.496	0.39	0.0411671	RPL31	3.78377e-37	-0.151462	0.999	0.999	8.1752e-33	ABCC1	1.15924e-11	0.19931	0.171	0.059	2.50466e-07	S100A6	8.56289e-10	-0.259213	0.678	0.688	1.8501e-05	MAP2K2	0.0065567	-0.0230097	0.568	0.344	1	APOL3	0.00219394	0.278513	0.266	0.129	1	ACTN1
	USP4	5.52884e-05	0.0767878	0.37	0.212	1	PCF11	0.0150337	-0.428721	0.167	0.545	1	PPP2R2A	1.99944e-06	-0.0255028	0.381	0.321	0.0431998	ID3	1.87051e-36	-0.311314	0.217	0.332	4.04142e-32	MSL3	1.29762e-11	0.152387	0.56	0.38	2.80363e-07	RPS21	9.63947e-10	-0.0835851	1	1	2.0827e-05	PACSIN2	0.00657315	-0.555456	0	0.188	1	HNRNPA0	0.00222835	0.0618782	0.576	0.457	1	C3
	ACTN4	5.56628e-05	0.110582	0.502	0.314	1	PPIE	0.0150692	-0.545599	0	0.455	1	PSMB10	2.01959e-06	0.0988293	0.713	0.581	0.0436353	IKZF1	1.95457e-36	0.163989	0.984	0.956	4.22305e-32	CRIP1	1.49646e-11	-0.351031	0.756	0.757	3.23326e-07	RPL31	9.7204e-10	-0.177062	1	1	2.10019e-05	CAT	0.00669144	0.398458	0.324	0.062	1	NIN	0.00223523	0.0349014	0.614	0.461	1	OTULINL
	RPL27A	5.57769e-05	-0.104816	1	1	1	POGK	0.0152057	0.560511	0.5	0.091	1	FTX	2.04826e-06	0.249526	0.7	0.552	0.0442547	ZNRF1	2.43988e-36	0.168396	0.203	0.087	5.27161e-32	RPL32	1.59335e-11	-0.0589684	1	0.998	3.44258e-07	RPL30	9.77999e-10	-0.0843621	1	1	2.11306e-05	MTR	0.00670364	0.45453	0.405	0.094	1	MMS19	0.0022506	0.171002	0.139	0.056	1	PDK4
	FOXO1	5.59727e-05	0.188845	0.401	0.212	1	SPTLC1	0.0153111	-0.411223	0	0.455	1	BAZ2A	2.19362e-06	0.141207	0.448	0.312	0.0473953	RPS29	3.35043e-36	-0.0673953	1	1	7.23893e-32	BIN2	1.74506e-11	-0.256629	0.59	0.602	3.77038e-07	CD27	1.1275e-09	-0.199749	0.864	0.839	2.43607e-05	AAR2	0.00672411	0.201163	0.108	0	1	TMX1	0.00228317	0.0253271	0.297	0.216	1	PLBD1
	LPGAT1	5.88749e-05	0.124653	0.577	0.369	1	SSH2	0.0155257	0.438977	0.667	0.182	1	NUMB	2.30953e-06	0.0234685	0.354	0.266	0.0498998	RNASET2	4.17414e-36	-0.295196	0.708	0.754	9.01864e-32	ENO1	1.88328e-11	0.313434	0.892	0.771	4.06902e-07	PMAIP1	1.22018e-09	0.187645	0.135	0.037	2.63631e-05	ERI3	0.00672615	0.308582	0.162	0	1	CFAP298	0.00236928	0.09824	0.253	0.177	1	SAMHD1
	SKAP2	6.00819e-05	0.298953	0.643	0.422	1	TTF2	0.0155489	0.59107	0.667	0.182	1	ARL17B	2.3313e-06	0.0535623	0.213	0.142	0.0503701	PSME2	1.08295e-35	0.263099	0.758	0.594	2.33983e-31	LDHA	1.94343e-11	0.363487	0.874	0.716	4.19897e-07	GPR155	1.49102e-09	0.305168	0.761	0.601	3.22149e-05	AC010618.3	0.00677342	0.306684	0.162	0	1	ZNF106	0.00240216	0.377181	0.367	0.211	1	IER5L
	FAM91A1	6.04999e-05	0.0517446	0.41	0.262	1	STAT3	0.0158818	0.742644	0.833	0.182	1	KAT6A	2.36171e-06	0.130423	0.491	0.357	0.0510272	MTHFD2	2.22159e-35	0.207946	0.295	0.149	4.79996e-31	GOPC	2.33668e-11	0.0937082	0.331	0.205	5.04862e-07	RPL13A	1.49734e-09	-0.13468	1	1	3.23516e-05	TIGD7	0.00684229	0.211998	0.135	0	1	RNASEH2B	0.00257885	-0.333855	0.342	0.448	1	TNIP1
	LCOR	6.18128e-05	0.146364	0.546	0.366	1	C19orf12	0.0159982	-0.61912	0	0.364	1	TNRC6B	2.58165e-06	0.233074	0.836	0.714	0.0557791	ZC3H12D	6.54322e-35	0.178138	0.184	0.074	1.41373e-30	FURIN	2.38474e-11	0.209849	0.171	0.062	5.15247e-07	NUP42	1.62374e-09	0.0543977	0.304	0.214	3.50826e-05	FAHD1	0.00686873	0.333445	0.135	0	1	RPL38	0.00261921	-0.328952	0.975	0.987	1	SLC25A37
	PRDM2	6.19215e-05	0.241312	0.806	0.642	1	HSPA1A	0.0159982	-0.390077	0	0.364	1	CAPZA1	2.6242e-06	0.143532	0.705	0.541	0.0566984	POLR2J3	7.9668e-35	0.238477	0.821	0.683	1.72131e-30	HNRNPU	2.42442e-11	0.273308	0.914	0.797	5.23821e-07	ABHD17A	1.85467e-09	-0.12128	0.525	0.491	4.0072e-05	AC127035.1	0.00701837	-0.348826	0	0.156	1	NKAP	0.00262297	0.192541	0.31	0.185	1	RGL1
	GMEB1	6.23683e-05	0.0690211	0.286	0.157	1	CIAO2B	0.0160982	-1.11072	0.333	0.727	1	BCLAF1	2.72774e-06	0.196154	0.679	0.518	0.0589355	HLA-E	8.64278e-35	-0.241879	0.969	0.97	1.86736e-30	CD3G	2.47863e-11	-0.289181	0.862	0.866	5.35532e-07	FRAT2	2.22767e-09	-0.0520063	0.221	0.19	4.81309e-05	HCFC1	0.00708869	0.375191	0.162	0	1	FBXW4	0.0028074	0.213378	0.19	0.082	1	OAZ2
	CAST	6.32839e-05	0.200161	0.912	0.785	1	AAMP	0.0166395	-0.330129	0.333	0.727	1	UBA52	2.74138e-06	-0.162357	0.998	1	0.0592302	SAMD3	1.38077e-34	-0.252288	0.296	0.384	2.98329e-30	KMT2A	2.57459e-11	0.229779	0.738	0.579	5.56265e-07	LDLR	2.39145e-09	0.0880723	0.169	0.085	5.16697e-05	PIP4K2C	0.00711249	0.27681	0.162	0	1	SMG6	0.0028377	0.362857	0.253	0.151	1	HPSE
	DDHD1	6.42518e-05	0.038537	0.555	0.401	1	BIN3	0.0168333	-0.371214	0	0.455	1	RPS3A	2.76776e-06	-0.071566	1	1	0.0598003	MCUB	1.75375e-34	-0.244292	0.656	0.667	3.78916e-30	GSPT1	2.75781e-11	0.0975938	0.59	0.426	5.95852e-07	DECR1	2.44178e-09	-0.12583	0.397	0.389	5.27571e-05	BMT2	0.00722368	-0.339572	0	0.156	1	UBA6	0.00297013	0.239528	0.329	0.181	1	TYROBP
	PHF11	6.44025e-05	0.236674	0.59	0.381	1	CXorf38	0.0168936	1.42312	0.5	0	1	GATAD2A	2.79932e-06	0.117868	0.228	0.13	0.060482	HLA-F	4.18308e-34	0.285528	0.696	0.52	9.03796e-30	PRPF8	3.07616e-11	0.104436	0.511	0.353	6.64636e-07	SLC38A1	2.88908e-09	-0.0299881	0.803	0.69	6.24215e-05	LIPE	0.00735684	0.232194	0.135	0	1	KRCC1	0.00300057	0.177324	0.291	0.181	1	VASP
	RPS3A	6.50364e-05	-0.105381	1	1	1	LY86	0.0168936	0.821398	0.5	0	1	ACTR2	2.88714e-06	0.00424638	0.838	0.731	0.0623794	XIST	4.47979e-34	0.216865	0.455	0.423	9.67904e-30	CD27	3.07707e-11	-0.258455	0.67	0.687	6.64832e-07	RASSF3	3.08806e-09	-0.221954	0.34	0.416	6.67206e-05	TTC39B	0.00756121	0.297606	0.162	0	1	TLE4	0.00300507	-0.0434004	0.57	0.513	1	IL18BP
	RASSF3	6.57312e-05	-0.0479204	0.33	0.253	1	TSC22D1	0.0168936	0.767442	0.5	0	1	GLOD4	2.9434e-06	-0.0170145	0.347	0.281	0.063595	RASSF3	2.42954e-33	-0.242596	0.283	0.352	5.24926e-29	B2M	4.16372e-11	0.159689	1	1	8.99612e-07	IKZF1	3.3481e-09	0.208803	0.953	0.905	7.2339e-05	CEP44	0.0076167	0.320214	0.189	0.031	1	ATL2	0.00303934	0.149735	0.184	0.091	1	DUSP5
	RALGPS2	6.6241e-05	0.18951	0.833	0.689	1	IZUMO4	0.0171393	0.68044	0.5	0	1	HBP1	3.11109e-06	0.124101	0.422	0.3	0.0672183	NDUFA12	2.754e-33	-0.21656	0.81	0.795	5.95028e-29	PRDX1	4.26543e-11	0.22173	0.721	0.528	9.21588e-07	CCNB1IP1	3.71219e-09	-0.0387638	0.212	0.18	8.02057e-05	SCML1	0.00762315	0.191136	0.108	0	1	DEF6	0.00306371	0.308975	0.405	0.246	1	TREM2
	ANKRD44-IT1	6.69848e-05	0.205933	0.225	0.09	1	L3MBTL1	0.0171393	0.590076	0.5	0	1	XRRA1	3.18975e-06	0.109564	0.356	0.253	0.0689178	AQP3	3.06532e-33	-0.283916	0.304	0.39	6.62292e-29	CD55	4.31441e-11	-0.280305	0.56	0.598	9.32171e-07	KLF3	3.7581e-09	-0.209391	0.493	0.52	8.11976e-05	OSBPL2	0.00763001	-0.29218	0.027	0.188	1	PDCD7	0.00315738	-0.0218564	0.424	0.345	1	AKIRIN2
	MYDGF	6.70268e-05	0.0218191	0.52	0.378	1	WARS2	0.0171393	0.894902	0.5	0	1	METTL5	3.24677e-06	-0.0372146	0.368	0.309	0.0701496	CDC25B	5.88007e-33	-0.240403	0.264	0.346	1.27045e-28	RNASET2	4.42249e-11	-0.309777	0.669	0.673	9.55523e-07	CCR7	3.96239e-09	0.216851	0.982	0.965	8.56114e-05	TRAPPC4	0.00763154	0.498462	0.405	0.094	1	DPP7	0.00315891	-0.0157575	0.525	0.422	1	IDH2
	POLR2J3	6.75355e-05	0.249439	0.877	0.724	1	YY1AP1	0.0171393	0.590076	0.5	0	1	CHCHD7	3.31412e-06	-0.100592	0.345	0.323	0.0716048	APOL6	1.87443e-32	0.210545	0.529	0.364	4.0499e-28	NAMPT	5.08747e-11	0.200256	0.307	0.163	1.0992e-06	C14orf119	4.07822e-09	-0.109221	0.413	0.397	8.81141e-05	SS18L1	0.00771689	0.209084	0.135	0	1	PDIA6	0.00316311	0.0426812	0.43	0.319	1	AC025580.2
	PFDN6	6.90226e-05	-0.0427373	0.537	0.424	1	CHCHD1	0.0174187	-0.892128	0.5	0.818	1	PDCD10	3.3926e-06	0.117866	0.584	0.439	0.0733005	PSMB9	1.99669e-32	0.253718	0.617	0.439	4.31405e-28	RPL23A	6.25585e-11	-0.132393	0.995	0.997	1.35164e-06	TBRG4	4.26451e-09	-0.0326229	0.188	0.161	9.21391e-05	TXNL1	0.00820578	0.312344	0.568	0.25	1	AC008764.8	0.00321413	0.218882	0.108	0.034	1	MPEG1
	ZNF721	7.00622e-05	0.1505	0.542	0.358	1	FDFT1	0.0174894	-0.411717	0.167	0.545	1	ASH2L	3.50147e-06	0.0570228	0.2	0.12	0.0756528	SP110	4.42298e-32	0.246069	0.689	0.53	9.5563e-28	UBXN4	6.42115e-11	0.122985	0.749	0.578	1.38735e-06	SMARCB1	4.82213e-09	0.0587722	0.31	0.216	0.000104187	LYZ	0.00832968	-0.262915	0	0.156	1	JADE1	0.0032428	-0.275342	0.171	0.254	1	CXCL2
	NUP50	7.00786e-05	0.107471	0.502	0.323	1	IPO5	0.0174894	-0.265843	0.167	0.545	1	ZFAS1	3.51598e-06	-0.322295	0.946	0.944	0.0759663	SOCS1	6.21655e-32	0.189163	0.24	0.12	1.34315e-27	SLC16A1-AS1	6.646e-11	0.220818	0.238	0.111	1.43593e-06	ERAP1	4.88175e-09	0.0885481	0.282	0.173	0.000105475	AC018362.1	0.00838598	0.179316	0.108	0	1	FLAD1	0.0033456	0.156103	0.171	0.078	1	CTSH
	RELT	7.06858e-05	0.0617235	0.291	0.169	1	PARVB	0.0179898	-0.316962	0.167	0.727	1	DLD	3.56283e-06	0.0969678	0.254	0.159	0.0769785	VSIR	9.15307e-31	-0.186871	0.13	0.207	1.97761e-26	TANK	6.83401e-11	0.203869	0.423	0.248	1.47656e-06	ECHDC1	4.99913e-09	0.0523412	0.423	0.315	0.000108011	EIF2AK4	0.00845887	0.438896	0.27	0.062	1	ZDBF2	0.00339528	0.0260988	0.266	0.198	1	TNIP3
	BRAF	7.17142e-05	0.0693946	0.467	0.305	1	SBF1	0.0180869	-0.447525	0.5	0.091	1	TNKS	3.7076e-06	0.0785092	0.231	0.15	0.0801065	TANK	3.11685e-30	0.23934	0.4	0.246	6.73426e-26	NENF	7.12965e-11	0.0308302	0.292	0.202	1.54043e-06	PLCE1	5.44427e-09	0.130454	0.149	0.06	0.000117629	TUBGCP3	0.0084894	0.213898	0.162	0.031	1	BUD31	0.00348094	0.0767167	0.392	0.28	1	NCF2
	SYNJ2BP	7.52859e-05	0.134266	0.335	0.174	1	VAMP2	0.0182152	-0.191315	0.5	0.818	1	TMEM156	3.94617e-06	-0.0446072	0.431	0.368	0.085261	IER5	3.3161e-30	0.176258	0.203	0.092	7.16477e-26	SRA1	7.26901e-11	0.0561056	0.264	0.166	1.57054e-06	RPLP1	5.9395e-09	-0.076033	1	1	0.000128329	CCT6A	0.00851852	-0.162261	0.649	0.5	1	SYNRG	0.00353644	0.11726	0.696	0.556	1	DICER1
	SREK1	7.63167e-05	0.123725	0.599	0.398	1	ARL6IP5	0.0185242	-0.476389	0.333	0.727	1	DAPP1	4.01403e-06	0.113614	0.687	0.538	0.0867272	XPOT	1.17668e-29	0.194971	0.322	0.178	2.54232e-25	POLR2J3	7.78701e-11	0.235012	0.768	0.613	1.68246e-06	XAF1	5.95713e-09	0.216636	0.19	0.081	0.00012871	RFX5	0.00857486	-0.313298	0.027	0.156	1	BCDIN3D	0.00354788	0.261547	0.19	0.082	1	ATP6AP2
	TCF4	7.65228e-05	0.388553	0.846	0.706	1	XPO7	0.0186897	-0.652097	0	0.364	1	GAS5	4.11432e-06	0.079896	0.993	0.965	0.0888939	KMT2A	1.29226e-29	0.211599	0.74	0.587	2.79206e-25	TNPO1	8.13053e-11	0.0526655	0.289	0.19	1.75668e-06	NDUFA9	6.03436e-09	0.165306	0.282	0.153	0.000130378	ZSWIM7	0.00859986	0.308119	0.297	0.062	1	ATP6V1F	0.00357013	-0.220704	0.525	0.526	1	ZMIZ1-AS1
	RNF149	7.74603e-05	0.23121	0.423	0.233	1	TBL2	0.0188239	-0.380525	0	0.364	1	SPG21	4.16362e-06	0.0528568	0.321	0.238	0.0899591	NLRC5	1.70081e-29	0.208242	0.346	0.206	3.67476e-25	NAP1L1	8.35837e-11	0.273128	0.949	0.844	1.80591e-06	RPS13	6.127e-09	-0.0807836	0.999	1	0.00013238	MOB2	0.00883614	0.26411	0.189	0.031	1	AIDA	0.00364821	-0.363914	0.165	0.267	1	CCL20
	SMAD4	8.06398e-05	0.0820847	0.392	0.247	1	TDRD3	0.0188239	-0.422361	0	0.364	1	UBA6-AS1	4.26948e-06	0.145903	0.155	0.067	0.0922464	CORO1B	3.63388e-29	-0.220892	0.332	0.373	7.85135e-25	CDC25B	8.80223e-11	-0.204715	0.301	0.33	1.90181e-06	CD44	6.50281e-09	-0.153848	0.885	0.853	0.0001405	FAM162A	0.00894388	0.307776	0.486	0.219	1	DDIT4	0.00368956	0.318128	0.234	0.112	1	FGL2
	NBPF10	8.11078e-05	0.0737242	0.145	0.052	1	MDM4	0.0196624	0.834702	1	0.909	1	CSNK2A2	4.36066e-06	0.0295636	0.271	0.19	0.0942165	SGK1	6.97869e-29	0.18285	0.143	0.054	1.50782e-24	TSC22D3	8.84148e-11	-0.279499	0.452	0.509	1.91029e-06	LYSMD2	7.25173e-09	0.215664	0.419	0.259	0.000156681	MPDU1	0.00901744	-0.362185	0.027	0.25	1	SLC25A45	0.00369734	0.293785	0.196	0.095	1	MBNL1
	TGFB1	8.15367e-05	0.0370884	0.502	0.355	1	NUCKS1	0.0196691	-0.48758	0.5	1	1	SAMM50	4.44398e-06	0.0910349	0.3	0.202	0.0960166	SMC4	8.14215e-29	-0.352717	0.512	0.595	1.75919e-24	FCMR	1.04194e-10	-0.27311	0.647	0.671	2.25121e-06	NDUFB4	7.4091e-09	-0.168091	0.708	0.685	0.000160081	ZSCAN18	0.00907789	0.350396	0.135	0	1	NIPAL3	0.00376535	0.177484	0.241	0.134	1	CKAP4
	NOSIP	8.75583e-05	-0.124156	0.419	0.39	1	QTRT2	0.0197324	0.760851	0.833	0.091	1	GGA1	4.48927e-06	-0.0351057	0.291	0.241	0.0969951	ACTR3	1.43171e-28	0.21726	0.825	0.691	3.09336e-24	TYMP	1.14694e-10	0.116439	0.226	0.118	2.47807e-06	ATF7IP	8.15006e-09	0.0150689	0.473	0.38	0.00017609	DDX46	0.00913191	0.262068	0.811	0.5	1	FAM177A1	0.00382916	0.289273	0.361	0.216	1	TLR2
	HP1BP3	8.78039e-05	0.0486548	0.797	0.637	1	ARID4B	0.0197843	0.582919	0.5	0.545	1	MED13L	4.52124e-06	0.115144	0.459	0.328	0.0976859	SYNE2	1.44105e-28	0.321538	0.626	0.47	3.11354e-24	ZC3H7A	1.56432e-10	0.179453	0.344	0.198	3.37987e-06	RABGAP1L	8.67657e-09	0.182355	0.356	0.216	0.000187466	SIAH1	0.00929353	0.325717	0.162	0	1	ATR	0.00383154	-0.0224051	0.411	0.332	1	BCL2A1
	STK10	8.83325e-05	0.111385	0.542	0.346	1	FARS2	0.0198929	-0.56756	0.167	0.545	1	APOBEC3F	4.80228e-06	0.047305	0.228	0.151	0.103758	RPL35	1.86685e-28	-0.0844018	1	1	4.03351e-24	ALPK1	1.62347e-10	0.257734	0.214	0.079	3.50766e-06	SAP18	9.00729e-09	-0.052272	0.79	0.707	0.000194611	IKZF1	0.00937464	0.535619	0.946	0.812	1	PFDN6	0.00387302	0.145938	0.297	0.19	1	LRP1
	ME2	8.95218e-05	0.250102	0.604	0.387	1	PRDX3	0.0199641	-0.885814	0.167	0.727	1	OIP5-AS1	5.35271e-06	0.289481	0.731	0.564	0.115651	LTB	1.92935e-28	0.144839	1	0.997	4.16855e-24	TARS	1.88385e-10	0.21109	0.514	0.335	4.07024e-06	KMT2A	9.95648e-09	0.246762	0.77	0.612	0.00021512	CETN2	0.00943009	0.310709	0.135	0	1	SENP5	0.00395341	-0.0831007	0.184	0.185	1	B2M
	ATXN7	9.19375e-05	0.130783	0.405	0.238	1	EIF2D	0.0202743	-0.470814	0	0.364	1	RPL35A	5.45142e-06	-0.101502	1	1	0.117783	HNRNPU	2.00422e-28	0.206209	0.929	0.846	4.33031e-24	SMAP2	1.9972e-10	0.223255	0.781	0.621	4.31516e-06	RPL32	1.01714e-08	-0.0787505	1	1	0.000219763	ZNF337-AS1	0.00952388	0.284473	0.135	0	1	YWHAQ	0.00405054	0.059598	0.481	0.366	1	SMAP2
	CEP170	9.58496e-05	0.241941	0.529	0.314	1	PRPF4	0.0204179	0.414672	0.667	0.091	1	MT-CYB	5.48824e-06	0.101684	1	1	0.118579	PIM2	4.07389e-28	0.192049	0.538	0.38	8.80205e-24	CD7	2.06004e-10	0.298658	0.891	0.779	4.45092e-06	BCL6	1.02347e-08	0.170804	0.141	0.046	0.000221131	CD6	0.00962207	0.501973	0.514	0.219	1	ARF5	0.00406703	-0.0136567	0.399	0.353	1	CAMK1
	TASOR	9.73435e-05	0.0337159	0.463	0.326	1	TNFRSF9	0.0204179	0.54706	0.667	0.091	1	KDM5C	5.54908e-06	0.0824667	0.228	0.147	0.119893	EIF1	4.9639e-28	0.175107	0.997	0.992	1.0725e-23	XPOT	2.10767e-10	0.209336	0.35	0.184	4.55384e-06	CDC42SE2	1.08948e-08	0.205411	0.947	0.853	0.000235393	IRF1	0.0100362	0.620589	0.811	0.562	1	SNHG5	0.00419209	-0.345445	0.766	0.841	1	AQP9
	SNX10	9.81251e-05	0.0367838	0.476	0.317	1	GLMN	0.0204315	0.309553	0.667	0.273	1	BRD7	5.77805e-06	0.0593346	0.509	0.404	0.124841	GNAS	5.06341e-28	-0.171897	0.937	0.934	1.094e-23	TAF4B	2.77711e-10	0.146592	0.211	0.091	6.00023e-06	TIPRL	1.0966e-08	0.0808409	0.436	0.318	0.000236931	ZNF740	0.0101095	0.419499	0.27	0.031	1	ITPRID2	0.00443836	-0.254886	0.089	0.159	1	LGALS3
	NDUFAF2	0.000100804	-0.0948698	0.335	0.27	1	DOCK2	0.0204448	-0.36252	0.167	0.545	1	OTUD6B	5.87495e-06	0.0971417	0.174	0.086	0.126934	TNFRSF14	6.48366e-28	0.231057	0.584	0.418	1.40086e-23	YARS	2.8311e-10	0.192398	0.394	0.235	6.11688e-06	PNRC1	1.11442e-08	0.220331	0.952	0.87	0.000240782	VPS35L	0.0103056	0.304616	0.216	0.031	1	ZNF346	0.00447589	0.25178	0.139	0.043	1	FNDC3B
	SAMD8	0.000102642	0.170122	0.3	0.145	1	SLC25A33	0.0204448	-0.429872	0.167	0.545	1	UHMK1	5.93947e-06	0.194941	0.396	0.258	0.128328	SOCS3	6.70077e-28	0.205819	0.409	0.265	1.44777e-23	MCTS1	3.03692e-10	0.0813804	0.484	0.343	6.56157e-06	SEC62	1.1361e-08	-0.135786	0.781	0.722	0.000245466	SLC17A5	0.0104443	-0.359479	0	0.156	1	MX1	0.00460824	0.091607	0.108	0.047	1	TMEM176A
	ST3GAL5	0.000106284	0.123357	0.326	0.172	1	GDAP2	0.0206378	-0.534643	0	0.364	1	CHM	6.10519e-06	0.0299044	0.246	0.185	0.131909	SRSF7	7.17391e-28	0.162046	0.9	0.797	1.55e-23	NELL2	3.22813e-10	0.321967	0.508	0.311	6.9747e-06	SMC1A	1.18129e-08	0.159179	0.578	0.429	0.00025523	FAM122A	0.0105365	0.219603	0.162	0.031	1	TMSB4X	0.00461596	-0.105358	1	1	1	PFDN5
	THAP5	0.000108474	-0.0506514	0.357	0.244	1	PRKCB	0.0206515	0.252026	0.667	0.455	1	IRF3	6.11362e-06	0.145139	0.468	0.343	0.132091	RNF213	8.61669e-28	0.2227	0.84	0.737	1.86172e-23	HLA-F	3.7069e-10	0.232167	0.737	0.563	8.00914e-06	SMAP2	1.21977e-08	0.214711	0.882	0.771	0.000263544	COPG1	0.0105547	-0.37813	0.027	0.188	1	CDYL	0.00466577	-0.0153046	0.184	0.151	1	CEBPB
	GMPS	0.000108657	0.112524	0.414	0.233	1	BIRC3	0.0207531	0.720679	1	0.545	1	TMPO	6.12018e-06	0.098012	0.625	0.487	0.132233	CD40LG	9.16216e-28	-0.224314	0.271	0.342	1.97958e-23	TMSB10	4.6504e-10	-0.182216	0.993	0.995	1.00476e-05	PIM1	1.2695e-08	0.258617	0.298	0.165	0.000274287	RPS27	0.010558	-0.207857	1	1	1	CMC1	0.00471359	-0.414578	0.494	0.513	1	NFXL1
	HCG18	0.000110048	0.308813	0.604	0.387	1	PRELID3B	0.0208185	-0.620853	0.167	0.545	1	TRAC	6.26201e-06	-0.279644	0.166	0.207	0.135297	MT-ND1	1.7001e-27	-0.249214	0.999	0.998	3.67323e-23	FAAH2	4.97358e-10	0.145364	0.182	0.077	1.07459e-05	TFAM	1.29357e-08	-0.0434506	0.523	0.441	0.000279488	PMAIP1	0.0108116	0.407636	0.243	0.031	1	BTN3A3	0.00473642	0.197827	0.253	0.147	1	FOSL2
	MTRNR2L8	0.000111545	-0.0660763	0.502	0.407	1	MRPS6	0.0210272	-0.918495	0.333	0.818	1	PSMD6	6.43353e-06	0.0152816	0.353	0.27	0.139003	CD3G	2.38617e-27	-0.226307	0.947	0.946	5.15555e-23	SRPRA	5.78825e-10	0.136219	0.486	0.34	1.25061e-05	ATP5F1E	1.34078e-08	-0.168031	0.999	0.998	0.000289688	AC135050.6	0.010953	0.289811	0.108	0	1	PDGFD	0.00484193	0.226453	0.215	0.108	1	SNX9
	ENY2	0.000111679	-0.0417419	0.74	0.61	1	SNHG32	0.0210405	0.35364	1	0.455	1	TMEM219	6.50258e-06	-0.0502048	0.364	0.315	0.140495	RPS10	3.34551e-27	-0.101458	0.998	0.995	7.2283e-23	TNFRSF14	5.87212e-10	0.187024	0.591	0.411	1.26873e-05	PLAAT4	1.35418e-08	0.245156	0.64	0.468	0.000292585	TP53I13	0.0109759	-0.402995	0.027	0.219	1	MT-CO1	0.00484463	0.131196	1	1	1	LCP1
	GOLGA8A	0.00011233	0.0953111	0.286	0.14	1	FABP5	0.0210474	-0.529402	0.667	1	1	UBE2B	6.61882e-06	0.0616911	0.707	0.578	0.143006	CD4	4.58726e-27	-0.213313	0.336	0.386	9.91123e-23	TP53	6.10918e-10	0.180708	0.416	0.25	1.31995e-05	SAMD3	1.56398e-08	-0.262116	0.431	0.509	0.000337914	SDHA	0.0109957	0.247605	0.297	0.094	1	ZNF267	0.0048576	0.0415032	0.228	0.168	1	MITF
	ZBTB11-AS1	0.000113823	0.0897236	0.159	0.052	1	FOPNL	0.0210946	-0.616547	0	0.455	1	ALOX5	6.75656e-06	-0.0439231	0.418	0.353	0.145982	NACA	6.00197e-27	-0.0923831	1	1	1.29679e-22	GNAS	6.26122e-10	-0.163167	0.91	0.92	1.3528e-05	BRI3	1.68085e-08	-0.0285926	0.647	0.555	0.000363164	LINC01355	0.0111414	-0.381076	0.054	0.219	1	TPGS1	0.00488576	0.173215	0.329	0.22	1	ASAP1
	EMC2	0.000118703	0.0064781	0.339	0.23	1	NKTR	0.0212984	1.12734	0.833	0.727	1	ELOC	6.88571e-06	-0.0386286	0.412	0.357	0.148773	S100A11	6.27857e-27	-0.271846	0.564	0.61	1.35655e-22	TRAF3	6.63425e-10	0.159994	0.27	0.145	1.4334e-05	LINC00623	1.70752e-08	-0.183533	0.488	0.505	0.000368926	SGK1	0.01117	0.420394	0.189	0.031	1	ASAP1	0.00492848	0.227194	0.234	0.125	1	TRERF1
	RUBCNL	0.000125443	0.0896076	0.678	0.483	1	RRBP1	0.0215455	-0.390905	0	0.364	1	RPS7	6.89716e-06	-0.0967048	1	0.999	0.14902	BICDL1	9.24629e-27	0.111866	0.148	0.065	1.99775e-22	RPL9	6.83959e-10	-0.0679661	0.998	0.998	1.47776e-05	TWF2	1.74545e-08	-0.151776	0.418	0.445	0.000377121	TRG-AS1	0.0113694	-0.3814	0.595	0.656	1	RPS4Y1	0.00511722	0.645491	0.595	0.392	1	AC005632.3
	ELK4	0.000125726	0.0103126	0.493	0.346	1	TTC4	0.0215549	0.424604	0.667	0.182	1	BLNK	6.98697e-06	0.115126	0.655	0.522	0.15096	XAF1	1.24672e-26	0.197499	0.24	0.124	2.69366e-22	RAB8A	6.93899e-10	0.036952	0.377	0.274	1.49924e-05	SQLE	2.03759e-08	0.156014	0.235	0.122	0.000440243	OPTN	0.0113922	0.339217	0.541	0.25	1	RIPOR2	0.00512623	-0.122472	0.956	0.897	1	WIPF1
	EBLN3P	0.000126205	0.146885	0.718	0.509	1	TOMM5	0.0219679	-0.0962408	0.667	1	1	UQCRB	6.99377e-06	-0.199923	0.89	0.888	0.151107	PABPC1	1.26535e-26	0.220714	0.996	0.992	2.73392e-22	ZNF302	7.12312e-10	-0.0329858	0.402	0.32	1.53902e-05	MRPS10	2.06847e-08	0.0288994	0.361	0.271	0.000446914	JAK3	0.0114489	0.72504	0.649	0.281	1	CHMP4A	0.00515396	0.343084	0.519	0.397	1	S100A6
	BPTF	0.00012946	0.261558	0.868	0.683	1	DHCR7	0.0219907	-0.298045	0	0.364	1	DDX18	7.14166e-06	-0.109814	0.681	0.616	0.154303	DNAJA1	1.41792e-26	0.220762	0.726	0.575	3.06355e-22	PSAT1	7.9353e-10	0.180225	0.232	0.107	1.7145e-05	PARP9	2.10662e-08	0.203091	0.229	0.107	0.000455156	AC007384.1	0.0115523	0.337641	0.135	0	1	EIF4A2	0.00516668	-0.0582254	0.791	0.72	1	PRCP
	ARID1A	0.000132965	0.088834	0.533	0.349	1	FAM234A	0.0220731	-0.3604	0	0.273	1	CAPN1	7.14203e-06	-0.0120418	0.285	0.233	0.154311	NFE2L3	1.70009e-26	0.125015	0.134	0.052	3.67322e-22	RPS23	7.94552e-10	-0.0684264	1	0.999	1.71671e-05	NIPBL	2.24786e-08	0.0973787	0.655	0.515	0.000485673	MAP3K3	0.0117354	0.298769	0.135	0	1	TAF11	0.00517504	0.208523	0.247	0.138	1	TBXAS1
	SYK	0.000134439	0.177864	0.63	0.419	1	TMEM115	0.0220731	-0.307682	0	0.273	1	POLR3K	7.23159e-06	0.00147389	0.347	0.281	0.156246	RPS21	3.05171e-26	-0.045822	1	1	6.59351e-22	USP22	9.40499e-10	-0.00925874	0.255	0.194	2.03204e-05	SYS1	2.43801e-08	0.0286721	0.281	0.203	0.000526757	AC006504.5	0.0118259	0.297806	0.135	0	1	SELL	0.0052907	-0.146589	0.487	0.431	1	NISCH
	ELF2	0.00013491	-0.00691743	0.502	0.387	1	TSR1	0.022133	0.234422	0.667	0.727	1	CIITA	7.55764e-06	0.21455	0.616	0.454	0.16329	ANP32E	7.19479e-26	0.170237	0.452	0.314	1.55451e-21	TAF15	9.44357e-10	0.137131	0.525	0.369	2.04038e-05	POLR2J3	2.54543e-08	0.238802	0.847	0.721	0.000549966	BRAT1	0.0119471	0.262929	0.189	0.031	1	ZNF143	0.00539778	-0.169918	0.114	0.134	1	GPR68
	BTN2A2	0.000137066	0.156167	0.273	0.134	1	GOLIM4	0.0221701	-0.470544	0	0.455	1	NCF1	7.61853e-06	0.127759	0.825	0.691	0.164606	JAK3	8.82849e-26	0.186828	0.669	0.513	1.90748e-21	CSTF3	9.74129e-10	0.051539	0.234	0.156	2.1047e-05	DGKZ	2.61241e-08	-0.133821	0.497	0.486	0.000564436	DRAP1	0.0122978	-0.0920154	0.784	0.594	1	FASTKD5	0.0054338	0.125824	0.152	0.082	1	LGALS9
	CYBC1	0.000137343	0.231626	0.52	0.308	1	AGO1	0.022232	0.550288	0.5	0.091	1	EYA3	7.69159e-06	0.0799921	0.159	0.083	0.166185	RASGRP2	8.87495e-26	-0.228244	0.498	0.536	1.91752e-21	BICDL1	1.11686e-09	0.14904	0.166	0.066	2.41308e-05	SOCS3	2.7066e-08	0.141918	0.119	0.037	0.000584788	RITA1	0.0124175	-0.237966	0	0.125	1	AGO3	0.00548391	0.0602441	0.304	0.22	1	ARHGAP25
	MED30	0.000139644	-0.0116509	0.41	0.299	1	MEST	0.0222568	-0.229073	0.5	0.182	1	WAC-AS1	7.93365e-06	0.0526858	0.287	0.207	0.171414	ITGA4	1.31668e-25	-0.19751	0.373	0.414	2.84481e-21	MRPS23	1.15182e-09	0.0611374	0.346	0.228	2.48863e-05	HAPLN3	2.71961e-08	0.229878	0.3	0.166	0.000587598	CRYZL1	0.0124418	0.464994	0.297	0.031	1	OTUD7A	0.00553629	0.0144056	0.133	0.091	1	FPR3
	KIAA1109	0.000140482	0.122495	0.396	0.233	1	SETDB2	0.0222568	-0.229073	0.5	0.182	1	UQCR10	7.96529e-06	-0.139063	0.812	0.776	0.172098	VIM	1.66011e-25	-0.283861	0.654	0.696	3.58683e-21	SP110	1.16544e-09	0.23569	0.657	0.486	2.51804e-05	LTB	2.73389e-08	0.186182	0.997	0.991	0.000590684	LDHA	0.0127805	0.678271	0.784	0.656	1	NDUFA11	0.00555794	-0.0534275	0.677	0.599	1	PAK1
	POU2F2	0.00014073	0.292766	0.89	0.849	1	DAAM1	0.0229273	-0.435305	0	0.364	1	LSM6	7.98523e-06	-0.00579531	0.489	0.412	0.172529	EIF5A	1.69223e-25	0.265875	0.792	0.663	3.65622e-21	RPL7L1	1.21672e-09	0.143394	0.65	0.487	2.62884e-05	UCHL3	2.85024e-08	0.0216146	0.201	0.142	0.000615824	S100A10	0.0128684	-0.547619	0.892	0.875	1	SPIB	0.00557571	0.0994128	0.114	0.06	1	SLC3A2
	FAM111A	0.000146888	0.183095	0.357	0.209	1	NOP16	0.0229393	0.317526	0.667	0.636	1	ELOVL5	8.27704e-06	0.0491854	0.353	0.258	0.178834	HSP90AB1	1.70085e-25	0.210782	0.974	0.936	3.67486e-21	SGK1	1.25788e-09	0.226523	0.171	0.066	2.71777e-05	NUP43	2.9921e-08	-0.0307533	0.273	0.226	0.000646474	ZNF84	0.0128784	0.2343	0.189	0.031	1	PPP1CB	0.00568458	-0.271156	0.449	0.522	1	RAI14
	POP4	0.000149926	0.161804	0.41	0.221	1	GPR89B	0.0231811	0.433568	0.5	0	1	COMMD6	8.3101e-06	-0.121431	0.938	0.908	0.179548	RPS13	1.79579e-25	-0.0658296	1	1	3.87998e-21	SBNO2	1.27112e-09	0.150916	0.236	0.117	2.74638e-05	PRKCQ-AS1	3.01559e-08	-0.245842	0.922	0.923	0.000651548	EPHX1	0.0128932	-0.319402	0	0.156	1	DDX56	0.00568807	0.125469	0.158	0.091	1	METTL7A
	TMEM161B-AS1	0.000152034	0.296038	0.608	0.419	1	GTF3C4	0.0231811	0.39232	0.5	0	1	MGA	8.36691e-06	0.176186	0.347	0.22	0.180776	TRIM56	1.81724e-25	0.187155	0.6	0.454	3.92633e-21	PDS5A	1.35182e-09	0.0830115	0.353	0.232	2.92075e-05	PVT1	3.16656e-08	0.213532	0.464	0.309	0.000684166	NUP50-DT	0.0129012	0.26044	0.135	0	1	NDUFA4	0.00570631	-0.114115	0.766	0.716	1	TREM1
	NAA20	0.000152403	-0.149306	0.432	0.392	1	NIT1	0.0231811	0.338304	0.5	0	1	COX7B	8.70372e-06	-0.0836326	0.683	0.631	0.188052	SUN2	2.34897e-25	-0.210221	0.471	0.505	5.07519e-21	ARID5B	1.3861e-09	0.322514	0.642	0.474	2.9948e-05	CYLD	3.22106e-08	0.268909	0.717	0.587	0.000695943	B4GALT3	0.0129444	0.179656	0.297	0.094	1	SELENON	0.00571157	0.193513	0.12	0.043	1	PPP1R15A
	RPL34	0.000156078	-0.120707	1	1	1	NPIPB5	0.0231811	0.427538	0.5	0	1	VAMP2	8.7835e-06	0.0805864	0.69	0.558	0.189776	GARS	3.23697e-25	0.173726	0.388	0.245	6.9938e-21	MARK3	1.5175e-09	0.118475	0.342	0.212	3.27871e-05	DCTN3	3.36472e-08	-0.00225443	0.441	0.363	0.000726981	ERVK3-1	0.0134139	0.517884	0.405	0.125	1	STMP1	0.00593539	0.0703969	0.519	0.418	1	AHNAK
	RPS24	0.000156242	-0.0810854	1	1	1	SMG6	0.0231811	0.338304	0.5	0	1	SCFD1	8.89644e-06	-0.0109422	0.382	0.312	0.192217	PARP9	3.47679e-25	0.170853	0.301	0.178	7.51195e-21	RPS21	1.54655e-09	-0.0424615	0.996	0.996	3.34148e-05	SEC11C	3.46146e-08	0.0696102	0.409	0.302	0.000747883	UBE2Z	0.0134951	0.506376	0.324	0.094	1	EHMT1	0.00597382	0.229919	0.361	0.228	1	ITGA5
	ZNF641	0.000159336	0.112953	0.181	0.073	1	SPRY1	0.0231811	0.555132	0.5	0	1	GTF2I	8.96363e-06	0.121793	0.785	0.66	0.193668	MT-CO1	3.69462e-25	0.0017811	1	1	7.9826e-21	ITGA4	1.54983e-09	-0.205554	0.413	0.43	3.34856e-05	CDC25B	3.53197e-08	-0.204361	0.367	0.42	0.000763117	PWWP2A	0.013518	0.442801	0.27	0.062	1	TTC39C	0.00610629	0.323237	0.234	0.129	1	MT-ND3
	VPS25	0.000161082	-0.0165307	0.317	0.23	1	SRP54	0.0234144	-0.574193	0.5	0.727	1	BLOC1S1	9.64529e-06	-0.0273572	0.694	0.61	0.208396	AC013264.1	4.1415e-25	-0.196385	0.087	0.155	8.94812e-21	SRPK1	1.55015e-09	0.0952485	0.364	0.242	3.34925e-05	ATP5IF1	3.74241e-08	-0.189948	0.799	0.793	0.000808586	CPD	0.0135576	-0.213911	0	0.125	1	TOMM7	0.00624045	-0.287489	0.911	0.922	1	CKLF
	PTRHD1	0.000163177	0.018659	0.542	0.395	1	MSL3	0.023494	-0.747475	0.333	0.727	1	SF3B6	9.67292e-06	-0.0710709	0.636	0.577	0.208993	ENO1	5.07919e-25	0.270622	0.875	0.8	1.09741e-20	SPSB3	1.84614e-09	-0.126102	0.31	0.304	3.98876e-05	HDGFL3	3.83568e-08	0.205429	0.153	0.061	0.000828738	RPL34	0.0135667	-0.170774	1	1	1	RBM25	0.00624306	0.0148797	0.684	0.586	1	NLN
	HMGN3	0.000163386	0.00648821	0.648	0.488	1	SRA1	0.023582	-0.464958	0.167	0.636	1	NKAP	1.02966e-05	0.0825285	0.351	0.257	0.222469	MTHFD1L	5.45509e-25	0.15169	0.251	0.135	1.17863e-20	STK38	2.0981e-09	-0.210295	0.577	0.569	4.53316e-05	RBM25	4.0243e-08	0.16823	0.807	0.663	0.00086949	SLC20A1	0.0136073	-0.304745	0.027	0.188	1	PREX1	0.00625016	0.331266	0.361	0.216	1	ME1
	ZNF770	0.000163949	0.183434	0.498	0.294	1	SPG7	0.0236539	-0.268178	0	0.364	1	CPSF6	1.03464e-05	0.0397356	0.414	0.323	0.223545	WDR11	6.63146e-25	0.140701	0.224	0.117	1.43279e-20	GART	2.171e-09	0.111487	0.353	0.218	4.69067e-05	ZNF302	4.28576e-08	0.10895	0.489	0.36	0.000925981	SLCO3A1	0.0136877	-0.284192	0.027	0.156	1	SLC5A3	0.00627418	0.15036	0.443	0.315	1	CARD19
	HMGCR	0.000167939	0.145572	0.3	0.14	1	OGFOD2	0.024497	-0.28685	0	0.364	1	ANKRD36	1.03662e-05	0.0426837	0.174	0.112	0.223972	IL2RG	6.76895e-25	0.18953	0.878	0.766	1.4625e-20	SIGIRR	2.31348e-09	-0.16938	0.421	0.412	4.9985e-05	IMP3	4.36237e-08	0.0849062	0.598	0.461	0.000942534	PTS	0.0137387	0.267636	0.135	0	1	MBP	0.00632406	0.129558	0.949	0.884	1	PLP2
	NCF1	0.000169746	0.205012	0.749	0.576	1	PDE6D	0.024497	-0.429816	0	0.364	1	RSRC1	1.04113e-05	-0.102123	0.384	0.34	0.224946	TRIM22	8.66424e-25	0.230759	0.377	0.24	1.872e-20	TXNL1	2.65381e-09	-0.0387521	0.563	0.456	5.73381e-05	TNFAIP8L1	4.50118e-08	0.153127	0.325	0.203	0.000972525	MMADHC	0.0137672	0.664243	0.486	0.156	1	ZBTB7A	0.00632962	-0.207637	0.437	0.453	1	VIM
	SAP30BP	0.000171492	-0.0283951	0.423	0.32	1	MAN1A1	0.0245329	-0.265685	0.5	0.909	1	BPTF	1.06135e-05	0.241264	0.838	0.705	0.229315	TSC22D3	9.36688e-25	-0.237503	0.354	0.422	2.02381e-20	IFI35	2.71387e-09	0.0646614	0.276	0.176	5.86359e-05	TRAF3	4.54093e-08	0.131173	0.274	0.165	0.000981114	HPGD	0.0137819	0.205012	0.297	0.125	1	TAPBP	0.00633787	0.329176	0.728	0.582	1	LINC02185
	CCL3	0.000171615	-0.904915	0.132	0.076	1	NIPBL	0.024546	0.0637114	1	0.545	1	PYURF	1.0719e-05	-0.0958766	0.446	0.406	0.231595	C1orf56	9.53116e-25	-0.322911	0.596	0.66	2.0593e-20	RAPGEF6	2.86974e-09	0.162456	0.724	0.555	6.20035e-05	CCND3	4.57946e-08	-0.0889397	0.585	0.539	0.000989439	TRIP12	0.013967	-0.261786	0.297	0.312	1	FYN	0.00637944	0.330717	0.778	0.651	1	CXorf21
	SMIM19	0.000174458	0.0760915	0.511	0.337	1	ALG1	0.0249453	-0.287582	0	0.364	1	TAOK3	1.07284e-05	0.107081	0.563	0.435	0.231798	ATR	1.41467e-24	0.140999	0.47	0.332	3.05654e-20	SEC62	3.39771e-09	-0.235777	0.745	0.737	7.3411e-05	IER5	4.68288e-08	0.212542	0.292	0.16	0.00101178	CD7	0.0141259	0.73739	0.865	0.625	1	LINC00342	0.00641184	0.35201	0.449	0.297	1	MSANTD3
	UBP1	0.000176586	0.0296399	0.22	0.125	1	SEPTIN11	0.0255423	-0.545144	0.333	0.636	1	C1orf56	1.08648e-05	-0.0486467	0.491	0.434	0.234744	IL6ST	1.47004e-24	-0.153898	0.533	0.517	3.17617e-20	ATP2B4	3.48477e-09	0.12734	0.337	0.205	7.52919e-05	NOC3L	4.81765e-08	0.220607	0.422	0.277	0.0010409	SLC26A11	0.0141783	-0.324693	0	0.125	1	ATP6V0E1	0.00642467	-0.097418	0.709	0.659	1	RPL27A
	IBTK	0.000177396	0.101143	0.366	0.203	1	SETD3	0.0256852	-0.106041	0.167	0.455	1	GLG1	1.1204e-05	0.015398	0.435	0.335	0.242074	GBP1	1.85325e-24	0.178694	0.244	0.132	4.00414e-20	PDCD4	3.6157e-09	0.257877	0.923	0.818	7.81207e-05	GGA1	4.90365e-08	0.112569	0.367	0.248	0.00105948	DNAJA3	0.0142616	-0.356679	0.135	0.406	1	CDC123	0.00666573	0.190958	0.304	0.19	1	CD4
	FAM126A	0.000180709	0.0992741	0.326	0.174	1	TMBIM6	0.0258215	-0.467374	0.667	1	1	POLR3GL	1.17436e-05	0.0156183	0.407	0.323	0.253732	NARS	2.14457e-24	0.208488	0.601	0.448	4.63356e-20	IKZF1	4.12043e-09	0.18057	0.958	0.903	8.9026e-05	ZBTB25	4.91142e-08	0.23653	0.542	0.377	0.00106116	CALM2	0.0142727	-0.197933	0.973	0.812	1	STX4	0.00668514	0.125578	0.285	0.203	1	TXN
	RPS18	0.000181093	-0.0770024	1	1	1	TOP1MT	0.02609	-0.266532	0	0.364	1	RECQL	1.18671e-05	0.111833	0.476	0.351	0.2564	LDHA	2.33313e-24	0.247935	0.823	0.71	5.04097e-20	HAPLN3	4.32156e-09	0.195525	0.347	0.19	9.33715e-05	NABP1	4.99292e-08	0.101294	0.203	0.106	0.00107877	ATP2B1	0.014318	-0.855061	0.216	0.375	1	XPNPEP1	0.0066882	0.168329	0.165	0.078	1	MOB3B
	RABEP1	0.000183625	0.0577405	0.577	0.398	1	DNAJC2	0.0263023	1.0302	1	0.455	1	MSL3	1.19652e-05	0.042415	0.472	0.379	0.25852	MAP3K1	2.37902e-24	-0.170936	0.365	0.382	5.14011e-20	EMG1	4.33094e-09	0.0722796	0.295	0.191	9.35742e-05	GTF3A	5.00141e-08	-0.211884	0.933	0.919	0.0010806	KLRC4	0.0144527	-0.321606	0.351	0.375	1	LDLRAP1	0.00686741	-0.23599	0.373	0.405	1	QPCT
	KCTD20	0.000184589	0.0122046	0.396	0.27	1	TBCC	0.0263607	-0.260067	0.167	0.455	1	RASA1	1.2078e-05	0.0707872	0.215	0.142	0.260957	AC245297.3	3.89366e-24	0.223222	0.689	0.549	8.41263e-20	ARHGDIA	4.3731e-09	-0.0973121	0.484	0.415	9.44853e-05	CDC73	5.01573e-08	0.0470307	0.339	0.247	0.0010837	CHD4	0.0144831	-0.477582	0.351	0.406	1	CAST	0.00687737	0.177916	0.715	0.573	1	RUNX1
	TBL1XR1	0.000186951	0.247762	0.683	0.456	1	AC064836.4	0.0268434	0.26182	0.5	0	1	UBE2D3	1.20879e-05	0.198175	0.802	0.651	0.261171	ARRB2	4.47378e-24	-0.169715	0.375	0.401	9.66606e-20	HEXB	4.37888e-09	0.0346181	0.144	0.078	9.461e-05	RGS14	5.18151e-08	-0.12232	0.251	0.262	0.00111952	SCNM1	0.0145623	-0.423122	0.189	0.312	1	ITGA6	0.00701871	-0.343678	0.203	0.293	1	PLA2G7
	USP28	0.000187751	0.0124363	0.33	0.233	1	AL157392.3	0.0268434	0.26182	0.5	0	1	ENY2	1.22953e-05	-0.0580084	0.586	0.515	0.265652	CYLD	4.6079e-24	0.205147	0.782	0.656	9.95582e-20	MTDH	4.55069e-09	0.185788	0.792	0.638	9.83223e-05	C20orf27	5.23247e-08	0.0507897	0.221	0.152	0.00113053	SOS1	0.0146014	0.290499	0.243	0.062	1	TSR1	0.00706784	0.089328	0.139	0.073	1	SNX10
	HDAC5	0.000187779	0.0614089	0.238	0.128	1	BCAS4	0.0268434	0.361632	0.5	0	1	PTP4A2	1.23258e-05	0.0831265	0.739	0.608	0.266312	TRAF3	4.78916e-24	0.146444	0.275	0.158	1.03475e-19	LAPTM5	4.78561e-09	-0.173828	0.787	0.739	0.000103398	BRWD1	5.48671e-08	0.167627	0.493	0.353	0.00118546	LEMD3	0.0148123	-0.400719	0.054	0.281	1	MT-ATP8	0.00717027	-0.366822	0.184	0.336	1	IER5
	SMC6	0.000190026	0.281997	0.815	0.657	1	BCDIN3D	0.0268434	0.26182	0.5	0	1	PSMB4	1.2408e-05	-0.0682118	0.618	0.552	0.268088	KLHL5	5.15596e-24	0.155865	0.176	0.08	1.114e-19	IARS	4.90949e-09	0.191734	0.493	0.324	0.000106074	FCMR	5.55665e-08	-0.220731	0.837	0.837	0.00120057	ZNF724	0.0148828	0.2167	0.135	0	1	UTP18	0.00722576	0.22538	0.241	0.134	1	NAGK
	RPS27L	0.000190581	0.0813979	0.74	0.555	1	CEP85L	0.0268434	0.397598	0.5	0	1	LBR	1.26461e-05	0.0291142	0.649	0.542	0.273231	TBC1D10C	8.60221e-24	-0.178519	0.598	0.602	1.85859e-19	RPL35	4.96502e-09	-0.102346	0.995	0.996	0.000107274	HNRNPH1	5.65767e-08	-0.058458	0.841	0.746	0.0012224	L3MBTL1	0.0151724	0.310147	0.135	0	1	ERP44	0.00723244	-0.12809	0.291	0.315	1	TUBA1A
	GGNBP2	0.000191276	0.194397	0.612	0.419	1	CHI3L2	0.0268434	0.337835	0.5	0	1	NDUFB10	1.2696e-05	-0.000245157	0.636	0.53	0.27431	S100A4	8.86466e-24	-0.273746	0.241	0.315	1.9153e-19	TRAF3IP3	5.03513e-09	-0.205645	0.854	0.815	0.000108789	BUD23	5.67458e-08	0.0326062	0.367	0.274	0.00122605	COA8	0.0152621	0.463728	0.378	0.156	1	TPT1	0.00724742	-0.177309	1	1	1	LAT2
	RSRP1	0.000192677	0.163396	0.899	0.773	1	ERCC3	0.0268434	0.26182	0.5	0	1	OAS2	1.27221e-05	0.0791969	0.28	0.183	0.274873	SAMD9L	9.09437e-24	0.183913	0.243	0.135	1.96493e-19	ZNRF1	5.0887e-09	0.11654	0.153	0.064	0.000109947	ZNF292	5.77533e-08	0.20384	0.768	0.623	0.00124782	STXBP1	0.0154677	0.192201	0.108	0	1	XAF1	0.00727115	0.266326	0.165	0.078	1	ANKRD44
	NSUN5	0.000193777	-0.0939658	0.419	0.346	1	GPAM	0.0268434	0.26182	0.5	0	1	RNPS1	1.28153e-05	0.12028	0.59	0.459	0.276888	CMTM8	1.01125e-23	0.171625	0.309	0.182	2.18491e-19	ANKRD13D	5.23226e-09	-0.00451347	0.342	0.259	0.000113048	PLGRKT	5.78509e-08	0.0465566	0.3	0.216	0.00124993	AC005523.2	0.0160046	-0.376244	0	0.156	1	NOC2L	0.00729263	-0.16503	0.241	0.25	1	GLIPR2
	SUDS3	0.000193891	0.143189	0.542	0.352	1	KLHL18	0.0268434	0.488722	0.5	0	1	GSAP	1.2963e-05	0.175591	0.304	0.179	0.280079	SPN	1.22367e-23	-0.1834	0.394	0.418	2.64387e-19	TNFAIP8	5.6612e-09	-0.223139	0.697	0.688	0.000122316	COPB2	5.8388e-08	0.0741556	0.367	0.262	0.00126153	MIA3	0.0163853	0.0838989	0.378	0.406	1	GBP4	0.00730082	0.297362	0.316	0.181	1	DHRS7
	NTMT1	0.000196104	-0.0282879	0.344	0.256	1	LIG4	0.0268434	0.300328	0.5	0	1	GBP2	1.31963e-05	0.181484	0.381	0.27	0.285119	ALPK1	1.40726e-23	0.176401	0.198	0.093	3.04052e-19	S100A10	5.73314e-09	-0.257309	0.756	0.748	0.00012387	PSMB9	5.85798e-08	0.231431	0.708	0.554	0.00126567	OR4D1	0.0165374	-0.35875	0.027	0.188	1	OSTC	0.00730667	-0.0644181	0.475	0.414	1	MPP1
	CCPG1	0.000197757	0.00947642	0.22	0.137	1	2008-03-01	0.0268434	0.26182	0.5	0	1	SECISBP2	1.32721e-05	0.0996294	0.496	0.367	0.286756	SUSD3	1.42936e-23	-0.134409	0.394	0.396	3.08828e-19	RPL31	5.87969e-09	-0.157038	0.992	0.989	0.000127037	LIAS	5.86653e-08	0.0853324	0.247	0.152	0.00126752	UBE2N	0.0166951	0.413073	0.541	0.281	1	BZW1	0.00735244	0.123034	0.665	0.513	1	SARAF
	MYO9B	0.000199675	-0.0319195	0.286	0.221	1	PIGW	0.0268434	0.26182	0.5	0	1	RPS21	1.35876e-05	-0.105932	1	1	0.293574	PAK1IP1	1.69801e-23	0.0662021	0.254	0.162	3.66872e-19	ATOX1	6.11622e-09	0.135166	0.362	0.225	0.000132147	ISCU	5.96307e-08	0.184086	0.732	0.565	0.00128838	PPP1R13B	0.01696	0.433716	0.189	0.031	1	EPM2AIP1	0.00740697	0.230417	0.373	0.237	1	ATP5F1E
	KLHDC2	0.000206443	0.0789369	0.322	0.201	1	POLR3F	0.0268434	0.361632	0.5	0	1	BANF1	1.41572e-05	-0.00367174	0.64	0.55	0.305879	KDM2A	1.75438e-23	0.142556	0.444	0.308	3.79051e-19	ACTR3	6.30805e-09	0.240904	0.799	0.649	0.000136292	CNN2	6.00412e-08	-0.199769	0.323	0.387	0.00129725	HARS2	0.0169784	-0.218257	0.054	0.188	1	ARL6IP4	0.00744401	-0.0233201	0.766	0.655	1	DOK2
	NXPE3	0.000208187	0.0841299	0.216	0.11	1	RASA2	0.0268434	0.454983	0.5	0	1	DOCK8	1.45374e-05	0.103825	0.733	0.61	0.314095	ABCF1	1.87008e-23	0.15309	0.573	0.431	4.0405e-19	CDC40	6.38123e-09	0.0186431	0.474	0.374	0.000137873	SUSD3	6.13899e-08	-0.0911306	0.321	0.307	0.00132639	MRPS34	0.0170386	-0.108055	0.595	0.406	1	ITM2B	0.00746158	-0.00277809	0.994	0.935	1	RNF149
	APOL6	0.000209425	0.145257	0.278	0.142	1	ZNF16	0.0268434	0.355758	0.5	0	1	ZNF394	1.45608e-05	-0.0326348	0.248	0.218	0.3146	LDLRAP1	1.91482e-23	-0.189695	0.417	0.453	4.13717e-19	KDM2A	6.54607e-09	0.221216	0.439	0.281	0.000141434	SRP54	6.18699e-08	0.157113	0.431	0.288	0.00133676	INO80D	0.0171595	0.650905	0.351	0.062	1	ANAPC5	0.00747762	0.13671	0.456	0.362	1	ADGRE3
	HHEX	0.000210106	-0.0828414	0.366	0.288	1	TRNAU1AP	0.0269069	-0.453809	0.167	0.455	1	NSD1	1.4648e-05	0.120197	0.588	0.447	0.316485	HLA-A	1.9372e-23	0.187464	0.993	0.979	4.18552e-19	YPEL3	6.73886e-09	-0.155319	0.703	0.651	0.0001456	RIPOR2	6.33855e-08	-0.237026	0.948	0.95	0.00136951	TTC14	0.0175332	-0.145196	0.595	0.5	1	AC006141.1	0.00750739	0.240085	0.234	0.121	1	SOWAHC
	SPOP	0.000210409	-0.106635	0.458	0.381	1	EPC1	0.0270346	1.0768	1	0.273	1	GOLGA8A	1.48543e-05	0.0484632	0.149	0.087	0.320942	RPL7	2.08687e-23	0.11594	1	0.999	4.5089e-19	RNF207	6.85118e-09	0.147032	0.1	0.031	0.000148027	SEC22B	6.67955e-08	0.182619	0.516	0.368	0.00144318	CPM	0.0175549	-0.295118	0	0.125	1	THAP4	0.00751595	0.198821	0.12	0.039	1	NCOA4
	ERAP2	0.000211731	0.199929	0.427	0.247	1	DGKD	0.0271331	1.24962	0.667	0.091	1	RNF216	1.4986e-05	0.0826573	0.369	0.276	0.323788	CALM1	2.30333e-23	-0.21046	0.935	0.933	4.97658e-19	SUN2	6.8907e-09	-0.171017	0.47	0.466	0.000148881	EHMT2	6.76584e-08	-0.0822595	0.313	0.286	0.00146183	PCDH9	0.0175801	0.260257	0.108	0	1	INPP5D	0.00768172	0.312846	0.386	0.25	1	DPYSL2
	UVRAG	0.000213947	0.0982261	0.546	0.387	1	CYHR1	0.0272417	-0.306125	0	0.364	1	RNASEH2C	1.50709e-05	-0.0237185	0.614	0.526	0.325622	GADD45B	2.51424e-23	0.168315	0.256	0.142	5.43228e-19	PRKCQ-AS1	7.08348e-09	-0.245131	0.805	0.772	0.000153046	DDT	7.10583e-08	-0.0046476	0.678	0.566	0.00153528	CCDC69	0.0177069	-0.419404	0.243	0.562	1	PROSER3	0.00774724	0.180254	0.108	0.047	1	EMP1
	IRF1	0.000214647	0.33443	0.687	0.544	1	ERH	0.0276863	-1.36754	0.667	1	1	DIDO1	1.50868e-05	0.137468	0.381	0.253	0.325966	HCST	2.70893e-23	-0.220848	0.418	0.456	5.85292e-19	RASSF3	7.20993e-09	-0.267037	0.257	0.319	0.000155778	PSMA3-AS1	7.13181e-08	0.174946	0.755	0.603	0.0015409	TMEM94	0.0177404	-0.341176	0	0.125	1	UNC50	0.00783757	-0.163122	0.177	0.203	1	RPL38
	UHMK1	0.000215244	0.225162	0.524	0.32	1	CHAC2	0.0279254	-0.372674	0	0.364	1	AKAP17A	1.52567e-05	0.0814663	0.388	0.284	0.329637	UBE2L6	2.74594e-23	0.195994	0.424	0.283	5.93288e-19	INSIG2	7.56308e-09	-0.00390147	0.199	0.148	0.000163408	HADHA	7.16337e-08	0.221389	0.612	0.448	0.00154772	ATP11C	0.0179315	-0.223313	0.027	0.156	1	APLP2	0.00790504	0.0849118	0.165	0.112	1	FCN1
	ARID4A	0.000216152	0.200537	0.507	0.299	1	WDR34	0.0279254	-0.32041	0	0.364	1	IDI1	1.54858e-05	0.11931	0.47	0.345	0.334587	ILF3	3.13819e-23	0.0941831	0.563	0.434	6.78038e-19	PMAIP1	7.59345e-09	0.168375	0.237	0.121	0.000164064	SYNC	7.2969e-08	-0.0747254	0.23	0.202	0.00157657	GPR18	0.0179442	0.313017	0.216	0.031	1	HLA-B	0.00791609	0.15942	1	1	1	SLC8A1
	SPIN1	0.000226235	0.121446	0.211	0.084	1	ITGB1	0.0281357	-0.424161	0.167	0.545	1	EWSR1	1.59937e-05	0.173497	0.491	0.355	0.345559	HAPLN3	5.06667e-23	0.163574	0.327	0.202	1.09471e-18	WDR70	8.6343e-09	0.103722	0.25	0.154	0.000186553	MFNG	7.35923e-08	-0.18294	0.369	0.423	0.00159004	KMT2E	0.0180135	0.0421389	0.676	0.469	1	C1orf56	0.00792112	-0.384663	0.532	0.634	1	TIMP2
	CCDC115	0.00023125	0.11754	0.352	0.192	1	GPR18	0.0281647	-0.297879	0	0.273	1	CMC1	1.62415e-05	-0.203795	0.205	0.257	0.350914	PHGDH	5.42808e-23	0.216893	0.276	0.16	1.17279e-18	NOSIP	9.11659e-09	-0.202412	0.644	0.627	0.000196973	LMAN1	7.41441e-08	0.127105	0.444	0.307	0.00160196	SPINT2	0.0180308	0.507056	0.432	0.125	1	DGCR8	0.00794031	0.214975	0.241	0.129	1	GRK3
	TNFRSF14	0.000232295	0.106105	0.678	0.506	1	PXN-AS1	0.0281647	-0.297879	0	0.273	1	ECHS1	1.62903e-05	-0.153899	0.356	0.359	0.351967	COA1	5.50431e-23	0.178914	0.512	0.368	1.18926e-18	USP14	9.55248e-09	0.063732	0.401	0.278	0.000206391	CFLAR	7.76771e-08	0.27118	0.56	0.41	0.00167829	ALG11	0.0180887	0.329802	0.135	0	1	GTF2H1	0.00804017	0.107105	0.241	0.155	1	RNF125
	MAVS	0.00023739	0.17308	0.374	0.198	1	SLC35F6	0.0281647	-0.342144	0	0.273	1	SAMD9L	1.66414e-05	0.154059	0.493	0.382	0.359555	KLRG1	6.56673e-23	-0.177204	0.134	0.187	1.41881e-18	IKZF3	9.8385e-09	0.203327	0.293	0.172	0.000212571	GGCT	7.86614e-08	0.0444211	0.305	0.219	0.00169956	TMEM102	0.0181983	-0.424199	0	0.156	1	RPL21	0.00808834	-0.229647	1	1	1	SERPINB9
	RSF1	0.00023949	0.181561	0.67	0.468	1	ZFAND2B	0.0283285	-0.499397	0	0.364	1	SP140	1.67082e-05	0.198006	0.757	0.647	0.360997	TRAF3IP3	7.39295e-23	-0.202365	0.928	0.917	1.59732e-18	PLAAT4	1.02519e-08	0.216906	0.584	0.421	0.000221503	ST6GAL1	8.2188e-08	-0.0882469	0.42	0.398	0.00177575	GTPBP2	0.0182008	0.197093	0.135	0	1	GRK2	0.00812944	0.376157	0.576	0.431	1	BCAT1
	SNRPD1	0.000240255	-0.0825347	0.7	0.584	1	SPG11	0.0284041	-1.01297	0.167	0.636	1	MECP2	1.67788e-05	0.0663948	0.392	0.286	0.362524	GGNBP2	8.01231e-23	0.108081	0.514	0.389	1.73114e-18	SNHG17	1.21965e-08	0.0243318	0.34	0.242	0.000263518	ARCN1	8.37411e-08	0.0530523	0.331	0.238	0.00180931	MOB1B	0.0182444	-0.258803	0	0.125	1	ANK1	0.00825765	-0.0206846	0.171	0.125	1	MTRNR2L12
	KCNC3	0.000240623	0.12538	0.119	0.026	1	EZH1	0.0284191	-0.27655	0	0.364	1	PDE7A	1.68268e-05	0.197355	0.769	0.618	0.36356	APOL3	9.21168e-23	0.152711	0.271	0.157	1.99028e-18	ATRX	1.23383e-08	0.133257	0.724	0.56	0.000266581	MAX	8.41899e-08	0.0480872	0.624	0.501	0.00181901	NF2	0.0183273	0.284544	0.108	0	1	H3F3A	0.00837555	-0.217362	0.994	0.996	1	TMCC3
	VAMP2	0.000243718	0.0396527	0.736	0.561	1	EPM2AIP1	0.0284262	0.660697	0.833	0.273	1	BAZ1A	1.69354e-05	0.0462931	0.429	0.332	0.365907	TOB1	1.46637e-22	-0.172859	0.381	0.422	3.16823e-18	ANKRD11	1.27019e-08	0.179559	0.761	0.606	0.000274438	PSMD11	9.71925e-08	-0.00610091	0.383	0.318	0.00209994	IL32	0.0183602	0.776833	0.892	0.875	1	RARS	0.00837831	0.255457	0.19	0.078	1	MTF1
	HEBP2	0.000246114	-0.0717732	0.48	0.372	1	LRRFIP1	0.0284855	1.1207	1	0.636	1	FAM76B	1.69384e-05	0.0047973	0.338	0.264	0.365971	ADD3	1.48609e-22	-0.180625	0.755	0.742	3.21085e-18	ITGB7	1.27136e-08	-0.215594	0.203	0.27	0.00027469	NAMPT	9.85633e-08	0.167076	0.26	0.137	0.00212956	RNF20	0.0184261	0.404327	0.216	0.031	1	PSMB9	0.00841334	0.19343	0.69	0.694	1	ASRGL1
	ANKRD11	0.000248054	0.215888	0.837	0.712	1	ZSCAN16-AS1	0.0284958	-0.56636	0.167	0.545	1	CHORDC1	1.70104e-05	0.0821722	0.427	0.319	0.367526	WHAMM	1.57676e-22	0.121142	0.295	0.186	3.40674e-18	HMGB2	1.31058e-08	-0.0956218	0.379	0.33	0.000283165	SART1	9.95291e-08	0.00325138	0.272	0.218	0.00215043	ALDOA	0.0185366	-0.213894	0	0.125	1	GPS2	0.00854302	0.0485884	0.5	0.422	1	RAB31
	NFX1	0.000249194	0.117406	0.361	0.206	1	AP1S1	0.0291355	-0.445333	0	0.273	1	MRE11	1.71112e-05	-0.0572721	0.25	0.228	0.369705	AK5	1.66262e-22	-0.123154	0.087	0.142	3.59225e-18	PARP9	1.33703e-08	0.203959	0.344	0.202	0.00028888	CHMP4A	1.08685e-07	0.0552026	0.599	0.478	0.00234824	PNISR	0.0185416	0.439803	0.973	0.906	1	PIGH	0.00854579	0.166561	0.127	0.052	1	SFT2D2
	SP110	0.00025563	0.180872	0.753	0.578	1	WDR35	0.0291355	-0.507523	0	0.273	1	NUTM2A-AS1	1.73135e-05	0.0881676	0.502	0.387	0.374075	LINC02762	1.7346e-22	-0.135168	0.073	0.131	3.74778e-18	MPHOSPH10	1.39583e-08	-0.119682	0.419	0.378	0.000301583	GPSM3	1.10979e-07	-0.118455	0.893	0.84	0.00239781	CASC3	0.0187343	-0.50273	0.081	0.312	1	HAGHL	0.00860604	-0.267498	0.139	0.203	1	MACF1
	ANKRD13A	0.000256994	0.0773004	0.449	0.294	1	JTB	0.0291893	-1.10916	0.667	0.818	1	ZBTB20	1.73157e-05	0.127755	0.347	0.242	0.374123	GPR183	2.38823e-22	-0.166902	0.133	0.193	5.16001e-18	TMEM156	1.39597e-08	0.211817	0.321	0.176	0.000301612	FUS	1.12471e-07	0.187216	0.933	0.839	0.00243005	DNAJA1	0.0187481	0.507211	0.676	0.438	1	HNRNPL	0.00875131	0.189316	0.418	0.293	1	BASP1
	EIF2AK4	0.000259163	0.160189	0.432	0.259	1	NCOA3	0.0294692	1.48239	0.833	0.182	1	FGFR1OP2	1.7664e-05	0.035961	0.42	0.321	0.381649	LARS	2.46952e-22	0.172235	0.731	0.593	5.33564e-18	RNF213	1.41929e-08	0.204991	0.791	0.674	0.000306651	UBA1	1.16458e-07	0.0268919	0.257	0.191	0.00251618	MRPL52	0.0190302	0.539762	0.568	0.281	1	CCDC92	0.00879275	-0.0137009	0.133	0.103	1	RPL26
	TPT1	0.000259396	-0.182768	1	1	1	TTC3	0.0298438	-0.455242	0.5	0.818	1	AUP1	1.77857e-05	0.177478	0.336	0.202	0.384278	ANKRD11	4.8959e-22	0.176052	0.8	0.683	1.05781e-17	RPS3A	1.47212e-08	-0.013526	0.996	0.997	0.000318067	TM2D3	1.21693e-07	0.00410471	0.285	0.218	0.00262929	COX6C	0.0190393	-0.444256	0.838	0.938	1	NSUN6	0.00887738	0.181952	0.222	0.121	1	MEI1
	TNFRSF17	0.000263089	-0.0349708	0.189	0.116	1	NDUFA6	0.0299513	-0.543857	0.333	0.727	1	TTC17	1.80682e-05	-0.0248759	0.349	0.284	0.390382	UBE2D3	5.04571e-22	0.164065	0.902	0.803	1.09018e-17	RHOG	1.49338e-08	-0.1413	0.419	0.389	0.00032266	HNRNPAB	1.21808e-07	0.111309	0.533	0.393	0.00263177	SIT1	0.019093	-0.312882	0.027	0.188	1	BUB3	0.00897778	-0.0199971	0.538	0.478	1	CCL4L2
	CHPT1	0.000263711	0.140284	0.471	0.299	1	C7orf50	0.0299935	-0.0550631	0.667	0.182	1	COPS8	1.82078e-05	0.0233551	0.222	0.163	0.393397	DDX17	5.42727e-22	0.0865113	0.953	0.875	1.17262e-17	GADD45B	1.50282e-08	0.0946381	0.285	0.163	0.000324699	LIME1	1.34219e-07	-0.203811	0.261	0.313	0.00289995	TBP	0.0192283	0.308813	0.189	0.031	1	ATOX1	0.00902883	0.209535	0.272	0.159	1	RAB7B
	PSMC6	0.000264212	0.0777438	0.692	0.509	1	SNHG3	0.0301284	0.909313	1	0.636	1	DAP3	1.82775e-05	-0.0313468	0.326	0.276	0.394904	ANXA11	5.47138e-22	-0.131035	0.539	0.531	1.18215e-17	TKT	1.55811e-08	-0.126742	0.644	0.573	0.000336646	RAP2B	1.35809e-07	-0.184875	0.303	0.352	0.00293429	STRAP	0.0192379	0.42375	0.568	0.281	1	FBXO28	0.00904912	-0.244085	0.082	0.172	1	C9orf139
	MIS18BP1	0.000271304	0.065034	0.67	0.5	1	OGT	0.0302082	0.36713	0.833	0.273	1	CIR1	1.89218e-05	0.114523	0.591	0.463	0.408825	EVI2B	5.61903e-22	-0.165918	0.25	0.292	1.21405e-17	ZC3H12D	1.56238e-08	0.18222	0.194	0.084	0.000337569	UBE2D3	1.39272e-07	0.190508	0.893	0.774	0.00300911	ALG13	0.0192412	0.716972	0.405	0.125	1	APPL1	0.00905908	0.243104	0.354	0.224	1	VDR
	PALM2-AKAP2	0.000273038	0.203637	0.643	0.451	1	LNPEP	0.0302639	-0.15549	0.5	0.182	1	PSMA2	1.9502e-05	0.0621337	0.757	0.633	0.421361	TNFSF10	5.85678e-22	0.178823	0.435	0.298	1.26542e-17	CENPK	1.58e-08	-0.0775195	0.268	0.25	0.000341374	JUNB	1.40119e-07	0.34871	0.521	0.388	0.00302742	CYHR1	0.0193092	0.277705	0.216	0.031	1	TMEM63A	0.00907149	0.229023	0.5	0.362	1	DDX60L
	SMIM20	0.000273388	-0.0745402	0.273	0.221	1	CCDC18	0.0303266	-0.412916	0	0.364	1	POLR2F	1.97504e-05	0.0327878	0.353	0.27	0.426727	LITAF	6.05943e-22	-0.178122	0.5	0.511	1.3092e-17	LSM6	1.58399e-08	0.0845211	0.572	0.42	0.000342237	PSMD2	1.44053e-07	-0.0543427	0.414	0.355	0.00311241	IMP3	0.0194106	0.48543	0.622	0.344	1	AC002310.1	0.00915959	0.201992	0.101	0.03	1	HACD4
	COX19	0.000273468	0.070719	0.401	0.265	1	NIFK-AS1	0.0303939	-0.413803	0	0.364	1	IRF9	2.00188e-05	0.166281	0.623	0.491	0.432526	GPR137	7.20257e-22	0.130115	0.157	0.07	1.55619e-17	ISCU	1.6168e-08	0.190035	0.736	0.56	0.000349326	NSMCE1	1.51308e-07	-0.164223	0.343	0.358	0.00326915	MLLT3	0.019412	-0.0129663	0.378	0.219	1	S1PR4	0.00918473	-0.223646	0.5	0.513	1	MNDA
	COQ10B	0.000273546	0.0842295	0.374	0.238	1	WDR4	0.0303939	-0.562826	0	0.364	1	RTN4	2.01133e-05	0.0745215	0.407	0.307	0.434567	AARS	9.90071e-22	0.14605	0.293	0.179	2.13915e-17	TOB1	1.64915e-08	-0.216746	0.398	0.416	0.000356315	TMEM204	1.53068e-07	-0.155553	0.376	0.395	0.00330718	C16orf54	0.0194283	-0.632724	0.324	0.594	1	ZNHIT3	0.00928983	-0.0487232	0.373	0.319	1	PPT1
	BBX	0.000275176	0.179502	0.661	0.471	1	DCTN5	0.0308218	0.710466	0.667	0.182	1	B4GALT1	2.01706e-05	-0.0413599	0.474	0.408	0.435806	ATP5F1E	1.23904e-21	-0.147761	0.997	0.995	2.67707e-17	PDIA4	1.67744e-08	-0.0588072	0.283	0.232	0.000362428	ATRX	1.55593e-07	0.224963	0.743	0.601	0.00336175	POLR3H	0.019465	0.27331	0.189	0.031	1	IER5	0.00943603	0.31823	0.234	0.112	1	ABI3
	RPS13	0.000275256	-0.115407	1	0.997	1	IL2RG	0.0311968	0.139516	0.667	0.818	1	TMED9	2.01807e-05	-0.0520258	0.287	0.265	0.436023	FAU	1.26759e-21	-0.0819578	1	1	2.73876e-17	SLF2	1.68886e-08	0.0155052	0.275	0.195	0.000364895	ABCC1	1.6527e-07	0.150439	0.189	0.089	0.00357082	LYG2	0.0194749	-0.289294	0	0.125	1	RAB1A	0.00957691	-0.241683	0.165	0.22	1	HS3ST3B1
	FAM210A	0.00027953	0.0033616	0.273	0.183	1	CCNY	0.0312259	0.553097	0.833	0.182	1	TNFAIP8L1	2.02159e-05	0.131632	0.192	0.094	0.436785	NOL11	1.7011e-21	0.013934	0.376	0.301	3.6754e-17	DDX5	1.73283e-08	0.142313	0.981	0.905	0.000374395	SYNJ2BP	1.75107e-07	0.0667106	0.27	0.182	0.00378335	DHX36	0.0195608	0.660736	0.703	0.406	1	RPL30	0.00969301	-0.199601	1	1	1	BMF
	RABGGTB	0.000286003	0.138138	0.485	0.305	1	MGME1	0.0316969	-0.355786	0	0.364	1	TMEM147	2.02677e-05	-0.0530008	0.345	0.303	0.437904	KPNA6	1.79601e-21	0.0810723	0.279	0.193	3.88046e-17	TNIP1	1.94247e-08	0.166858	0.353	0.213	0.000419691	EPHX2	1.75227e-07	0.175649	0.211	0.106	0.00378595	Z82215.1	0.0197883	0.269941	0.135	0	1	SPN	0.00972484	-0.222482	0.487	0.504	1	ATP1B1
	TRIM56	0.000287465	0.242375	0.674	0.485	1	MRNIP	0.0316969	-0.355786	0	0.364	1	SSBP1	2.12502e-05	0.0675813	0.716	0.592	0.459132	BCLAF1	1.82674e-21	0.125874	0.709	0.578	3.94685e-17	UBE2L6	2.00053e-08	0.152719	0.441	0.29	0.000432234	BCL3	1.81734e-07	0.117535	0.132	0.051	0.00392654	CREBL2	0.0198324	-0.433649	0.027	0.25	1	PPP4R3A	0.00977019	0.321109	0.437	0.272	1	RPL15
	C2orf49	0.000289508	0.176641	0.436	0.259	1	SEC11C	0.0317887	-0.538957	0.667	0.727	1	SNRNP35	2.12511e-05	0.00300631	0.278	0.213	0.45915	ADAR	1.90697e-21	0.189669	0.601	0.461	4.1202e-17	SMG1	2.00418e-08	0.128094	0.557	0.412	0.000433022	RPAP2	1.83423e-07	0.174265	0.511	0.365	0.00396304	ATXN7L1	0.0199649	-0.244823	0	0.125	1	NREP	0.0097711	0.278671	0.171	0.078	1	SERF2
	RNF111	0.00029804	0.0997549	0.264	0.131	1	OXSR1	0.0318593	-0.302512	0	0.364	1	IAH1	2.14097e-05	0.00796569	0.433	0.359	0.462578	CAST	1.95241e-21	0.20509	0.535	0.392	4.21838e-17	NFE2L2	2.07938e-08	0.169404	0.528	0.375	0.00044927	LSM2	1.84102e-07	0.0962067	0.591	0.448	0.0039777	PLAGL2	0.0201066	0.301141	0.108	0	1	ZNFX1	0.00980914	-0.00128921	0.177	0.142	1	GPR162
	PAFAH1B2	0.000301094	0.0306636	0.432	0.285	1	MIS18A	0.0319797	-0.522808	0.167	0.545	1	PRKCB	2.16071e-05	0.0299939	0.778	0.669	0.466843	RPLP2	2.00565e-21	-0.0476691	1	1	4.3334e-17	SARS	2.10299e-08	0.158819	0.55	0.386	0.000454373	PIK3C2B	1.86148e-07	0.0933645	0.127	0.049	0.00402191	FHOD1	0.0201559	0.196694	0.108	0	1	NAA20	0.00995144	0.0574586	0.278	0.211	1	FAM107B
	LCMT1	0.000302003	0.0913604	0.304	0.166	1	PLEKHF2	0.0322179	-0.188558	0.167	0.455	1	ZNF22	2.17117e-05	0.021328	0.549	0.461	0.469104	YIPF5	2.31268e-21	0.0981121	0.297	0.197	4.99678e-17	BCLAF1	2.16299e-08	0.100246	0.676	0.523	0.000467337	TSC22D3	1.91484e-07	-0.218852	0.454	0.516	0.00413721	CNP	0.0201925	0.481737	0.297	0.062	1	CTNNB1	0.0100633	-0.215289	0.291	0.336	1	METRNL
	RRP7A	0.000308515	0.0156442	0.595	0.442	1	SLC39A9	0.0322219	-0.356814	0	0.364	1	ZNF430	2.17153e-05	0.0279723	0.392	0.308	0.46918	CD247	2.49867e-21	-0.148309	0.712	0.687	5.39863e-17	COPB2	2.34201e-08	0.0238961	0.368	0.274	0.000506014	HMGN2	1.9713e-07	0.194341	0.84	0.703	0.00425919	PTPN1	0.0202403	0.369205	0.378	0.156	1	DOCK10	0.0100819	0.154804	0.462	0.328	1	PID1
	NT5C	0.000310012	0.0167312	0.555	0.419	1	HDHD2	0.0323024	-0.317172	0	0.364	1	MRPL47	2.22235e-05	0.0671011	0.34	0.245	0.480161	SAMD10	2.67107e-21	0.0969212	0.134	0.062	5.77112e-17	NDUFA9	2.4169e-08	0.0694585	0.291	0.19	0.000522196	DDHD1	2.02689e-07	0.203538	0.481	0.333	0.00437931	YARS	0.0204357	0.246006	0.405	0.188	1	ZNF347	0.0100836	0.138732	0.127	0.056	1	CD9
	TRAPPC10	0.000311701	0.110283	0.471	0.299	1	PDE7A	0.0323783	0.529408	0.667	0.182	1	EAPP	2.22951e-05	-0.112082	0.53	0.51	0.481708	IL27RA	2.74503e-21	0.173511	0.676	0.54	5.93091e-17	TCERG1	2.43657e-08	0.156937	0.337	0.202	0.000526446	LRCH3	2.03216e-07	0.139095	0.305	0.19	0.00439068	SERF2	0.0204606	0.335166	1	1	1	GMFG	0.0101306	-0.257175	0.854	0.897	1	C1orf122
	ATF4	0.000312299	-0.115772	0.573	0.503	1	HSH2D	0.0323888	0.595876	0.5	0.091	1	CLEC2D	2.23537e-05	0.167375	0.953	0.877	0.482973	SEC62	2.87736e-21	-0.166285	0.782	0.768	6.21682e-17	SH2D1A	2.48673e-08	-0.195175	0.331	0.352	0.000537283	TAB2	2.09527e-07	0.194803	0.374	0.231	0.00452704	BICRAL	0.0205251	0.212414	0.189	0.031	1	JKAMP	0.0102582	0.198692	0.203	0.108	1	MSC-AS1
	RAB2A	0.000325323	0.115215	0.612	0.427	1	MYBBP1A	0.0329002	0.7112	1	0.273	1	USP48	2.33413e-05	0.181212	0.377	0.25	0.504311	RPS8	3.10406e-21	0.109633	1	1	6.70664e-17	HIVEP1	2.53074e-08	0.191535	0.19	0.096	0.000546792	PPID	2.17142e-07	-0.0579951	0.279	0.247	0.00469158	SAT2	0.0205499	-0.664626	0.081	0.344	1	RPF2	0.0103564	0.0562181	0.158	0.116	1	NIBAN2
	GNG10	0.000328348	-0.153071	0.344	0.334	1	ANKRD54	0.0330119	-0.292082	0	0.364	1	TBK1	2.36051e-05	0.0469135	0.244	0.171	0.510012	AIF1	3.39326e-21	-0.240876	0.756	0.765	7.33147e-17	DCAF6	2.5717e-08	0.0537306	0.144	0.083	0.000555642	CERS2	2.18394e-07	-0.0723954	0.257	0.239	0.00471861	FBLN7	0.0208909	0.248733	0.189	0.031	1	POLR2J	0.0103771	0.0266226	0.494	0.401	1	NACA
	MBD4	0.000329026	-0.0218078	0.78	0.616	1	AKAP7	0.0330898	-0.177666	0	0.273	1	DHTKD1	2.38795e-05	0.0561707	0.287	0.212	0.51594	SAMHD1	3.63609e-21	-0.188246	0.55	0.566	7.85614e-17	ZFAS1	2.66379e-08	-0.341539	0.929	0.92	0.000575538	ID3	2.19731e-07	-0.196789	0.19	0.237	0.00474752	TAMM41	0.0210996	0.257072	0.135	0	1	H2AFV	0.010398	-0.30587	0.494	0.642	1	ADAP2
	ILK	0.000329419	0.0785446	0.379	0.235	1	ANKFY1	0.0330898	-0.225714	0	0.273	1	RAD9A	2.41695e-05	0.0722886	0.235	0.151	0.522207	SNHG7	4.19257e-21	-0.145078	0.503	0.509	9.05846e-17	PPWD1	2.72104e-08	-0.0634419	0.368	0.303	0.000587909	NAT10	2.21619e-07	0.0336049	0.197	0.136	0.00478829	CALM1	0.0214912	-0.23618	0.973	0.906	1	AGO2	0.01056	0.299243	0.437	0.293	1	HLA-DMB
	MLH3	0.000330071	0.114065	0.3	0.148	1	ATG16L2	0.0330898	-0.177666	0	0.273	1	GLRX5	2.45537e-05	0.109385	0.422	0.305	0.530507	RPL14	5.03606e-21	-0.0607483	1	1	1.08809e-16	RPS25	2.72274e-08	-0.0806514	0.998	0.995	0.000588275	SCML4	2.24345e-07	0.121296	0.369	0.243	0.00484719	NME6	0.0216637	0.316858	0.135	0	1	DYNLRB1	0.0106045	0.275181	0.576	0.431	1	PDLIM7
	MGME1	0.000338298	0.0325993	0.282	0.186	1	C1orf112	0.0330898	-0.177666	0	0.273	1	GTF2F1	2.48488e-05	0.0331937	0.368	0.278	0.536884	ZBTB11	5.89632e-21	0.00391717	0.313	0.249	1.27396e-16	CCSER2	2.73383e-08	0.141928	0.561	0.407	0.000590672	SOD2	2.30864e-07	-0.0792487	0.263	0.247	0.00498804	SRP19	0.0217456	-0.569306	0.405	0.688	1	PSMA3	0.0106416	0.00849463	0.386	0.315	1	IL1RN
	MRPL42	0.000345307	0.00881472	0.502	0.358	1	HSPA13	0.0330898	-0.235259	0	0.273	1	RPS19BP1	2.4992e-05	-0.0468571	0.491	0.447	0.539978	EPRS	6.18586e-21	0.181315	0.604	0.458	1.33652e-16	SNHG7	2.89253e-08	-0.184084	0.447	0.45	0.000624961	P2RY10	2.32041e-07	0.145867	0.401	0.274	0.00501347	MAPK8IP3	0.022102	0.202688	0.108	0	1	USP4	0.010664	-0.0609926	0.19	0.164	1	TENT5A
	TRAFD1	0.000346188	0.0915738	0.203	0.09	1	MOAP1	0.0330898	-0.177666	0	0.273	1	ITGA4	2.49992e-05	-0.0346275	0.476	0.415	0.540133	TNFAIP8L2	6.44937e-21	-0.13378	0.267	0.29	1.39345e-16	RPS10	3.01666e-08	-0.069501	0.993	0.983	0.00065178	VSIR	2.32666e-07	-0.167344	0.19	0.252	0.00502698	MDH1	0.0222318	-0.227259	0.405	0.625	1	FOXP1	0.0107244	0.351121	0.715	0.578	1	MRC1
	PIP5K1A	0.000353753	0.142527	0.322	0.166	1	PLEC	0.0330898	-0.235259	0	0.273	1	MTF2	2.53952e-05	-0.00260187	0.444	0.378	0.548689	TNIP1	8.12412e-21	0.141576	0.295	0.181	1.7553e-16	GPR155	3.04134e-08	0.294735	0.425	0.279	0.000657112	TRPM7	2.34219e-07	0.0949417	0.379	0.263	0.00506053	P2RX4	0.0223174	0.224331	0.162	0.031	1	SNAP29	0.0107661	0.215195	0.196	0.095	1	RNF130
	UBE2R2	0.000354775	0.0892968	0.599	0.419	1	RAB35	0.0330898	-0.236018	0	0.273	1	DENND3	2.54633e-05	0.0986896	0.196	0.116	0.550161	NHP2	8.34419e-21	0.151241	0.721	0.579	1.80284e-16	IMP4	3.30892e-08	0.0354369	0.293	0.203	0.000714926	OSTF1	2.34364e-07	-0.0572692	0.431	0.385	0.00506368	ACAP1	0.0224241	0.462963	0.865	0.625	1	HNRNPA2B1	0.0107957	0.0344637	0.956	0.884	1	GAPDH
	AC245297.3	0.0003577	0.191403	0.617	0.43	1	ERCC1	0.0334674	-0.596948	0.5	0.818	1	DCAF11	2.56705e-05	0.0904776	0.241	0.159	0.554637	SBNO2	8.46652e-21	0.150646	0.247	0.138	1.82928e-16	RALBP1	3.40828e-08	-0.00866642	0.484	0.382	0.000736393	OPTN	2.37385e-07	0.203218	0.44	0.298	0.00512895	RUNDC1	0.0224902	-0.165073	0.027	0.188	1	PPM1B	0.0109225	-0.0510438	0.259	0.216	1	ALDH1A1
	GPATCH2L	0.000358248	0.188908	0.537	0.352	1	DYM	0.0334696	0.392302	0.667	0.273	1	APLP2	2.63772e-05	0.0353664	0.659	0.55	0.569906	MT-ND3	8.7485e-21	-0.196172	0.999	0.999	1.8902e-16	GTF2F2	3.58709e-08	-0.00764509	0.255	0.195	0.000775027	ZFAS1	2.42575e-07	-0.30458	0.955	0.953	0.00524109	WWP2	0.0225303	0.28286	0.135	0	1	RELB	0.0109876	0.337453	0.222	0.103	1	FABP5
	FAM49B	0.000359433	-0.103676	0.692	0.599	1	C11orf98	0.0336364	-0.292812	0	0.364	1	PAWR	2.67828e-05	0.0791126	0.403	0.303	0.578669	TIMP1	8.93974e-21	-0.19026	0.143	0.191	1.93152e-16	ISOC2	3.68733e-08	0.0596162	0.208	0.126	0.000796685	HCST	2.44965e-07	-0.223726	0.745	0.747	0.0052927	UBQLN4	0.022686	0.332547	0.189	0	1	AL627171.2	0.0109942	0.034474	0.348	0.276	1	PLK3
	CSNK1G3	0.000362623	0.0788401	0.564	0.41	1	TXN	0.0339256	-1.09709	0.833	0.909	1	PRRC2C	2.68602e-05	0.111033	0.866	0.768	0.580341	TMC8	1.03422e-20	-0.151672	0.278	0.314	2.23453e-16	IL7R	3.71304e-08	-0.231553	0.975	0.959	0.000802239	RPS29	2.51474e-07	-0.0711652	0.999	1	0.00543335	ZNF639	0.0227044	-0.58276	0.108	0.312	1	MIR3142HG	0.0110105	0.224781	0.19	0.086	1	DYRK2
	ABCB8	0.000368061	0.15162	0.207	0.081	1	AP4E1	0.0339659	-0.243252	0.333	0.091	1	NDUFA11	2.68732e-05	0.091563	0.72	0.596	0.580622	ZBTB24	1.14762e-20	0.149336	0.313	0.197	2.47954e-16	THUMPD3	3.90971e-08	0.00668575	0.228	0.162	0.000844733	GABPB1-AS1	2.5347e-07	0.308805	0.884	0.791	0.00547647	KBTBD3	0.0227184	0.368529	0.189	0	1	UBL3	0.0110316	0.202784	0.272	0.168	1	PDE4DIP
	BRD4	0.000370426	0.108056	0.692	0.5	1	ITPRID2	0.0339659	-0.243252	0.333	0.091	1	ETNK1	2.69426e-05	0.0853443	0.47	0.357	0.582121	SLC7A1	1.40944e-20	0.119857	0.184	0.096	3.04524e-16	NPIPB5	3.91045e-08	0.0967135	0.217	0.124	0.000844891	COPB1	2.53958e-07	0.216396	0.519	0.368	0.00548701	MTF1	0.0228032	0.169443	0.108	0	1	PIK3CA	0.0110923	-0.227524	0.253	0.289	1	CIAO2A
	NUP155	0.000372657	0.10519	0.238	0.105	1	JMJD4	0.0339659	-0.243252	0.333	0.091	1	RAB11FIP1	2.71711e-05	0.092889	0.368	0.258	0.58706	PVT1	1.41245e-20	0.173123	0.449	0.324	3.05174e-16	MBD5	3.95805e-08	0.153244	0.336	0.209	0.000855177	PPP1R18	2.59438e-07	-0.150244	0.38	0.404	0.00560541	CUEDC2	0.0229212	0.407154	0.351	0.188	1	SERP1	0.0110943	0.17477	0.759	0.625	1	MAPKAPK3
	RPS23	0.000375059	-0.107412	1	1	1	PLEKHA1	0.0339659	-0.0659741	0.333	0.091	1	E2F5	2.72703e-05	0.17668	0.448	0.305	0.589201	ODC1	1.42648e-20	0.126945	0.25	0.145	3.08204e-16	NOL8	4.10592e-08	0.0877891	0.384	0.262	0.000887125	SAT1	2.59963e-07	-0.11143	0.433	0.423	0.00561677	DENND6A	0.0229429	0.176714	0.108	0	1	RNF216	0.0111253	0.301081	0.437	0.302	1	FLOT1
	PTEN	0.000380394	0.22486	0.722	0.509	1	PRMT6	0.0339659	-0.243252	0.333	0.091	1	DNAJC7	2.74796e-05	0.133258	0.614	0.474	0.593724	YPEL3	1.43727e-20	-0.127077	0.711	0.68	3.10537e-16	CD4	4.20303e-08	-0.221999	0.287	0.322	0.000908106	KRR1	2.60827e-07	0.117105	0.542	0.404	0.00563542	ZFP36L2	0.0229841	-0.404964	0.973	0.906	1	OPTN	0.0112211	0.317623	0.513	0.371	1	USF2
	SMAP2	0.000388449	0.184577	0.797	0.625	1	SRM	0.0340651	-0.329999	0.667	0.818	1	KDM5A	2.85816e-05	0.13671	0.591	0.463	0.617534	BCL6	1.98249e-20	0.116638	0.156	0.077	4.28337e-16	AIF1	4.30989e-08	-0.314962	0.474	0.504	0.000931196	BIN1	2.62012e-07	-0.0981611	0.415	0.413	0.00566102	RABGEF1	0.0232101	0.247954	0.108	0	1	SRSF2	0.0112346	-0.0861329	0.5	0.466	1	CAPZB
	SPTLC2	0.000393406	0.130422	0.383	0.238	1	USF3	0.0341765	1.05688	0.833	0.182	1	MLEC	2.88512e-05	-0.0286441	0.379	0.312	0.623358	LINC00623	2.04983e-20	-0.157015	0.392	0.418	4.42886e-16	GPR171	4.391e-08	0.171622	0.853	0.714	0.00094872	NFE2L3	3.03448e-07	0.103352	0.114	0.041	0.0065563	DUSP28	0.0232874	0.199471	0.108	0	1	MFSD4B	0.0113476	0.151757	0.215	0.134	1	SGMS1
	YPEL5	0.000395595	0.068032	0.379	0.259	1	POLR2J	0.034218	-0.159716	0.667	0.818	1	RPS17	2.88897e-05	-0.132116	0.991	0.98	0.624191	ISG20	2.4112e-20	-0.183086	0.557	0.567	5.20964e-16	ZNF292	4.54773e-08	0.177177	0.69	0.528	0.000982583	EFCAB14	3.04432e-07	-0.03049	0.347	0.305	0.00657756	PNRC2	0.0233339	0.298798	0.757	0.469	1	XRCC6	0.011371	-0.149056	0.449	0.457	1	COTL1
	PIGN	0.000396595	0.151621	0.282	0.137	1	ACOT13	0.0344412	-0.554026	0.167	0.545	1	ACBD3	2.98485e-05	0.0150294	0.39	0.32	0.644907	TNFAIP8	2.45246e-20	-0.142906	0.75	0.734	5.29879e-16	RPLP2	4.68151e-08	-0.0398154	0.996	0.996	0.00101149	SPTBN1	3.23453e-07	-0.13265	0.644	0.605	0.00698853	PAIP2B	0.0234062	0.326673	0.108	0	1	CLK4	0.0114201	0.30743	0.405	0.284	1	YBX1
	PGGT1B	0.00039968	0.126628	0.454	0.299	1	CDCA4	0.0344412	-0.453628	0.167	0.545	1	TRIM38	2.99688e-05	0.105699	0.838	0.72	0.647505	BCL2L11	2.453e-20	0.134577	0.225	0.132	5.29996e-16	TRIP12	4.78413e-08	0.070545	0.437	0.313	0.00103366	GLRX	3.25681e-07	-0.127878	0.571	0.544	0.00703666	CDK17	0.0234627	-0.234958	0.027	0.188	1	ZNF281	0.0114232	0.108908	0.285	0.198	1	TMEM45B
	PARP8	0.000401649	-0.0618766	0.233	0.177	1	JADE2	0.0346924	-0.911669	0	0.455	1	GALNT10	3.02229e-05	0.0895696	0.174	0.102	0.652996	MRPS16	2.73711e-20	0.0846978	0.434	0.328	5.9138e-16	RPS6KA3	5.33074e-08	0.224794	0.565	0.413	0.00115176	EIF2S3	3.29384e-07	0.183768	0.867	0.744	0.00711666	CMTM7	0.0236085	0.43797	0.243	0.031	1	LUC7L2	0.0116484	-0.170283	0.38	0.397	1	QKI
	AL021368.2	0.00040167	0.164642	0.247	0.105	1	NGRN	0.0346972	-0.275667	0.333	0.545	1	ACTG1	3.0373e-05	0.197207	0.946	0.878	0.656239	ENTR1	2.83998e-20	0.0701509	0.31	0.219	6.13606e-16	SLC39A1	5.47832e-08	0.0311954	0.197	0.138	0.00118364	TMA7	3.37705e-07	-0.10502	0.987	0.956	0.00729645	TSTD1	0.023672	-0.0353391	0.622	0.5	1	PCED1B-AS1	0.0116937	-0.221405	0.513	0.5	1	FLT1
	ARF5	0.000402661	-0.0388713	0.617	0.483	1	ZNF350	0.0347115	1.05501	0.667	0.091	1	KLHL36	3.04055e-05	0.132288	0.304	0.201	0.656941	TAP1	2.97282e-20	0.170992	0.339	0.216	6.42308e-16	TRIM44	5.5299e-08	0.124235	0.441	0.313	0.00119479	POU2F2	3.38229e-07	0.25082	0.732	0.592	0.00730777	PDK1	0.0237447	0.346686	0.189	0.031	1	CWC15	0.0117071	0.0703878	0.513	0.392	1	LAT
	SUZ12	0.000404346	0.198072	0.612	0.413	1	EHD1	0.0349931	-0.741969	0.167	0.545	1	RNF213	3.04484e-05	0.190589	0.647	0.556	0.657869	RCSD1	3.11135e-20	-0.159517	0.387	0.412	6.72238e-16	ASB8	5.53615e-08	0.0461682	0.279	0.188	0.00119614	API5	3.38388e-07	0.140633	0.353	0.222	0.00731121	FNIP1	0.0238197	-0.392503	0.081	0.281	1	DHX15	0.0117919	0.173044	0.316	0.22	1	H3F3A
	APC	0.000406557	0.126006	0.379	0.218	1	HTRA2	0.0351429	-0.464646	0.167	0.455	1	UBAC2	3.04959e-05	0.0784996	0.271	0.191	0.658895	DAD1	3.78036e-20	-0.135062	0.676	0.639	8.16784e-16	NEAT1	5.74281e-08	0.207315	0.944	0.864	0.00124079	RAB11FIP2	3.41571e-07	0.10852	0.224	0.133	0.00737997	HYI	0.0238701	0.238264	0.108	0	1	FMNL3	0.0118066	0.195912	0.165	0.069	1	THBD
	TCF20	0.00040815	0.0676613	0.189	0.09	1	NUP88	0.035146	0.863532	0.833	0.182	1	TARBP1	3.06396e-05	0.13026	0.157	0.079	0.661999	DTNBP1	3.81511e-20	0.0911437	0.253	0.162	8.24292e-16	GPATCH2L	5.82994e-08	0.189823	0.337	0.209	0.00125962	NOSIP	3.50454e-07	-0.214038	0.774	0.757	0.00757191	PPIH	0.0239338	0.150138	0.108	0.188	1	ZBTB8OS	0.0118187	0.230653	0.348	0.216	1	DNMT1
	NARF	0.000412296	-0.0149263	0.291	0.221	1	PPP4R3A	0.035146	1.09156	0.833	0.182	1	MLF2	3.06828e-05	0.01262	0.485	0.398	0.662933	DUSP11	3.90444e-20	0.00070336	0.273	0.22	8.43593e-16	MAP2K2	6.04152e-08	-0.0278829	0.566	0.467	0.00130533	PEPD	3.52746e-07	0.100249	0.264	0.165	0.00762143	SDHAF2	0.0240132	0.534303	0.405	0.125	1	SHISAL2A	0.0118483	0.23663	0.215	0.108	1	CST3
	GPBP1	0.000415466	0.165062	0.877	0.712	1	ANXA5	0.0351842	0.36468	0.5	0.545	1	PRDX5	3.06877e-05	-0.0686745	0.638	0.582	0.663039	DNPEP	4.03471e-20	0.129286	0.293	0.184	8.71739e-16	DNAJA1	6.07935e-08	0.243338	0.744	0.591	0.0013135	ATF4	3.52927e-07	-0.0403592	0.622	0.529	0.00762534	CD52	0.0240235	-0.456472	0.973	0.969	1	DNAJC10	0.0118813	0.155155	0.285	0.177	1	CD55
	NT5DC1	0.000415603	0.111178	0.441	0.262	1	CSTB	0.0352455	-0.909852	0.5	1	1	SNX1	3.0744e-05	0.199359	0.377	0.249	0.664254	NDUFS6	4.8267e-20	0.142177	0.793	0.666	1.04286e-15	HUWE1	6.21872e-08	0.0944082	0.379	0.26	0.00134362	PSMD3	3.56311e-07	0.0541142	0.255	0.182	0.00769845	IL2RG	0.0240519	0.529632	0.973	0.781	1	VTI1A	0.0119319	0.162817	0.241	0.155	1	CYSTM1
	GBA2	0.000418968	0.0667759	0.22	0.105	1	ZNF292	0.0354138	1.1011	0.833	0.364	1	AFF1	3.07686e-05	0.0338795	0.341	0.272	0.664786	RBIS	5.03689e-20	-0.085576	0.711	0.655	1.08827e-15	LAMTOR2	6.23603e-08	-0.0579788	0.379	0.328	0.00134736	PLP2	3.5805e-07	-0.0774773	0.235	0.217	0.00773603	Z82206.1	0.0241047	0.284844	0.162	0.031	1	MRPS18B	0.0119439	-0.0100144	0.304	0.259	1	ENG
	LRBA	0.000422173	0.0608637	0.357	0.218	1	ASH1L	0.0363168	0.509596	0.833	0.455	1	NEAT1	3.09804e-05	0.339071	0.841	0.754	0.669362	DTX3L	8.24711e-20	0.123503	0.263	0.162	1.78187e-15	USP9X	6.34295e-08	0.0614274	0.337	0.24	0.00137046	MRPL51	3.5964e-07	-0.0306724	0.687	0.597	0.00777037	URM1	0.0242513	0.35043	0.297	0.125	1	LITAF	0.0120545	-0.10742	0.715	0.655	1	RPL37
	ZNF91	0.000423367	0.046685	0.485	0.346	1	SUGT1	0.0363298	-0.0287372	0.667	0.727	1	NIFK	3.11339e-05	-0.0664826	0.451	0.4	0.672678	IFI35	8.55441e-20	0.149272	0.258	0.152	1.84827e-15	RASGRP2	6.35473e-08	-0.229654	0.444	0.48	0.001373	SNHG5	3.74611e-07	-0.131103	0.977	0.955	0.00809384	UBE2E3	0.0242745	-0.375915	0.081	0.312	1	GSE1	0.012124	-0.241647	0.177	0.224	1	N4BP1
	KIAA0100	0.000424581	0.141604	0.361	0.201	1	ATF7	0.0364567	-0.362687	0.167	0.455	1	KCTD20	3.1134e-05	0.110739	0.269	0.171	0.672682	LRCH4	9.23918e-20	-0.0935087	0.221	0.228	1.99622e-15	DNPEP	6.42407e-08	0.0670954	0.294	0.198	0.00138799	PTPN2	3.7677e-07	0.151306	0.505	0.36	0.0081405	TMEM238	0.0246269	0.371807	0.324	0.125	1	MMP24OS	0.0121252	0.1621	0.329	0.207	1	SH3BP5
	ROCK1	0.000428239	0.205584	0.767	0.57	1	DHX30	0.0364567	-0.51996	0.167	0.455	1	PSMB9	3.16308e-05	0.120494	0.856	0.767	0.683415	SSBP3	9.68803e-20	0.0394477	0.373	0.285	2.09319e-15	EHD4	6.48021e-08	0.108098	0.167	0.079	0.00140011	TOB1	3.80363e-07	-0.205553	0.41	0.45	0.00821811	MR1	0.0250578	-0.284838	0	0.125	1	FAM192A	0.0123436	0.0031052	0.259	0.207	1	EIF5
	TFEB	0.000431385	0.0795522	0.361	0.209	1	DPY19L3	0.0364967	-0.288427	0	0.273	1	APPL1	3.16728e-05	0.106713	0.713	0.588	0.684322	ITGB7	9.95329e-20	-0.145733	0.132	0.187	2.15051e-15	JAK3	6.92096e-08	0.256615	0.603	0.43	0.00149534	ZC3HAV1	3.91848e-07	-0.0703387	0.69	0.621	0.00846627	GTPBP4	0.0253619	0.37321	0.486	0.188	1	MAPKAP1	0.0126327	-0.0334621	0.184	0.142	1	MET
	RWDD3	0.000433003	-0.0421366	0.286	0.218	1	GRAMD1A	0.0364967	-0.418155	0	0.273	1	PPP1R2	3.18445e-05	0.175627	0.59	0.446	0.688032	DGKZ	1.0115e-19	-0.145644	0.483	0.481	2.18546e-15	WRN	6.94724e-08	0.0298878	0.219	0.15	0.00150102	OAS2	4.0348e-07	0.0338618	0.269	0.188	0.00871759	SFMBT1	0.0254254	0.316049	0.162	0.031	1	YPEL2	0.0126361	0.263963	0.335	0.211	1	NRIP3
	MRPS14	0.00043437	0.0841324	0.445	0.285	1	KMO	0.0364967	-0.288427	0	0.273	1	IL4R	3.20089e-05	-0.0270763	0.429	0.337	0.691585	RPL34	1.05581e-19	-0.0339323	1	1	2.28119e-15	RHEB	6.97399e-08	0.0651923	0.388	0.279	0.0015068	MPHOSPH9	4.16336e-07	0.0462674	0.433	0.338	0.00899535	IWS1	0.0255308	0.518579	0.351	0.094	1	CHD4	0.0129872	0.191235	0.538	0.414	1	CALM2
	SELENOS	0.000442343	0.0376082	0.427	0.308	1	PHC1	0.0364967	-0.450248	0	0.273	1	KIAA1109	3.20511e-05	0.153827	0.295	0.187	0.692496	MZT2A	1.0729e-19	-0.0802626	0.618	0.571	2.31811e-15	CDC123	6.97929e-08	0.123696	0.419	0.283	0.00150795	SUN1	4.16777e-07	-0.0641242	0.168	0.163	0.00900488	SLC6A16	0.025711	0.221656	0.108	0	1	ZNF274	0.0130387	0.136145	0.241	0.159	1	MMP9
	ACBD6	0.000443474	0.0603432	0.476	0.328	1	SUSD3	0.0364967	-0.288427	0	0.273	1	RAB5C	3.20661e-05	-0.132893	0.392	0.394	0.692819	ORAI2	1.11913e-19	0.14881	0.324	0.209	2.41798e-15	EML2	7.03422e-08	0.131144	0.144	0.06	0.00151981	NUP210	4.19926e-07	0.162563	0.4	0.262	0.00907293	UBE2I	0.0258279	-0.295791	0.757	0.688	1	LMBR1L	0.013096	-0.0153965	0.196	0.151	1	HLA-DPB1
	ATP6V0A1	0.000444032	0.171617	0.454	0.273	1	TMEM41B	0.0364967	-0.288427	0	0.273	1	ARL5A	3.27079e-05	0.0747496	0.541	0.431	0.706687	AK6	1.15157e-19	0.0393282	0.282	0.205	2.48807e-15	IER5	7.19967e-08	0.151943	0.257	0.144	0.00155556	RPLP2	4.28252e-07	-0.0553836	1	1	0.00925281	AL109615.4	0.0258587	0.186091	0.108	0	1	RPF1	0.0131766	0.236434	0.285	0.159	1	LPAR6
	CREB3L2	0.00044869	0.164144	0.308	0.151	1	TMEM69	0.0364967	-0.288427	0	0.273	1	RBM38	3.27585e-05	0.0408346	0.491	0.407	0.707781	S1PR1	1.20283e-19	-0.175187	0.352	0.393	2.59883e-15	PPP1R8	7.52189e-08	0.00446114	0.165	0.111	0.00162518	ATP5MPL	4.33471e-07	-0.0569317	0.845	0.766	0.00936557	RPLP1	0.02586	-0.22711	1	1	1	MEMO1	0.0131766	0.115563	0.133	0.073	1	ITGAX
	CCNK	0.00045054	0.0690716	0.419	0.27	1	WDR41	0.0364967	-0.288427	0	0.273	1	COQ4	3.28566e-05	0.104762	0.274	0.174	0.709901	FUS	1.57504e-19	0.156269	0.91	0.84	3.40303e-15	TNFRSF25	7.54792e-08	0.184332	0.624	0.472	0.0016308	MTDH	4.35582e-07	0.00780418	0.758	0.647	0.00941117	XPOT	0.0258691	0.500085	0.297	0.094	1	CD164	0.0132132	0.104261	0.601	0.478	1	CDKN1A
	SENP6	0.000450632	0.107173	0.639	0.465	1	AKT2	0.0365314	1.09987	0.667	0.091	1	UPF2	3.29124e-05	-0.148043	0.53	0.525	0.711106	SEPTIN9	1.61293e-19	-0.129854	0.726	0.697	3.48489e-15	CNOT9	7.66636e-08	0.102896	0.246	0.139	0.00165639	RAPGEF6	4.40827e-07	0.19727	0.726	0.58	0.00952451	SEC61B	0.0259933	0.398989	0.865	0.656	1	AKAP5	0.0132239	0.265193	0.209	0.121	1	CD74
	RAB8B	0.000450945	-0.0288213	0.529	0.422	1	DNPH1	0.0365626	-0.389054	0.5	0.727	1	TRIM52	3.37304e-05	0.0993051	0.293	0.193	0.728779	RPL17	1.67085e-19	-0.0565377	1	1	3.61003e-15	SDHD	7.66895e-08	0.069306	0.524	0.388	0.00165695	ZBTB7A	4.55894e-07	-0.00544863	0.587	0.495	0.00985004	FXR2	0.0261707	0.22391	0.135	0	1	METTL9	0.0133228	-0.310553	0.335	0.44	1	RASSF4
	AGO2	0.000455743	0.0862763	0.595	0.419	1	PRDX1	0.0370428	-0.935443	0.667	0.909	1	ABHD17A	3.41859e-05	-0.0389501	0.405	0.348	0.738621	DNAJC10	1.73311e-19	0.148045	0.34	0.229	3.74456e-15	FNTA	7.73584e-08	0.0336307	0.523	0.41	0.00167141	YARS	4.58094e-07	0.182308	0.383	0.242	0.00989758	AGL	0.0263036	-0.398096	0.027	0.188	1	NKIRAS2	0.0133528	0.114914	0.171	0.095	1	RPS13
	USP15	0.000466894	0.00343286	0.736	0.584	1	CASD1	0.03707	-0.396427	0	0.364	1	DDX17	3.50064e-05	0.221507	0.959	0.905	0.756349	NAMPT	1.74922e-19	0.0900851	0.254	0.165	3.77937e-15	AC118549.1	7.84595e-08	0.0485208	0.278	0.196	0.0016952	MRPS23	4.59688e-07	-0.0335501	0.317	0.256	0.00993202	UROS	0.0263536	0.335337	0.216	0.094	1	DNAJC15	0.0134084	-0.00937651	0.367	0.306	1	CSF1
	ADAR	0.000467659	0.0388072	0.656	0.497	1	TNRC6C	0.0371777	-0.39942	0	0.364	1	APOL6	3.54696e-05	0.143235	0.149	0.08	0.766355	ETV6	1.77438e-19	0.104111	0.242	0.148	3.83373e-15	NABP1	8.02895e-08	0.199111	0.274	0.155	0.00173473	UQCC2	4.67775e-07	-0.0537009	0.418	0.353	0.0101068	ATF5	0.026385	0.262527	0.162	0.031	1	HMGXB4	0.0134197	0.147448	0.222	0.147	1	RIN2
	MICOS13	0.000472625	-0.0370564	0.736	0.608	1	PRDM2	0.0372839	1.20605	1	0.273	1	BTN3A1	3.55214e-05	0.0239081	0.209	0.157	0.767476	LEPROTL1	2.18041e-19	-0.159391	0.843	0.818	4.711e-15	ACBD6	8.16219e-08	0.0729363	0.329	0.226	0.00176352	GPR65	4.71006e-07	-0.0493032	0.307	0.266	0.0101766	MRM2	0.0264389	-0.291107	0.081	0.156	1	MSL1	0.013499	0.0875305	0.297	0.198	1	MAZ
	NTPCR	0.000476657	0.0903291	0.3	0.166	1	MAPK9	0.037291	-0.269489	0.167	0.455	1	DTX3L	3.57802e-05	0.179179	0.3	0.195	0.773067	RNASEK	2.20854e-19	0.171804	0.898	0.805	4.77178e-15	RPS28	8.20072e-08	-0.0279453	0.999	0.998	0.00177185	TPM4	4.76754e-07	-0.00169448	0.215	0.16	0.0103007	FAM200B	0.0264597	-0.819028	0.324	0.5	1	GSK3A	0.0135026	-0.00128976	0.19	0.142	1	CTSC
	IFI44L	0.000479603	0.043066	0.115	0.052	1	NAA10	0.0372935	-1.16157	0.333	0.818	1	GTF2F2	3.61752e-05	-0.0274147	0.287	0.245	0.781601	LMAN1	2.24214e-19	0.157869	0.425	0.3	4.84437e-15	DNM2	8.26903e-08	0.0367411	0.282	0.203	0.00178661	PARP11	4.81552e-07	0.142506	0.268	0.161	0.0104044	SSSCA1-AS1	0.0264756	0.170027	0.108	0	1	PUS7L	0.0135102	0.233317	0.31	0.203	1	CLIC1
	ZNF148	0.000483673	0.181482	0.608	0.422	1	STX18	0.0373104	-0.629634	0	0.364	1	CDK13	3.64183e-05	0.183388	0.713	0.58	0.786853	HMOX2	2.26138e-19	-0.134497	0.404	0.416	4.88594e-15	TRIM14	8.2739e-08	0.111197	0.321	0.211	0.00178766	MAP1LC3B	4.86691e-07	0.00864952	0.525	0.431	0.0105154	H6PD	0.0264792	0.344933	0.189	0.031	1	CALM1	0.0135272	0.0515467	0.937	0.849	1	FCHSD2
	POLR3K	0.000484645	0.171917	0.485	0.297	1	ELF1	0.0376213	1.11432	1	0.545	1	POGZ	3.66059e-05	0.104514	0.364	0.261	0.790908	SORL1	2.32533e-19	-0.198166	0.462	0.512	5.02411e-15	MZT2A	8.35197e-08	-0.108286	0.603	0.541	0.00180453	CCDC167	5.15909e-07	0.0606379	0.32	0.219	0.0111467	HLA-DMA	0.0266342	-0.241797	0	0.125	1	NELFA	0.013533	0.291633	0.158	0.065	1	HMGB1
	RPL36A	0.000485951	-0.152655	1	0.997	1	CHD7	0.0376506	1.38049	0.833	0.273	1	RPS29	3.70512e-05	-0.106266	1	1	0.800527	CD226	2.3678e-19	-0.145796	0.198	0.234	5.11587e-15	IL27RA	8.51302e-08	0.0602528	0.65	0.509	0.00183932	IGF2BP3	5.30207e-07	0.089414	0.247	0.162	0.0114557	TRMT112	0.0268177	-0.547109	0.676	0.812	1	BDH1	0.0136467	0.189579	0.209	0.108	1	CYP27A1
	LARP4	0.000489236	0.07626	0.441	0.282	1	SEC24C	0.0376787	-0.345736	0	0.364	1	ICAM3	3.80403e-05	0.0348425	0.511	0.418	0.821899	FMNL3	2.7947e-19	0.0912892	0.129	0.062	6.03823e-15	MTHFD1L	8.54386e-08	0.177118	0.236	0.116	0.00184599	SPEN	5.33031e-07	0.219774	0.457	0.31	0.0115167	ATP6V0A2	0.0268395	-0.573753	0.054	0.281	1	ILF3	0.0137076	0.0918001	0.449	0.358	1	GNS
	JAGN1	0.000492382	0.00688881	0.41	0.297	1	CYREN	0.0378113	-0.580413	0	0.455	1	TBCB	3.80464e-05	0.103852	0.422	0.296	0.822031	HMGN2	2.85754e-19	0.124168	0.859	0.748	6.17399e-15	RNF157	8.5507e-08	0.214965	0.266	0.135	0.00184746	COPS4	5.39412e-07	0.0540904	0.251	0.18	0.0116545	VAPA	0.0269001	0.162616	0.486	0.5	1	SPG7	0.0137324	0.313087	0.506	0.353	1	ADAM28
	RPL35A	0.000499556	-0.120121	1	0.997	1	MAP2K7	0.0379271	-0.442684	0.167	0.455	1	CCNI	3.88962e-05	0.0858265	0.979	0.912	0.840391	MIAT	3.03759e-19	0.116284	0.103	0.036	6.56301e-15	MMADHC	8.81341e-08	0.0111683	0.422	0.323	0.00190422	TMEM250	5.43158e-07	0.00456754	0.182	0.137	0.0117355	PFKP	0.026943	0.296606	0.189	0.031	1	ZNF736	0.0138426	0.120687	0.152	0.078	1	PCNX1
	HINFP	0.000500701	0.0975054	0.22	0.099	1	UHRF2	0.0379271	-0.354135	0.167	0.455	1	NDUFAB1	3.96042e-05	-0.0937237	0.494	0.458	0.855689	BIN1	3.34458e-19	-0.10519	0.384	0.381	7.2263e-15	LRRC58	9.02628e-08	0.127154	0.289	0.173	0.00195022	DNPH1	5.52966e-07	0.214842	0.592	0.428	0.0119474	LENG8	0.0269939	-0.491389	0.405	0.562	1	RAB5B	0.013887	0.249703	0.297	0.172	1	NR3C1
	CREBRF	0.00050198	0.234015	0.551	0.387	1	ARL6IP1	0.0381557	0.232597	0.667	0.818	1	ATM	4.01944e-05	0.119252	0.799	0.695	0.868441	C16orf74	3.44541e-19	-0.112379	0.086	0.128	7.44415e-15	EIF5A	9.10169e-08	0.261525	0.828	0.69	0.00196651	CTDSP2	5.57755e-07	-0.109854	0.374	0.368	0.0120509	GNA12	0.0270892	0.226028	0.135	0.031	1	ZCCHC10	0.0139104	-0.0521597	0.222	0.181	1	ZC3H12A
	RRP1	0.000503967	-0.127656	0.3	0.267	1	SRP14	0.0383622	-0.981419	0.833	1	1	PJA2	4.02068e-05	0.135599	0.565	0.428	0.868708	SELPLG	3.49368e-19	-0.167891	0.3	0.345	7.54845e-15	SNHG32	9.12203e-08	-0.221892	0.556	0.561	0.00197091	SMG6	5.584e-07	0.0130099	0.243	0.178	0.0120648	RHOF	0.0271106	-0.0157494	0.541	0.344	1	SFT2D3	0.0139187	0.250244	0.146	0.065	1	ACP5
	INTS3	0.000507237	0.157807	0.22	0.093	1	ENO1	0.0384995	-0.36592	1	0.909	1	MSH6	4.02487e-05	0.112739	0.237	0.145	0.869614	NUP42	4.12102e-19	0.0363683	0.263	0.198	8.90387e-15	PSMB10	9.12284e-08	0.148798	0.639	0.48	0.00197108	SYNE1	5.64954e-07	0.0484637	0.523	0.41	0.0122064	KLC4	0.0272246	0.193783	0.108	0	1	HADHB	0.0139914	0.083053	0.329	0.259	1	RPL30
	LRPAP1	0.000519734	0.0825745	0.537	0.392	1	GHITM	0.0386024	-0.136569	0.667	0.636	1	PHKB	4.10277e-05	0.231673	0.687	0.572	0.886445	HMGXB4	4.13826e-19	0.0665102	0.27	0.189	8.94113e-15	ICE1	9.13915e-08	0.10294	0.333	0.226	0.0019746	APOL6	5.70421e-07	0.157655	0.446	0.305	0.0123245	IKZF4	0.0273569	0.209415	0.135	0	1	BLOC1S5	0.0139918	0.190385	0.228	0.129	1	DGAT2
	SPCS2	0.000521436	0.0852415	0.727	0.567	1	NPM1	0.0386487	-0.374371	1	1	1	FAM214A	4.20338e-05	0.125101	0.438	0.317	0.908182	ERAP2	4.53825e-19	0.232435	0.463	0.321	9.80534e-15	ATP5MC1	9.18075e-08	0.140143	0.622	0.46	0.00198359	HLA-F	5.76384e-07	0.192793	0.811	0.676	0.0124534	ABHD16A	0.027378	0.40539	0.162	0.031	1	F8A1	0.0139929	0.219973	0.222	0.108	1	RPL41
	DCTN2	0.000521811	0.126365	0.48	0.302	1	UBL4A	0.0387583	-0.468163	0	0.364	1	GOLPH3L	4.22844e-05	0.0384787	0.157	0.104	0.913596	NFKBIZ	4.55284e-19	0.145088	0.239	0.139	9.83687e-15	SORL1	9.25136e-08	-0.185739	0.511	0.508	0.00199885	PPP1R2	5.78518e-07	0.0911141	0.794	0.668	0.0124995	SHLD1	0.0273982	-0.40423	0.027	0.188	1	RPS5	0.0140655	-0.0643811	1	0.978	1	NFAM1
	CEP85L	0.000527865	0.0972887	0.22	0.108	1	AL158152.1	0.0388022	-0.412328	0	0.364	1	LSM14A	4.23037e-05	0.0352381	0.558	0.452	0.914015	ZNF638	4.69424e-19	0.0828322	0.555	0.436	1.01424e-14	VSIR	9.43206e-08	-0.175116	0.156	0.202	0.00203789	S1PR1	5.82693e-07	-0.132584	0.464	0.464	0.0125897	DCAF7	0.0274345	-0.385996	0.297	0.344	1	POLG	0.0141118	0.18913	0.184	0.095	1	ETS2
	RREB1	0.000531128	0.111202	0.326	0.172	1	ANKRD13C	0.0389131	0.455416	0.5	0	1	RPAP2	4.28423e-05	-0.043533	0.34	0.272	0.92565	PYCR1	4.98449e-19	0.10679	0.149	0.072	1.07695e-14	CNPY3	9.80385e-08	-0.134978	0.267	0.264	0.00211822	DPM3	5.87004e-07	-0.0533063	0.351	0.322	0.0126828	ABCB10	0.0274704	0.305652	0.108	0	1	HNRNPF	0.0141153	0.00460233	0.741	0.655	1	SH3BGRL3
	TMEM134	0.000531162	0.071073	0.537	0.398	1	PPP2R2D	0.0389131	0.449912	0.5	0	1	SCAF11	4.29235e-05	0.184401	0.877	0.779	0.927405	LDHB	5.23067e-19	-0.1041	0.996	0.991	1.13014e-14	AC016831.5	1.03984e-07	0.126142	0.212	0.11	0.00224667	YPEL5	5.89154e-07	-0.00937199	0.375	0.314	0.0127293	QKI	0.0275708	0.371112	0.432	0.188	1	KIAA0319L	0.0142171	0.28329	0.297	0.168	1	SLC20A1
	IRF9	0.000537501	0.0600037	0.67	0.503	1	QRSL1	0.0389131	0.362093	0.5	0	1	GSPT1	4.30126e-05	0.0229214	0.39	0.311	0.929331	PNISR	5.99789e-19	0.0977972	0.984	0.952	1.2959e-14	GCSH	1.05132e-07	0.094449	0.184	0.093	0.00227149	AFF4	6.09364e-07	0.0320668	0.343	0.264	0.0131659	ADPRHL2	0.027586	0.287839	0.189	0.031	1	NCOA1	0.0142405	-0.167551	0.184	0.207	1	MT2A
	FGFR1OP	0.000538188	0.107598	0.282	0.14	1	MRPS33	0.0389904	-0.0166296	0.333	0.727	1	TMBIM6	4.31226e-05	-0.0503217	0.813	0.743	0.931707	TRAT1	6.17713e-19	-0.173809	0.461	0.484	1.33463e-14	TRMT61B	1.07814e-07	0.0286868	0.117	0.067	0.00232942	HLA-B	6.20443e-07	0.113354	1	0.999	0.0134053	GABPB1	0.0276009	0.331911	0.189	0.031	1	TMED4	0.014244	0.400533	0.494	0.358	1	FCER1G
	SFT2D2	0.000543457	0.213404	0.555	0.369	1	PSMF1	0.03987	-0.456306	0.167	0.545	1	ATG14	4.33295e-05	0.0998638	0.14	0.066	0.936178	WDR70	6.27772e-19	0.0885279	0.264	0.18	1.35637e-14	SLC3A2	1.08961e-07	0.0715552	0.528	0.382	0.00235421	RAD17	6.45295e-07	0.0621744	0.22	0.153	0.0139422	RNF34	0.0277933	-0.415566	0.054	0.219	1	MAML3	0.0142553	0.14858	0.101	0.039	1	LY86
	TUBA4A	0.000545494	-0.187305	0.507	0.477	1	PHB2	0.0401199	-0.53726	0.667	0.818	1	C7orf50	4.37252e-05	0.223114	0.584	0.434	0.944726	GADD45GIP1	6.79372e-19	-0.0954561	0.526	0.506	1.46785e-14	COX17	1.09396e-07	-0.0357771	0.416	0.34	0.00236361	ARL5A	6.49712e-07	-0.0273195	0.468	0.401	0.0140377	PSIP1	0.0282103	0.175156	0.622	0.688	1	LDHA	0.0143661	0.250448	0.601	0.44	1	S100A11
	STX6	0.000547143	0.0988598	0.282	0.148	1	SLC35A4	0.0405189	-0.5076	0.167	0.455	1	TMEM140	4.38165e-05	0.153208	0.162	0.08	0.946698	FAM118A	8.07347e-19	0.058561	0.355	0.278	1.74435e-14	EXOC7	1.09595e-07	0.0405575	0.297	0.214	0.00236791	RAC2	6.56466e-07	-0.226117	0.922	0.92	0.0141836	STRN4	0.0282159	0.182758	0.108	0	1	AC064807.1	0.0144143	0.159522	0.108	0.039	1	AOAH
	HSPA9	0.000548348	0.134604	0.648	0.456	1	GOLGA3	0.0405256	1.134	0.833	0.091	1	RPL34	4.38271e-05	-0.0582132	1	1	0.946928	ZC3H13	8.17853e-19	0.102892	0.559	0.442	1.76705e-14	SENP6	1.09893e-07	0.162584	0.493	0.347	0.00237434	SMARCC1	6.82839e-07	0.149063	0.547	0.403	0.0147534	AP001160.1	0.0284129	0.196041	0.108	0	1	C12orf43	0.0144349	0.0726079	0.114	0.065	1	ADI1
	THYN1	0.000550614	-0.0769763	0.348	0.291	1	HMGCR	0.0406092	-0.552094	0.167	0.545	1	PDCD4	4.45459e-05	-0.160995	0.799	0.766	0.962458	GLRX	8.2362e-19	-0.171271	0.509	0.531	1.77951e-14	ASXL1	1.11047e-07	0.067415	0.451	0.332	0.00239928	NDUFS1	6.83571e-07	0.108125	0.345	0.241	0.0147692	MED18	0.0284479	0.221752	0.135	0	1	CALCOCO2	0.0144701	-0.124016	0.266	0.284	1	HLA-DRA
	SNHG25	0.000555479	-0.0188109	0.322	0.227	1	MIEN1	0.0406092	-0.372829	0.167	0.545	1	NDUFB3	4.49089e-05	-0.0467965	0.573	0.519	0.970302	COX14	1.02014e-18	-0.108733	0.458	0.438	2.20412e-14	POLR2E	1.14145e-07	-0.0484315	0.27	0.222	0.00246621	RPL9	7.13972e-07	-0.0721319	1	1	0.0154261	ARGLU1	0.0288512	0.0905029	0.757	0.906	1	MRS2	0.0144958	-0.290077	0.082	0.164	1	ANPEP
	PWP1	0.000556804	0.0299721	0.542	0.392	1	DDX51	0.0407292	-0.359665	0	0.364	1	PRR12	4.6021e-05	0.0443987	0.233	0.163	0.994329	PIK3C2B	1.09183e-18	0.109212	0.142	0.071	2.359e-14	UBFD1	1.19753e-07	0.0458819	0.126	0.065	0.00258739	L3MBTL1	7.25474e-07	0.0774219	0.1	0.04	0.0156746	ZNF121	0.0288837	-0.231105	0.216	0.094	1	ZFX	0.0145021	-0.251577	0.304	0.358	1	PLEK
	NDUFC1	0.000560273	0.0827561	0.67	0.5	1	BST2	0.0408666	-0.951058	0.333	0.909	1	HVCN1	4.61756e-05	0.234597	0.812	0.7	0.997671	TMEM204	1.22172e-18	-0.134808	0.345	0.369	2.63965e-14	DNAJC10	1.19806e-07	0.185394	0.346	0.212	0.00258853	CIAO2B	7.27518e-07	-0.109761	0.498	0.461	0.0157188	MIDN	0.0294728	0.468188	0.243	0.031	1	SET	0.0146253	-0.226031	0.905	0.897	1	ATP5MG
	RPL39	0.000563604	-0.0893133	1	1	1	BIRC2	0.0409646	-0.0171903	0.5	0.091	1	FBXL20	4.64049e-05	0.132702	0.235	0.133	1	TMEM219	1.24496e-18	-0.0244964	0.396	0.346	2.68986e-14	DDOST	1.20248e-07	-0.0760512	0.364	0.321	0.00259807	HDLBP	7.32236e-07	0.0623325	0.321	0.232	0.0158207	YPEL2	0.029573	0.36898	0.432	0.188	1	GOLGA5	0.0146888	0.250064	0.165	0.069	1	PDCD4
	TCF7	0.000565757	-0.337004	0.163	0.256	1	NFYB	0.04101	-0.508111	0.167	0.455	1	FAM200B	4.65714e-05	-0.000194676	0.254	0.201	1	ATP1A1	1.39973e-18	-0.146656	0.469	0.472	3.02426e-14	FIS1	1.20373e-07	0.0712809	0.719	0.57	0.00260077	ZC3H7A	7.39297e-07	0.1396	0.38	0.254	0.0159732	CYLD	0.0296076	0.373067	0.784	0.469	1	GAPDH	0.0147165	0.113562	0.867	0.754	1	TPCN1
	NSD1	0.000571754	0.184143	0.678	0.491	1	HIST4H4	0.041236	0.520875	0.333	0	1	ADPGK	4.69363e-05	0.144985	0.412	0.295	1	C1orf52	1.40922e-18	0.0317784	0.286	0.217	3.04476e-14	MRPL21	1.21242e-07	-0.0284651	0.379	0.303	0.00261954	SPSB3	7.44353e-07	-0.110155	0.352	0.359	0.0160825	KIN	0.0297507	0.389394	0.243	0.031	1	RBM3	0.0147305	-0.0899357	0.323	0.319	1	CIITA
	VPS33A	0.000576236	0.0531201	0.352	0.227	1	MPP5	0.041236	0.83914	0.333	0	1	CDC27	4.7027e-05	0.0616999	0.216	0.154	1	PTPN2	1.45744e-18	0.15335	0.514	0.386	3.14895e-14	MX2	1.22139e-07	0.153013	0.451	0.307	0.00263893	ANKRD17	7.69882e-07	0.0905724	0.413	0.297	0.0166341	COX6A1	0.0297631	-0.44493	0.703	0.875	1	CHD3	0.0147483	0.193314	0.386	0.25	1	ZBED1
	DDB2	0.000579334	0.10449	0.313	0.166	1	PNPLA8	0.041236	0.520875	0.333	0	1	TAP1	4.70482e-05	0.0995258	0.396	0.282	1	SLC16A10	1.48101e-18	-0.165313	0.147	0.199	3.19987e-14	ATP6AP2	1.22459e-07	0.00504506	0.56	0.443	0.00264585	MARCKSL1	7.95172e-07	-0.203683	0.459	0.511	0.0171805	CHMP7	0.0298639	0.120616	0.514	0.344	1	SPPL3	0.0147801	0.0630824	0.171	0.125	1	FAM13A
	RPS15	0.000584768	-0.101816	1	1	1	RNF38	0.041236	0.520875	0.333	0	1	TUSC2	4.7375e-05	-0.104953	0.222	0.229	1	HPS5	1.48751e-18	0.0841243	0.14	0.074	3.21391e-14	COPB1	1.25294e-07	0.021553	0.487	0.385	0.00270711	MRTO4	7.95749e-07	0.0777777	0.283	0.2	0.017193	PSKH1	0.0299044	-0.213937	0	0.125	1	NAP1L1	0.0147937	-0.0563845	0.766	0.703	1	CD44
	ZNF34	0.000585075	0.136828	0.132	0.041	1	RBBP6	0.0412656	-1.35298	0.333	0.727	1	SMAD5	4.77018e-05	0.031592	0.213	0.147	1	MLEC	1.50519e-18	0.106765	0.437	0.323	3.25212e-14	CD5	1.25508e-07	-0.0929762	0.311	0.296	0.00271172	CXCR4	8.30644e-07	-0.206947	0.661	0.677	0.0179469	MPG	0.0299768	-0.469262	0.243	0.562	1	ZNF706	0.0148414	-0.0574122	0.557	0.491	1	NLRP12
	KCMF1	0.000585272	0.144152	0.48	0.308	1	TMEM267	0.0413359	-0.133328	0.167	0.455	1	TGFBR2	4.77382e-05	0.0984575	0.53	0.419	1	SET	1.54111e-18	0.124177	0.978	0.938	3.32973e-14	UTP11	1.28394e-07	0.0144987	0.258	0.175	0.00277408	CNBP	8.3875e-07	0.0541803	0.798	0.681	0.018122	SUN2	0.0300988	-0.329512	0.622	0.656	1	MRPS18C	0.0149067	-0.306075	0.285	0.345	1	CYSLTR1
	LRRC37A2	0.000586995	0.0705035	0.137	0.047	1	HMGA1	0.0413748	-0.492168	0.667	0.818	1	GIGYF2	4.79062e-05	0.0974114	0.319	0.221	1	ADTRP	1.71802e-18	0.148021	0.273	0.178	3.71195e-14	RNF4	1.28407e-07	0.0403694	0.26	0.173	0.00277436	TP53	8.40421e-07	0.119828	0.413	0.292	0.0181581	FANCE	0.0305497	0.20297	0.108	0	1	COPZ1	0.0149089	0.0380075	0.342	0.254	1	SRGN
	SUPT16H	0.00058766	0.123624	0.718	0.529	1	GEN1	0.0414732	-0.80292	0	0.364	1	MRPL11	4.8301e-05	-0.0229091	0.401	0.328	1	IL16	1.81575e-18	-0.0823956	0.644	0.585	3.92311e-14	LSM1	1.28443e-07	0.0641561	0.364	0.252	0.00277515	PIGX	8.45264e-07	0.134284	0.234	0.132	0.0182628	CBX7	0.0305709	0.159941	0.351	0.125	1	UTP3	0.0149483	-0.161614	0.215	0.224	1	TBL1XR1
	ANKRD33B	0.000593665	0.224201	0.37	0.189	1	TERF2	0.0414732	-0.5957	0	0.364	1	PPP1R15A	4.90424e-05	0.0782651	0.174	0.1	1	RAC2	1.96505e-18	-0.180153	0.831	0.83	4.24569e-14	C12orf75	1.29573e-07	-0.19204	0.165	0.21	0.00279954	MITD1	8.7498e-07	0.0776025	0.543	0.418	0.0189048	TYW5	0.0307846	-0.288412	0.108	0.312	1	SUPT6H	0.0151689	0.127482	0.209	0.121	1	RCSD1
	NUP210	0.000597619	0.0918145	0.33	0.195	1	ECI1	0.041505	-0.169237	0.333	0.545	1	TAOK1	4.99065e-05	0.163994	0.362	0.233	1	TRDMT1	2.10579e-18	0.141035	0.337	0.23	4.54977e-14	SUZ12	1.33157e-07	-4.26836e-05	0.458	0.37	0.00287698	GIGYF2	8.81762e-07	0.0843926	0.357	0.257	0.0190514	MRPL14	0.0309813	0.335054	0.622	0.344	1	MRPS33	0.0153174	-0.189291	0.241	0.263	1	MTHFS
	TENT2	0.00059962	0.14637	0.405	0.238	1	FILIP1L	0.0419131	-0.507305	0	0.273	1	HUWE1	4.99681e-05	0.0889251	0.394	0.288	1	CD44	2.16624e-18	-0.160726	0.844	0.828	4.68038e-14	HNRNPM	1.34908e-07	0.1632	0.711	0.557	0.00291483	MBD5	8.95076e-07	0.1984	0.49	0.343	0.019339	KLF7	0.0309825	0.275792	0.216	0.094	1	AP1AR	0.0154257	0.303419	0.158	0.065	1	CFD
	GABARAP	0.000606248	0.215908	0.943	0.872	1	SNRPF	0.0419916	-0.565198	0.667	0.909	1	ARFGEF1	4.99931e-05	0.044142	0.263	0.19	1	ZNF292	2.35619e-18	0.180845	0.706	0.586	5.09079e-14	Z99127.4	1.34936e-07	0.0739386	0.135	0.069	0.00291542	RO60	9.09151e-07	-0.0613195	0.386	0.359	0.0196431	DDX51	0.0310091	0.234174	0.135	0.031	1	PPP1R7	0.0154322	0.279093	0.43	0.293	1	RPL34
	NECAP2	0.000607249	0.0756386	0.449	0.299	1	SF3B5	0.0420166	0.472089	0.667	0.727	1	ITGAL	5.02333e-05	0.00101784	0.132	0.099	1	MLX	2.71669e-18	-0.0572408	0.34	0.309	5.86967e-14	SREBF1	1.36769e-07	0.0729268	0.112	0.051	0.00295503	AMZ2	9.5181e-07	0.119846	0.199	0.106	0.0205648	PARP4	0.0312285	0.368915	0.243	0.062	1	UBLCP1	0.0154416	0.215801	0.272	0.172	1	DOCK4
	LRRK2	0.000608743	0.143355	0.33	0.177	1	ATF5	0.0421096	-1.87824	0.333	0.727	1	TSC22D3	5.03434e-05	0.221915	0.491	0.357	1	HSPA9	2.80842e-18	0.146996	0.543	0.406	6.06788e-14	DAZAP1	1.38934e-07	0.186971	0.383	0.24	0.00300181	RASA2	9.65945e-07	-0.162105	0.439	0.435	0.0208702	HOOK3	0.0313524	-0.507559	0.216	0.375	1	LPGAT1	0.0155032	0.086436	0.424	0.332	1	PLXND1
	ROGDI	0.000612442	0.0560442	0.132	0.041	1	MRPS28	0.0421466	-0.273556	0.167	0.545	1	CDKN1B	5.05228e-05	0.00243379	0.356	0.297	1	PPIF	2.97495e-18	0.11353	0.149	0.072	6.42768e-14	LINC02762	1.41099e-07	-0.170837	0.132	0.189	0.0030486	COX20	9.74609e-07	0.0736488	0.486	0.378	0.0210574	ALG10B	0.031397	0.334337	0.135	0	1	IDH1	0.0155619	-0.336054	0.095	0.172	1	TP53
	TMEM259	0.000613108	-0.00533297	0.374	0.276	1	SMCHD1	0.0422143	0.818338	0.833	0.545	1	CAMK1D	5.07947e-05	0.166106	0.392	0.272	1	ZCCHC9	3.01171e-18	0.01724	0.246	0.187	6.5071e-14	BANF1	1.42525e-07	0.187634	0.696	0.541	0.0030794	METTL23	9.81554e-07	-0.0126001	0.369	0.315	0.0212075	NPAT	0.0315044	0.0813861	0.405	0.25	1	ZNF37A	0.0156101	-0.196699	0.209	0.228	1	IL6
	CHFR	0.000615063	0.189177	0.251	0.113	1	MCFD2	0.0422647	-0.132714	0.333	0.545	1	TUG1	5.166e-05	0.135446	0.444	0.324	1	ITGB2	3.02115e-18	-0.167045	0.507	0.532	6.52749e-14	PRDX4	1.45267e-07	0.019185	0.185	0.122	0.00313864	GNAS	9.81702e-07	-0.132023	0.959	0.934	0.0212107	PLAAT4	0.0316281	-0.0242985	0.73	0.531	1	STIM2	0.0156106	0.302297	0.373	0.224	1	EML4
	VCPIP1	0.000615533	0.00608113	0.286	0.192	1	PRR3	0.0427795	-0.464504	0.167	0.636	1	NDUFS4	5.18763e-05	0.030122	0.321	0.246	1	WDR48	3.03051e-18	0.0831744	0.281	0.196	6.54771e-14	EPRS	1.45767e-07	0.17062	0.598	0.444	0.00314945	URM1	1.01565e-06	-0.00933916	0.224	0.19	0.0219441	C1D	0.0317319	0.23101	0.541	0.281	1	TXNIP	0.0156423	-0.284641	0.911	0.922	1	AL135818.1
	MEF2C	0.000616717	0.0776403	0.872	0.724	1	TENT2	0.0429318	0.162927	0.5	0.182	1	ACSM3	5.20369e-05	0.248618	0.332	0.21	1	TPP2	3.11776e-18	-0.14219	0.449	0.451	6.73622e-14	CIR1	1.46808e-07	0.0197744	0.505	0.396	0.00317194	LINC00909	1.01653e-06	0.000649033	0.298	0.249	0.0219632	PAN3-AS1	0.031761	-0.248561	0	0.125	1	PHF11	0.0156505	0.0338809	0.38	0.297	1	IL10RA
	ARMCX3	0.0006217	0.125461	0.401	0.244	1	DYNC1H1	0.0429581	1.2399	0.833	0.455	1	HMGN2	5.25029e-05	0.19735	0.918	0.827	1	CFLAR	3.86952e-18	0.168482	0.651	0.527	8.36049e-14	VMP1	1.54022e-07	0.167972	0.366	0.23	0.00332781	NDUFB2	1.02433e-06	-0.00344347	0.829	0.729	0.0221317	PIP4K2B	0.0321409	0.476971	0.27	0.031	1	FLNB	0.0156984	0.25769	0.203	0.103	1	AC090559.1
	USE1	0.000622155	0.0268356	0.507	0.375	1	CRCP	0.0435272	1.05178	0.833	0.273	1	RBM33	5.25249e-05	0.015266	0.494	0.408	1	RAB3GAP1	3.88595e-18	0.109485	0.316	0.214	8.39598e-14	NLRC5	1.55655e-07	0.227445	0.313	0.18	0.00336308	FGFR1OP2	1.04099e-06	0.0213045	0.492	0.405	0.0224916	AC087190.1	0.0322295	-0.273208	0.027	0.156	1	MYH9	0.0157442	-0.192568	0.513	0.534	1	UQCRB
	ITPR1	0.000632591	0.0415748	0.59	0.433	1	LONP1	0.0437972	-0.257936	0.333	0.636	1	LSM3	5.32419e-05	-0.139285	0.532	0.538	1	PSMB10	4.13992e-18	0.160988	0.61	0.475	8.94472e-14	DSTYK	1.55946e-07	0.0612881	0.153	0.084	0.00336937	CLK4	1.09233e-06	0.126582	0.492	0.363	0.023601	NBDY	0.0322295	-0.405801	0.378	0.5	1	UTP25	0.0158551	0.0459293	0.114	0.069	1	RPS6
	ARRDC1	0.000634621	0.0403055	0.278	0.154	1	EIF3J	0.0438429	0.418329	0.667	0.909	1	LYN	5.36714e-05	0.152568	0.729	0.596	1	RPS6	5.00817e-18	-0.0175042	1	1	1.08207e-13	CBLL1	1.58853e-07	0.0471169	0.248	0.164	0.00343218	PRKACB	1.10038e-06	-0.00194272	0.731	0.645	0.0237748	EBLN2	0.0322311	0.234066	0.108	0	1	SIDT1	0.0158603	0.192213	0.127	0.052	1	LILRB2
	HADHB	0.000634659	0.0666556	0.529	0.372	1	DNAJC19	0.0438828	-1.20951	0.5	0.818	1	KLHDC3	5.47278e-05	0.0781205	0.284	0.19	1	IST1	5.2879e-18	-0.00798866	0.294	0.25	1.1425e-13	ERGIC3	1.5989e-07	0.0289474	0.414	0.303	0.00345459	MSL3	1.12392e-06	0.107023	0.642	0.507	0.0242833	ZNF358	0.0322384	0.304663	0.135	0	1	JAGN1	0.0158694	-0.266966	0.133	0.22	1	GCH1
	ARF6	0.000636981	-0.0251913	0.784	0.648	1	AC093323.1	0.0440942	-0.216759	0.167	0.455	1	PSME2	5.56811e-05	0.160848	0.687	0.574	1	MRPL23	5.34043e-18	0.0496002	0.256	0.184	1.15385e-13	RPL24	1.60495e-07	-0.119411	0.994	0.998	0.00346766	TRIM73	1.13549e-06	0.154147	0.541	0.403	0.0245335	RPL23A	0.0324176	-0.212216	1	1	1	LINC02591	0.0158852	0.154279	0.184	0.103	1	SPP1
	TAPBP	0.000637911	0.182979	0.881	0.721	1	FADS1	0.0440942	-0.40086	0.167	0.455	1	ST3GAL5	5.59834e-05	0.0419208	0.256	0.193	1	PRKCH	5.64207e-18	-0.00297687	0.433	0.363	1.21903e-13	MITD1	1.60582e-07	0.172866	0.524	0.367	0.00346953	PNISR	1.1407e-06	0.135835	0.994	0.969	0.0246461	RICTOR	0.0324486	0.0755036	0.378	0.469	1	JPT1	0.0159206	-0.264716	0.272	0.375	1	RPL6
	POLK	0.000640779	-0.0320515	0.326	0.256	1	FAF2	0.0440942	-0.321699	0.167	0.455	1	EZR	5.62701e-05	0.178077	0.873	0.772	1	SMARCA2	5.98383e-18	-0.0271063	0.478	0.414	1.29287e-13	PBDC1	1.62559e-07	-0.0328054	0.294	0.249	0.00351225	CWC15	1.15727e-06	-0.0756524	0.494	0.45	0.025004	CALHM2	0.032543	-0.413208	0.027	0.188	1	TMPO	0.0159328	-0.0149571	0.582	0.491	1	IL13RA1
	ACSF3	0.000642718	0.133002	0.326	0.174	1	WBP4	0.0440942	-0.114446	0.167	0.455	1	ACBD6	5.63943e-05	0.0563907	0.297	0.221	1	POU2F2	6.02056e-18	0.211336	0.511	0.381	1.3008e-13	LLPH	1.65447e-07	-0.0460895	0.333	0.277	0.00357464	LARP1	1.20786e-06	0.0946265	0.534	0.408	0.0260969	TBC1D4	0.0325557	-0.406489	0.135	0.406	1	PIM3	0.015981	-0.043684	0.165	0.138	1	PCBP1
	DLEU2	0.000647081	0.113492	0.493	0.331	1	BRD8	0.0442343	-0.704432	0.167	0.636	1	SELENOT	5.68034e-05	0.0343282	0.45	0.359	1	ACBD6	6.03561e-18	0.0408163	0.331	0.251	1.30405e-13	TGIF2	1.6565e-07	0.0965907	0.201	0.109	0.00357903	ACBD6	1.21326e-06	0.0542717	0.335	0.237	0.0262137	MED13	0.0325793	-0.332764	0.297	0.281	1	TPM3	0.0160504	-0.0630052	0.867	0.802	1	VPS13C
	NIN	0.000653291	0.234026	0.731	0.538	1	PRPF4B	0.0442738	0.725223	1	0.727	1	ERVK3-1	5.74275e-05	-0.0521766	0.235	0.21	1	IFIH1	6.19164e-18	0.100688	0.14	0.071	1.33776e-13	COA1	1.65725e-07	0.160959	0.451	0.298	0.00358066	RSRC2	1.22323e-06	0.148106	0.649	0.51	0.026429	ZNF408	0.0327194	-0.269842	0.027	0.188	1	TNFRSF14	0.0160911	0.0196139	0.373	0.315	1	KLF7
	GLOD4	0.00065431	0.110612	0.511	0.337	1	BTG1	0.0446086	1.14029	1	0.909	1	CNOT10	5.75829e-05	0.0366731	0.194	0.133	1	C1D	6.20482e-18	0.00851141	0.36	0.295	1.34061e-13	CMTM8	1.68851e-07	0.169885	0.319	0.186	0.0036482	EPSTI1	1.25764e-06	0.148073	0.135	0.055	0.0271726	APPBP2	0.0327338	-0.302059	0.027	0.156	1	DHX9	0.016102	-0.245481	0.304	0.358	1	SOD2
	TBC1D5	0.000662848	0.0688226	0.432	0.273	1	BANK1	0.0446183	0.67382	0.833	0.364	1	PSMA3-AS1	5.79887e-05	0.210324	0.666	0.529	1	SURF1	6.42532e-18	-0.00376274	0.337	0.281	1.38825e-13	XRRA1	1.69337e-07	0.102008	0.322	0.215	0.00365869	MTHFD2	1.25851e-06	0.15106	0.208	0.106	0.0271914	OXSR1	0.0327391	0.296949	0.189	0.031	1	ALAS1	0.0161628	0.223881	0.127	0.043	1	TSPAN33
	ZFC3H1	0.000665636	0.0689887	0.551	0.384	1	ENSA	0.0447621	0.0437141	0.667	0.545	1	GRAMD1A	5.86552e-05	0.0552008	0.166	0.102	1	CHMP7	6.67984e-18	0.136808	0.674	0.554	1.44325e-13	ICAM3	1.70206e-07	-0.118001	0.567	0.526	0.00367747	KMT2B	1.30568e-06	0.150257	0.303	0.186	0.0282105	PCF11-AS1	0.0327757	0.304788	0.108	0	1	NUP54	0.0161744	-0.252179	0.095	0.172	1	PLCB1
	MRFAP1L1	0.000670794	0.0311897	0.361	0.23	1	PELP1	0.0451074	0.542784	0.667	0.091	1	POLR1D	5.97425e-05	-0.0574569	0.672	0.617	1	SDAD1	6.92173e-18	0.0362726	0.353	0.273	1.49551e-13	PPIF	1.71648e-07	0.129691	0.172	0.073	0.00370863	GID8	1.32647e-06	-0.11996	0.321	0.319	0.0286598	NFKBIZ	0.0328575	0.502216	0.243	0.062	1	DNPEP	0.0162127	0.214676	0.215	0.116	1	STX6
	MFSD4B	0.000673216	0.179934	0.37	0.198	1	TMEM192	0.0451074	0.349703	0.667	0.091	1	ANKRD44	6.04511e-05	0.175416	0.737	0.598	1	RPL24	7.51274e-18	-0.0838049	1	1	1.6232e-13	NOLC1	1.72987e-07	0.164831	0.335	0.204	0.00373756	HNRNPU	1.33986e-06	0.21806	0.929	0.868	0.028949	CRLF3	0.0328686	0.470502	0.459	0.188	1	COX5A	0.0165821	0.0586222	0.5	0.418	1	RPL35A
	TMEM106B	0.000674176	-0.0566771	0.379	0.282	1	ASCC2	0.0452318	-0.384209	0	0.273	1	EHMT2	6.05547e-05	0.0416953	0.274	0.203	1	TTC7A	7.68548e-18	0.080598	0.157	0.089	1.66052e-13	SYPL1	1.73126e-07	0.0191952	0.315	0.233	0.00374056	ITPKB	1.34694e-06	-0.0101801	0.334	0.276	0.029102	BRD2	0.0330886	-0.245319	0.405	0.594	1	BRCC3	0.0165847	0.109754	0.146	0.086	1	ATP1B3
	PDCD5	0.000675885	0.00380112	0.643	0.512	1	NHLRC3	0.0452318	-0.297567	0	0.273	1	ZMIZ2	6.07698e-05	0.0134454	0.254	0.195	1	DDX6	8.17038e-18	0.11264	0.772	0.66	1.76529e-13	LEPROTL1	1.78036e-07	-0.125156	0.859	0.802	0.00384664	TMEM109	1.35378e-06	0.0507123	0.186	0.122	0.0292498	EFTUD2	0.0332627	0.298365	0.189	0.031	1	TIAM1	0.0166707	-0.147951	0.139	0.138	1	RPL27
	VIRMA	0.000687423	0.0764102	0.419	0.282	1	TMX3	0.0452318	-0.297567	0	0.273	1	ZBTB24	6.1361e-05	0.0691993	0.373	0.288	1	CDC42SE2	8.68427e-18	0.170794	0.899	0.812	1.87632e-13	MPG	1.80612e-07	-0.110498	0.301	0.281	0.0039023	RBM3	1.40055e-06	0.0407069	0.627	0.51	0.0302603	AUP1	0.0333637	0.203625	0.351	0.188	1	NOP10	0.016845	-0.308365	0.544	0.642	1	GCLC
	ADAM17	0.000690301	0.0801497	0.37	0.235	1	TPD52	0.0452318	-0.393056	0	0.273	1	FRG1	6.15264e-05	0.0698511	0.509	0.392	1	C12orf57	8.89161e-18	-0.160452	0.769	0.751	1.92112e-13	MRPL16	1.90144e-07	0.00601334	0.293	0.22	0.00410825	PSMC5	1.40515e-06	-0.00447237	0.533	0.449	0.0303598	TYW1	0.0334847	0.269887	0.108	0.031	1	PRKAR2A	0.0168462	0.10253	0.234	0.164	1	GSTK1
	RPAIN	0.000691128	0.112353	0.608	0.424	1	XRCC4	0.0452318	-0.297567	0	0.273	1	PTMA	6.15397e-05	0.125741	1	1	1	TKT	9.11032e-18	-0.0966518	0.718	0.675	1.96838e-13	LTA	1.94252e-07	0.147858	0.207	0.105	0.004197	U2AF1L4	1.43077e-06	0.0421902	0.347	0.261	0.0309132	RWDD2B	0.0335485	0.237946	0.135	0	1	METTL23	0.0168864	-0.349102	0.184	0.302	1	RPL32
	C1D	0.000698309	-0.0954188	0.476	0.436	1	IRF9	0.0457927	0.735056	0.833	0.182	1	PLEKHO1	6.2165e-05	0.177941	0.625	0.486	1	NUFIP2	9.45756e-18	0.0237713	0.518	0.431	2.0434e-13	GBP1	1.95263e-07	0.246779	0.293	0.176	0.00421885	AC245297.3	1.4364e-06	0.145982	0.784	0.66	0.0310349	RAB11FIP1	0.0336126	0.230814	0.108	0	1	ARHGEF7	0.0168951	0.199053	0.171	0.078	1	UTRN
	HEXD	0.000699003	0.00281876	0.339	0.23	1	TSC22D2	0.045998	-0.744811	0.167	0.545	1	AGFG1	6.25788e-05	0.0382092	0.377	0.285	1	EMC7	9.5473e-18	0.0435745	0.332	0.251	2.06279e-13	UBXN1	1.96551e-07	-0.191023	0.761	0.736	0.00424669	SOCS1	1.43895e-06	0.13639	0.189	0.097	0.03109	PRIM2	0.0336639	0.178734	0.135	0.031	1	CREBL2	0.0169206	0.253679	0.152	0.065	1	VEGFB
	IFNAR1	0.000705553	0.0104027	0.52	0.39	1	PSMB9	0.0459984	-0.370199	0.5	0.909	1	ATP2B1	6.26616e-05	0.0854081	0.687	0.573	1	GRAP2	1.04633e-17	-0.113559	0.346	0.356	2.26071e-13	RAPGEF1	1.96825e-07	0.101365	0.255	0.153	0.0042526	RPL26	1.44281e-06	-0.0704938	1	1	0.0311734	RBM42	0.0338356	0.306039	0.216	0.031	1	DFFA	0.0169362	0.144784	0.234	0.147	1	HSPB1
	HECTD4	0.00071134	0.0562552	0.295	0.174	1	NDUFS4	0.0465406	0.904459	0.833	0.182	1	SDHB	6.30667e-05	0.0624807	0.354	0.265	1	EPSTI1	1.07769e-17	0.131759	0.152	0.076	2.32846e-13	PRDX5	1.97078e-07	0.0547686	0.713	0.574	0.00425807	UBQLN2	1.44595e-06	0.0552363	0.212	0.136	0.0312412	KCMF1	0.0339342	0.260186	0.514	0.25	1	PSMB6	0.0170183	-0.00685423	0.456	0.397	1	RPS23
	OXSR1	0.000722477	0.0241714	0.322	0.233	1	FAM207A	0.0465445	-0.58856	0.333	0.727	1	STX16	6.32465e-05	0.188465	0.42	0.295	1	OGFR	1.20543e-17	0.0939729	0.315	0.222	2.60444e-13	DUSP22	1.98895e-07	0.0537251	0.146	0.091	0.00429733	BRMS1	1.46888e-06	-0.00131036	0.243	0.192	0.0317366	ZNF16	0.0339906	0.264627	0.108	0	1	B3GNT2	0.0170405	0.313371	0.316	0.181	1	DGKH
	PWWP3A	0.000724584	0.153397	0.458	0.282	1	CEP170	0.0467722	-0.437166	0.333	0.545	1	HEATR5B	6.36245e-05	-0.0299757	0.25	0.216	1	ID2	1.28943e-17	0.238991	0.454	0.338	2.78593e-13	GAR1	1.99206e-07	0.0497311	0.246	0.155	0.00430404	WDR11	1.47377e-06	0.170936	0.261	0.148	0.0318424	AL353593.1	0.0340246	0.209827	0.108	0	1	LMF2	0.0171051	0.162293	0.184	0.099	1	ARRB1
	COMMD6	0.000727835	-0.196543	0.974	0.919	1	HLA-DQA1	0.0468439	0.965212	0.667	0.455	1	RPL17	6.5073e-05	-0.133273	1	1	1	CENPK	1.33695e-17	-0.142069	0.242	0.266	2.88862e-13	ZNF330	1.99398e-07	0.0575233	0.262	0.173	0.00430819	NASP	1.47465e-06	0.0584973	0.652	0.537	0.0318613	SS18L2	0.034049	-0.289305	0.405	0.625	1	TMEM260	0.0171194	0.185786	0.139	0.069	1	CD46
	RBIS	0.000731905	-0.115464	0.775	0.677	1	SMPD2	0.0469646	-0.298294	0	0.273	1	RBM5	6.57962e-05	0.143836	0.614	0.49	1	MRPS24	1.4922e-17	-0.0973883	0.561	0.534	3.22406e-13	EXOC6	2.02189e-07	0.0542287	0.215	0.138	0.0043685	PIN1	1.47658e-06	-0.0392212	0.348	0.304	0.0319029	IARS2	0.0340788	-0.355507	0.27	0.375	1	MAP4K4	0.0171888	0.0810782	0.335	0.241	1	TUBA1B
	COX6A1	0.000738383	-0.038513	0.899	0.794	1	RPL7	0.0471802	-0.0824749	1	1	1	SPTY2D1	6.63855e-05	0.113081	0.224	0.135	1	RPF1	1.68264e-17	0.0433432	0.356	0.274	3.6355e-13	PPP4R3A	2.0542e-07	0.0862837	0.486	0.352	0.0044383	CTCF	1.48976e-06	0.0602112	0.528	0.425	0.0321878	MAPK1IP1L	0.0342099	0.361627	0.189	0.031	1	CHTOP	0.017203	-0.163611	0.203	0.241	1	HLA-DMA
	SKIL	0.000740025	0.0261598	0.471	0.302	1	AP1S2	0.0472661	-0.306825	0.333	0.545	1	STX4	6.66285e-05	-1.0848e-05	0.256	0.212	1	AC243960.1	1.76075e-17	-0.00741739	0.424	0.356	3.80429e-13	NME1	2.08247e-07	0.120801	0.394	0.253	0.00449938	ZKSCAN1	1.49291e-06	0.212052	0.464	0.327	0.0322559	MRPS36	0.0343797	-0.183534	0.297	0.219	1	VAMP7	0.0172061	0.131307	0.133	0.056	1	ATG4C
	MYH9	0.000743602	0.219318	0.687	0.485	1	ERI3	0.0472661	-0.137639	0.333	0.545	1	RPL18A	6.67893e-05	-0.116338	1	1	1	MAML2	1.76911e-17	-0.0884169	0.611	0.575	3.82235e-13	MED21	2.12015e-07	0.0153921	0.225	0.169	0.0045808	MFSD11	1.50205e-06	0.0653122	0.15	0.087	0.0324534	GLIPR1	0.0344242	-0.128368	0.297	0.375	1	SRP14	0.0172103	0.0393395	0.949	0.875	1	H3F3B
	CSTF3	0.000743991	0.0824286	0.339	0.198	1	TRPT1	0.0472661	-0.244677	0.333	0.545	1	USP28	6.70666e-05	0.0386007	0.388	0.311	1	RPS23	1.9212e-17	-0.0375388	1	1	4.15095e-13	IARS2	2.12226e-07	0.0284513	0.377	0.283	0.00458536	ANKRD11	1.52041e-06	0.192004	0.858	0.751	0.03285	TDRD3	0.0344561	0.522731	0.297	0.062	1	RPS6	0.0172247	-0.219571	1	0.996	1	SLC16A3
	CCDC59	0.000754248	-0.0417841	0.515	0.419	1	PRMT1	0.0477652	-0.687258	0.833	0.909	1	DCXR	6.78266e-05	-0.117468	0.364	0.351	1	TNFSF8	1.98729e-17	0.0768614	0.12	0.062	4.29373e-13	GRIPAP1	2.15338e-07	0.0648043	0.245	0.158	0.00465259	MCRS1	1.5206e-06	-0.00172516	0.212	0.17	0.0328542	FAM117A	0.034583	0.122604	0.216	0.25	1	TAGAP	0.0173754	0.0282661	0.278	0.216	1	RPS2
	SSB	0.000755051	0.13304	0.753	0.578	1	MPHOSPH9	0.0481768	-0.367358	0	0.273	1	CWC27	6.82648e-05	0.0151622	0.284	0.22	1	CASP4	2.03959e-17	0.0570822	0.331	0.251	4.40673e-13	LINC-PINT	2.16449e-07	0.124044	0.51	0.367	0.00467659	TES	1.53704e-06	-0.0521918	0.488	0.435	0.0332093	NDUFAF3	0.0347033	0.263404	0.378	0.188	1	YRDC	0.017386	0.228612	0.139	0.056	1	IGFLR1
	VEZT	0.000774036	0.0630669	0.304	0.209	1	HEATR3	0.0482422	0.777278	0.5	0.091	1	CLASP1	6.84359e-05	-0.0142021	0.125	0.095	1	TNFRSF25	2.18638e-17	0.171599	0.606	0.472	4.72388e-13	MRPL27	2.28327e-07	0.0376682	0.275	0.196	0.00493323	NSF	1.57908e-06	0.0318273	0.191	0.133	0.0341176	TMPO	0.0347876	0.376741	0.595	0.344	1	GPBP1	0.0173889	-0.180813	0.652	0.672	1	TOMM6
	NUP88	0.000776899	-0.0717388	0.441	0.343	1	ODF2L	0.048265	0.687209	0.833	0.273	1	PRKCSH	6.89115e-05	0.010106	0.321	0.26	1	TAB2	2.44006e-17	0.143903	0.274	0.168	5.27198e-13	RBM5	2.28914e-07	0.0992607	0.505	0.381	0.00494593	MZT1	1.58449e-06	-0.0333623	0.223	0.188	0.0342344	ATP5F1B	0.0348308	0.099984	0.757	0.562	1	KPNA4	0.0174723	-0.0654511	0.386	0.341	1	COMMD6
	BCAS4	0.000780836	0.101768	0.396	0.259	1	TUBB	0.0488156	-0.849278	0.667	0.909	1	IL10RA	6.92052e-05	0.0728952	0.418	0.315	1	PCMTD2	2.45011e-17	-0.118854	0.375	0.381	5.29371e-13	AKAP13	2.36079e-07	0.149445	0.752	0.608	0.00510073	STAU1	1.58993e-06	0.0392773	0.366	0.279	0.0343521	SAMSN1	0.0349135	-0.595392	0.189	0.438	1	KAT5	0.0176379	-0.211897	0.063	0.142	1	SCARF1
	CDC123	0.000781396	0.0171038	0.626	0.488	1	CDK12	0.0488234	0.266335	0.667	0.182	1	SNF8	6.96152e-05	0.0448242	0.453	0.363	1	IL7R	2.54542e-17	-0.197288	0.967	0.961	5.49964e-13	AC008875.3	2.37345e-07	0.076244	0.289	0.192	0.00512807	CCM2	1.59019e-06	-0.0792246	0.449	0.424	0.0343576	ZFAND5	0.0350413	-0.689936	0.135	0.344	1	CYCS	0.0178915	0.0276196	0.418	0.336	1	PLCL1
	SEPTIN6	0.000784008	0.231333	0.916	0.814	1	TNKS2	0.0490837	-0.398984	0.167	0.455	1	TBCC	7.04345e-05	0.0975329	0.328	0.221	1	CYTH1	2.66739e-17	-0.111489	0.493	0.468	5.76317e-13	LMNB1	2.40173e-07	0.0955906	0.188	0.105	0.00518919	RPP30	1.62989e-06	0.0491172	0.235	0.161	0.0352153	APC	0.0351892	-0.411491	0.081	0.312	1	CHROMR	0.0179525	0.256206	0.146	0.056	1	NT5E
	SMAD3	0.000787779	0.195762	0.379	0.23	1	XPOT	0.0490837	-0.488427	0.167	0.455	1	COX8A	7.08291e-05	0.0337416	0.715	0.608	1	PLAAT4	2.6725e-17	0.163952	0.577	0.447	5.77421e-13	TMEM70	2.44355e-07	0.0877616	0.264	0.17	0.00527953	PIK3C3	1.65824e-06	0.0904712	0.263	0.173	0.035828	PLCD1	0.0353974	-0.157052	0.027	0.125	1	RBM33	0.0181137	0.0146743	0.449	0.371	1	AC107068.1
	ATP13A3	0.000790804	-0.0306386	0.269	0.192	1	U2AF1L4	0.0494501	0.507232	0.667	0.182	1	RNF20	7.09485e-05	-0.0407778	0.252	0.205	1	TENM1	2.6742e-17	-0.0990923	0.115	0.135	5.77788e-13	MAP1LC3B	2.4451e-07	-0.0548099	0.52	0.454	0.00528287	SYNE2	1.65903e-06	0.262589	0.695	0.542	0.0358451	AIMP1	0.0358882	-0.261769	0.622	0.562	1	BLOC1S4	0.0181769	0.111781	0.367	0.259	1	GALNT6
	ADRM1	0.000795474	-0.0950082	0.604	0.529	1	ZNF791	0.0494501	0.566263	0.667	0.182	1	VRK3	7.1407e-05	0.03468	0.282	0.22	1	RAB8A	2.99091e-17	-0.00201842	0.322	0.269	6.46215e-13	ARL6IP5	2.5677e-07	0.170293	0.872	0.76	0.00554777	HERC1	1.65944e-06	0.00456309	0.375	0.299	0.0358538	KIF22	0.0360704	-0.565616	0.108	0.281	1	MLH1	0.0182111	0.151305	0.108	0.039	1	MRPL52
	VEZF1	0.000800998	0.153556	0.344	0.189	1	BCOR	0.0494798	-0.322578	0	0.273	1	KIF20B	7.15413e-05	0.0593448	0.282	0.199	1	SLC3A2	3.08161e-17	0.163433	0.463	0.332	6.65814e-13	MCCC2	2.57117e-07	0.116616	0.165	0.079	0.00555527	TMSB4X	1.72252e-06	-0.104972	1	1	0.0372167	STAT4	0.0361322	-0.364569	0.054	0.25	1	SUMO2	0.018214	0.0752163	0.918	0.849	1	SMIM25
	GSR	0.00080426	-0.00927605	0.247	0.172	1	HYPK	0.0494798	-0.322578	0	0.273	1	BIRC3	7.17062e-05	0.196764	0.866	0.751	1	PNRC1	3.12405e-17	0.145623	0.942	0.873	6.74981e-13	CD47	2.64774e-07	-0.125105	0.693	0.646	0.00572071	CHD7	1.72976e-06	0.205948	0.358	0.229	0.0373733	RECQL	0.0363121	-0.484243	0.405	0.469	1	SIRT7	0.0182205	-0.00212264	0.386	0.323	1	SAT1
	FAM107B	0.000806169	0.222089	0.943	0.869	1	PPP2R1B	0.049602	0.0816623	0.5	0.182	1	TMA7	7.21381e-05	-0.139859	0.924	0.914	1	CIR1	3.19413e-17	0.0879605	0.509	0.397	6.90124e-13	TIMM17B	2.66104e-07	-0.00492218	0.217	0.16	0.00574945	STMP1	1.73496e-06	0.0393225	0.612	0.504	0.0374855	NUCB1	0.03647	0.216545	0.27	0.156	1	NDUFC2	0.0182293	0.138686	0.614	0.478	1	GAPT
	CHRNB1	0.000816148	0.0615362	0.128	0.041	1	TCFL5	0.0499094	-1.17177	0	0.364	1	DIMT1	7.26659e-05	0.0268658	0.201	0.145	1	BBC3	3.50769e-17	0.0773537	0.147	0.081	7.57871e-13	TBL1XR1	2.67532e-07	0.199502	0.56	0.394	0.0057803	SNX6	1.74547e-06	0.118288	0.644	0.507	0.0377127	LINC00339	0.036482	0.189126	0.108	0	1	CDC40	0.018239	0.135923	0.519	0.405	1	ICAM1
	KRT10	0.000820034	-0.112165	0.692	0.625	1	LIMS1	0.0499749	-0.22655	0.333	0.636	1	DENR	7.27016e-05	0.0280297	0.524	0.424	1	RHOG	3.59012e-17	-0.0282096	0.418	0.369	7.75682e-13	TCEA1	2.74335e-07	0.0667306	0.754	0.621	0.00592729	ZMYM2	1.77254e-06	0.0854035	0.492	0.374	0.0382976	NOP16	0.0364849	-0.380717	0.027	0.188	1	STX16	0.0183201	-0.0104291	0.494	0.427	1	ACPP
	DDX24	0.000822205	-0.0447462	0.824	0.698	1	ADAMTS6	0.0500504	-0.260886	0.333	0.091	1	ALOX5AP	7.28248e-05	-0.0364475	0.576	0.501	1	ASCC3	3.76564e-17	0.095443	0.32	0.229	8.13605e-13	ORAI1	2.77101e-07	-0.0407284	0.496	0.411	0.00598705	TRIM24	1.78777e-06	0.104882	0.185	0.1	0.0386265	WDCP	0.0364928	0.219415	0.108	0	1	TRMT112	0.0184856	-0.0915696	0.785	0.728	1	CDCP1
	AZIN1	0.000827014	0.115507	0.383	0.227	1	SLC18B1	0.0500504	-0.260886	0.333	0.091	1	WDFY4	7.31653e-05	0.114808	0.394	0.292	1	SHMT2	4.02385e-17	0.0850341	0.252	0.162	8.69392e-13	SNHG3	2.77329e-07	0.0679766	0.446	0.312	0.00599197	PFDN2	1.80281e-06	0.0746497	0.462	0.347	0.0389516	RPS6KA3	0.0367456	0.542428	0.649	0.344	1	ATP6V0B	0.0185991	0.0332305	0.392	0.31	1	ZEB2
	CTBP1	0.00083635	-0.0159483	0.348	0.267	1	TMEM120B	0.0500504	-0.541636	0.333	0.091	1	AC010642.2	7.32571e-05	-0.104964	0.172	0.169	1	NDUFB4	4.18184e-17	-0.134719	0.677	0.66	9.03529e-13	ETV6	2.80527e-07	0.119837	0.333	0.213	0.00606108	WDR48	1.8097e-06	0.115345	0.33	0.219	0.0391005	UHRF1BP1L	0.0367472	0.199003	0.108	0	1	MED13	0.0186273	-0.0121632	0.285	0.241	1	RPS11
	SPPL3	0.000838894	0.172258	0.313	0.16	1	ZRANB1	0.0500504	-0.260886	0.333	0.091	1	TTC19	7.43074e-05	0.101814	0.364	0.256	1	BANF1	4.20437e-17	0.164667	0.717	0.584	9.08396e-13	TSG101	2.83686e-07	0.106768	0.328	0.216	0.00612931	HCP5	1.8214e-06	0.0716894	0.408	0.298	0.0393533	PYURF	0.0369457	-0.251295	0.432	0.438	1	FKBP8	0.0186877	-0.222478	0.443	0.491	1	SLC7A7
	SECISBP2	0.000840819	0.182105	0.595	0.407	1	RNF181	0.0502144	-1.20974	0.5	0.909	1	EP300	7.47545e-05	0.154924	0.472	0.351	1	CARS	4.63776e-17	0.118695	0.265	0.166	1.00203e-12	ERC1	2.90989e-07	0.119212	0.184	0.095	0.0062871	DNAJC30	1.82219e-06	0.013132	0.147	0.108	0.0393703	ASB1	0.0370986	0.221344	0.108	0	1	CDC14A	0.0187667	0.170365	0.361	0.237	1	RPL21
	CEP68	0.000848535	0.141906	0.286	0.145	1	UBALD1	0.0505319	-0.346469	0	0.364	1	EIF4EBP2	7.51056e-05	-0.0172596	0.235	0.189	1	CHCHD2	4.69185e-17	-0.112215	0.931	0.893	1.01372e-12	TRDMT1	2.92045e-07	0.119441	0.276	0.17	0.00630993	PPIB	1.8405e-06	-0.017469	0.845	0.752	0.0397659	PDP1	0.0371871	0.173459	0.108	0	1	ITPR2	0.018801	0.127973	0.361	0.272	1	ITPRIP
	CFAP97	0.000849044	0.206948	0.604	0.404	1	STK38	0.0506861	0.566561	0.667	0.182	1	C5orf56	7.5196e-05	0.181463	0.28	0.177	1	PDCD4	4.81266e-17	0.235292	0.857	0.765	1.03982e-12	DNAJB11	2.92451e-07	0.00166032	0.258	0.188	0.0063187	CDV3	1.87179e-06	0.0298789	0.665	0.559	0.040442	C6orf89	0.0371933	0.480255	0.324	0.094	1	SP140	0.0188378	0.0961245	0.127	0.069	1	TRAF1
	ISG20	0.000852101	0.0416523	0.837	0.709	1	MED6	0.0508439	0.645853	0.833	0.273	1	MRFAP1	7.55265e-05	-0.0237324	0.437	0.378	1	CDK12	5.47568e-17	0.100163	0.446	0.339	1.18308e-12	MTHFD2L	2.93919e-07	0.032697	0.191	0.122	0.00635041	STX16	1.89166e-06	0.125338	0.624	0.484	0.0408713	PRKX	0.0373783	0.0451126	0.378	0.219	1	ASAH1	0.0188798	0.254915	0.418	0.267	1	AC020916.1
	SNX18	0.00085614	0.0205998	0.229	0.148	1	TUBA1B	0.0508942	-0.786086	0.667	1	1	IMPACT	7.55572e-05	0.0618683	0.11	0.056	1	EML4	5.62888e-17	0.0587687	0.399	0.311	1.21618e-12	HNRNPDL	2.95735e-07	0.101804	0.728	0.58	0.00638966	TOMM7	2.00553e-06	-0.119737	0.99	0.959	0.0433314	SURF6	0.0373934	-0.410803	0.054	0.25	1	SIAH1	0.0188939	-0.0911569	0.108	0.103	1	SLC12A6
	BAZ1B	0.000860147	0.248962	0.581	0.381	1	CZIB	0.0509174	-0.439701	0.333	0.545	1	TMED4	7.57908e-05	0.160919	0.485	0.355	1	AC008875.3	5.7796e-17	0.148374	0.28	0.181	1.24874e-12	CBX7	3.00124e-07	0.027223	0.215	0.152	0.00648448	DAZAP2	2.02515e-06	-0.0213322	0.596	0.526	0.0437554	MED30	0.0374936	-0.494894	0.162	0.375	1	YBX3	0.018904	-0.0705935	0.215	0.203	1	VSIR
	DAD1	0.000864612	-0.144567	0.749	0.674	1	HIST1H1D	0.0509174	-0.20238	0.333	0.545	1	STX10	7.65313e-05	0.034256	0.272	0.213	1	FAM117B	5.90836e-17	-0.115921	0.209	0.232	1.27656e-12	DIDO1	3.00284e-07	0.0795096	0.378	0.276	0.00648794	RPS19BP1	2.03622e-06	-0.059232	0.56	0.506	0.0439946	PA2G4	0.0375522	0.514901	0.784	0.5	1	CD53	0.0190427	0.0301808	0.544	0.453	1	HRH1
	UBA52	0.000869691	-0.125998	1	0.997	1	NUDT5	0.0509174	-0.209023	0.333	0.545	1	TXNDC9	7.68643e-05	0.0483339	0.284	0.218	1	RPL26L1	5.98441e-17	0.0570464	0.226	0.156	1.29299e-12	DBP	3.02528e-07	-0.14897	0.194	0.231	0.00653642	FTH1	2.04573e-06	0.27773	0.995	0.983	0.0442	AAGAB	0.0376459	0.230215	0.135	0	1	DIDO1	0.019079	0.247476	0.411	0.28	1	GAA
	NCKAP1L	0.000873673	0.165504	0.599	0.413	1	TMEM131L	0.0509372	0.474058	1	0.364	1	NHLRC2	7.74546e-05	0.166386	0.33	0.213	1	PPP4R2	6.1043e-17	0.0380659	0.438	0.349	1.31889e-12	NKIRAS2	3.04794e-07	0.076028	0.156	0.091	0.00658539	STARD10	2.04691e-06	0.0778639	0.129	0.061	0.0442255	PML	0.0377302	0.308074	0.135	0	1	SEC62	0.0191027	-0.247025	0.608	0.651	1	HMGA2
	PDPK1	0.000877158	-0.0620396	0.22	0.177	1	MTRF1	0.0512792	-0.323292	0	0.273	1	RAB5IF	7.75983e-05	-0.0505936	0.382	0.345	1	RPS3A	6.12204e-17	-0.0146271	1	1	1.32273e-12	IFITM1	3.05571e-07	-0.279542	0.679	0.671	0.00660216	ACTR6	2.05001e-06	0.00312314	0.307	0.246	0.0442926	SNRPB	0.0378616	0.402877	0.73	0.562	1	TSSC4	0.0191235	-0.11806	0.209	0.233	1	PMFBP1
	EXOC4	0.000884951	0.0559489	0.335	0.203	1	LRCH3	0.0517452	0.42991	0.667	0.091	1	REXO4	7.76322e-05	0.0405593	0.317	0.24	1	NUDT1	6.60824e-17	0.0715672	0.296	0.214	1.42778e-12	CHD7	3.07756e-07	0.0883402	0.322	0.213	0.00664938	UHMK1	2.10326e-06	0.124722	0.383	0.263	0.045443	AHSA1	0.0379083	0.315464	0.432	0.188	1	MRPL34	0.0193207	0.134733	0.437	0.328	1	ITGAM
	TLE4	0.000888413	0.110973	0.286	0.148	1	PCNX4	0.051773	0.546451	0.833	0.273	1	RAB5B	7.82525e-05	0.192917	0.295	0.178	1	TIFA	6.62727e-17	0.14462	0.202	0.113	1.43189e-12	VPS25	3.17208e-07	0.0727419	0.208	0.118	0.00685359	LAPTM4A	2.11584e-06	0.0618699	0.369	0.274	0.0457149	RAB11FIP4	0.0379402	-0.192947	0.027	0.156	1	NIT2	0.019595	-0.201986	0.101	0.159	1	TMSB4X
	SLAIN2	0.000889295	0.0593676	0.357	0.221	1	ATF7IP	0.0517962	0.410382	0.667	0.455	1	EPB41	7.86604e-05	-0.0786216	0.597	0.535	1	YIF1A	6.99086e-17	0.0966423	0.287	0.193	1.51045e-12	REEP5	3.17959e-07	0.00278376	0.378	0.296	0.00686983	SAMD9L	2.14642e-06	0.209836	0.276	0.162	0.0463756	UQCRFS1	0.0381069	0.277529	0.649	0.375	1	LINC01184	0.0197196	0.170128	0.177	0.095	1	DESI1
	AKAP11	0.000894252	0.105666	0.458	0.302	1	POLR2M	0.0518635	-0.337743	0	0.273	1	KATNAL1	7.88988e-05	0.0718003	0.112	0.058	1	OGA	7.38086e-17	0.0814196	0.452	0.348	1.59471e-12	OTULIN	3.21535e-07	0.107583	0.25	0.154	0.00694708	ACO2	2.18696e-06	0.084608	0.233	0.152	0.0472515	PPM1K	0.0381621	0.503193	0.541	0.25	1	BRF1	0.0198664	0.109931	0.108	0.043	1	ADORA2A
	PUS7L	0.000897564	0.225452	0.489	0.302	1	VPS11	0.0518635	-0.337743	0	0.273	1	DALRD3	7.9171e-05	-0.026013	0.243	0.201	1	NCOR1	7.50624e-17	0.0265971	0.598	0.501	1.6218e-12	NDUFB10	3.22555e-07	-0.104587	0.616	0.556	0.00696913	CDKN1B	2.19342e-06	-0.0342184	0.502	0.434	0.047391	CDKN1B	0.0382814	-0.478728	0.378	0.594	1	RPL34	0.0199554	-0.129686	1	1	1	SMIM4
	RUNX1	0.000898611	0.138437	0.295	0.142	1	MDH1	0.0525899	-0.687994	0.5	0.727	1	ERAP2	7.95396e-05	0.228781	0.409	0.252	1	DYNLT1	7.82532e-17	-0.0229025	0.325	0.285	1.69074e-12	NFE2L3	3.23782e-07	0.116633	0.122	0.047	0.00699564	MCL1	2.25885e-06	0.142445	0.567	0.429	0.0488047	C12orf75	0.0385465	-0.6248	0.081	0.312	1	PPM1G	0.0199867	-0.256196	0.506	0.552	1	QSOX1
	RER1	0.000898999	0.0402891	0.564	0.419	1	MRPL20-AS1	0.0526011	-0.331888	0.167	0.455	1	CNPY2	7.95423e-05	0.0812347	0.61	0.489	1	AC004951.1	8.54462e-17	0.102112	0.22	0.141	1.84615e-12	H2AFY	3.3529e-07	0.0672249	0.554	0.43	0.00724428	TARBP1	2.26232e-06	0.131636	0.277	0.172	0.0488796	SPG7	0.0386417	0.531269	0.459	0.281	1	POU2F1	0.020004	-0.104223	0.089	0.155	1	NPC2
	PPP4R3A	0.000900848	0.0703963	0.626	0.456	1	AC245297.3	0.052751	0.0239353	0.167	0.455	1	CFL2	8.06073e-05	0.0119773	0.132	0.09	1	SUPV3L1	8.6715e-17	0.00608744	0.158	0.12	1.87357e-12	LINC01725	3.38393e-07	0.112861	0.126	0.052	0.00731132	RPS14	2.31205e-06	-0.0654365	1	1	0.0499542	TMBIM1	0.0387092	-0.286851	0.054	0.188	1	TASOR2	0.0200193	0.346069	0.241	0.155	1	APRT
	POLR2F	0.000915127	-0.0607925	0.529	0.433	1	DEGS1	0.052751	-0.189878	0.167	0.455	1	ZNF518A	8.08793e-05	0.0593019	0.306	0.222	1	COX6B1	8.81949e-17	-0.125544	0.877	0.84	1.90554e-12	ZNF749	3.42995e-07	-0.0655316	0.118	0.1	0.00741075	PTCD3	2.31774e-06	0.0927784	0.411	0.303	0.0500771	PFN1	0.0387237	0.457227	1	0.938	1	UBA2	0.0200544	0.148893	0.43	0.306	1	FNBP1
	THAP7	0.000919005	0.0284754	0.269	0.174	1	MTFR1L	0.052751	-0.319815	0.167	0.455	1	METTL23	8.11879e-05	0.0709222	0.319	0.224	1	PYCARD	8.9057e-17	-0.138531	0.238	0.274	1.92416e-12	LITAF	3.51066e-07	-0.159026	0.55	0.533	0.00758514	HCG18	2.3191e-06	0.246249	0.592	0.464	0.0501065	DANCR	0.0389829	-0.460072	0.405	0.562	1	EBPL	0.0200556	0.26462	0.278	0.155	1	MYADM
	SNRNP70	0.000927264	0.142163	0.7	0.5	1	HLA-DMB	0.0530116	0.596861	0.833	0.364	1	ARNT	8.15666e-05	0.108868	0.164	0.086	1	SECISBP2	8.93617e-17	0.138871	0.462	0.347	1.93075e-12	ATP6V1F	3.51352e-07	-0.0630996	0.553	0.483	0.00759131	SIVA1	2.42285e-06	-0.00262094	0.539	0.463	0.052348	SLC30A9	0.0390393	0.300416	0.162	0.031	1	M6PR	0.0200616	-0.2077	0.399	0.47	1	MARCKSL1
	RNF19A	0.000934258	0.0958725	0.559	0.39	1	TRIR	0.053036	-0.853666	0.833	0.909	1	PLAC8	8.1955e-05	0.0520797	0.614	0.527	1	UTRN	9.1636e-17	-0.147309	0.327	0.354	1.97989e-12	TPP2	3.61607e-07	-0.166507	0.415	0.41	0.00781289	RAB5A	2.43847e-06	0.013962	0.278	0.214	0.0526856	CDC42SE2	0.0393054	0.455784	0.919	0.75	1	PNRC1	0.0200997	0.0693331	0.905	0.797	1	DDIT4
	SAR1B	0.000939492	0.0763623	0.379	0.241	1	GTF2I	0.0531053	-0.14349	0.5	0.727	1	FOXN3	8.28043e-05	0.0709639	0.438	0.343	1	MARS	9.34236e-17	0.143093	0.313	0.203	2.01851e-12	B3GNT2	3.67526e-07	0.118321	0.226	0.125	0.00794076	DTX3L	2.4445e-06	0.115843	0.22	0.127	0.052816	AC016065.1	0.0393576	-0.301667	0.027	0.156	1	WDR11	0.020144	0.301642	0.259	0.142	1	S100A10
	PSMD3	0.00095622	0.140033	0.489	0.314	1	RNASEK	0.0531317	-0.984183	0.5	1	1	NDUFA1	8.32966e-05	-0.105475	0.716	0.683	1	LSM6	9.39582e-17	0.0976962	0.577	0.45	2.03006e-12	CTDNEP1	3.68049e-07	0.017155	0.508	0.385	0.00795208	ZNF207	2.44965e-06	0.20149	0.863	0.747	0.0529271	TRIM66	0.0395962	0.233843	0.135	0	1	ERAP1	0.020271	0.092488	0.203	0.138	1	LIMS1
	MAGT1	0.000957542	0.0138322	0.304	0.192	1	RPP30	0.0531498	-0.555773	0.167	0.545	1	SAFB2	8.34854e-05	0.0170715	0.405	0.331	1	PPCS	9.63632e-17	0.0101934	0.414	0.339	2.08202e-12	OXNAD1	3.73128e-07	-0.0446131	0.38	0.308	0.00806181	RPS10	2.59141e-06	-0.0949955	1	0.994	0.05599	EFHD2	0.039737	0.377843	0.216	0.031	1	RCOR1	0.0202714	-0.25209	0.063	0.129	1	DPEP2
	DDX11	0.000964523	0.0856758	0.194	0.087	1	PGLS	0.0533961	-0.928683	0.5	0.909	1	CUL5	8.41684e-05	0.068938	0.36	0.257	1	RFTN1	1.05036e-16	0.0666643	0.201	0.134	2.2694e-12	ADGRE1	3.77982e-07	0.167536	0.15	0.056	0.00816668	RAP1B	2.60497e-06	-0.0922303	0.89	0.837	0.056283	IFI16	0.0397962	0.057194	0.622	0.844	1	UBA52	0.0203307	-0.209358	1	1	1	RBX1
	GTF2F1	0.00096551	0.0038268	0.537	0.392	1	DMAC1	0.0534682	-0.696356	0.333	0.727	1	TXNDC17	8.45006e-05	-0.133261	0.345	0.348	1	MYCBP2	1.07083e-16	0.13491	0.73	0.613	2.31364e-12	HNRNPAB	3.83211e-07	-0.00371475	0.487	0.385	0.00827966	C2CD5	2.6078e-06	0.0485923	0.177	0.112	0.0563442	AC006480.2	0.0400489	0.149808	0.135	0.031	1	CCDC61	0.0203721	0.244482	0.12	0.039	1	TMEM158
	MCOLN2	0.000971827	0.155638	0.233	0.087	1	IDH3A	0.0535773	-0.232372	0.167	0.455	1	HECTD4	8.4683e-05	0.113586	0.229	0.141	1	CXorf38	1.09647e-16	0.0799103	0.256	0.179	2.36902e-12	TNFRSF1A	3.86889e-07	-0.0489574	0.2	0.183	0.00835913	MED6	2.65102e-06	0.0426696	0.34	0.266	0.057278	GABPA	0.0400546	-0.25545	0.027	0.125	1	UVRAG	0.0205283	0.15347	0.184	0.108	1	CPVL
	NCOA3	0.000979863	0.263164	0.736	0.587	1	ARHGAP4	0.0535841	-0.101384	0.667	0.364	1	ASCC3	8.50704e-05	0.0260796	0.272	0.201	1	MRPL3	1.11005e-16	0.0650086	0.453	0.348	2.39837e-12	FGD3	3.8749e-07	-0.103916	0.517	0.475	0.00837211	PDCD11	2.69331e-06	-0.0337798	0.242	0.203	0.0581917	ITGA4	0.0404151	-0.571334	0.459	0.625	1	ITPR1	0.020538	0.154128	0.228	0.138	1	GSR
	TRABD	0.000981252	-0.0474824	0.414	0.317	1	MARCKS	0.053678	-1.13936	0.667	0.909	1	CCDC93	8.54453e-05	0.0457599	0.218	0.155	1	POP5	1.18924e-16	0.0394293	0.384	0.302	2.56948e-12	ASCC3	3.96614e-07	0.0897756	0.328	0.223	0.00856924	SEL1L	2.69638e-06	0.0222989	0.25	0.19	0.058258	RALGAPA1	0.040652	-0.492895	0.162	0.438	1	CDC42SE1	0.0206947	-0.250945	0.614	0.664	1	EREG
	OPN3	0.000982166	0.207626	0.449	0.265	1	YBX1	0.0537641	-0.377957	1	0.909	1	TRIM25	8.62272e-05	0.056131	0.16	0.099	1	SSR3	1.30145e-16	-0.0181167	0.439	0.371	2.81191e-12	POU2F2	3.97934e-07	0.255752	0.542	0.39	0.00859775	MLEC	2.69698e-06	0.0715848	0.361	0.261	0.0582709	TNFSF13B	0.0407351	0.243975	0.108	0	1	RTCA-AS1	0.0207059	0.129874	0.12	0.056	1	RPL37A
	OST4	0.000989563	-0.116147	0.956	0.904	1	DDX5	0.0539955	0.832743	1	1	1	UBE2Q2	8.71005e-05	-0.0753642	0.155	0.153	1	PLGRKT	1.30759e-16	0.112819	0.33	0.225	2.82517e-12	NCOA4	4.01637e-07	-0.0370997	0.364	0.291	0.00867778	NCBP3	2.70732e-06	0.078111	0.349	0.254	0.0584943	SEPTIN6	0.0409423	0.369412	0.919	0.688	1	GLIPR2	0.0207478	0.0121233	0.228	0.177	1	STAC
	NDUFAF3	0.00100242	0.00443432	0.586	0.456	1	PJA2	0.0540385	0.660928	0.5	0.545	1	TMEM165	8.72911e-05	0.115622	0.489	0.371	1	VIPR1	1.35279e-16	-0.104592	0.078	0.114	2.92285e-12	ZBTB25	4.07136e-07	0.18519	0.42	0.284	0.00879658	C16orf87	2.70922e-06	0.0192349	0.158	0.107	0.0585354	MFAP1	0.04101	-0.143212	0.108	0.25	1	GTF3A	0.0207588	-0.150116	0.842	0.81	1	NPC1
	POLR2K	0.00101735	-0.0357944	0.524	0.424	1	IER5	0.054278	-0.344552	0.5	0.727	1	SNX10	8.76678e-05	0.0621824	0.405	0.316	1	GPATCH2L	1.35635e-16	0.138704	0.337	0.235	2.93053e-12	NECAP1	4.10438e-07	0.0685512	0.245	0.164	0.00886793	SMAD4	2.72579e-06	-0.0270391	0.344	0.298	0.0588935	CCT7	0.0410663	0.405716	0.595	0.344	1	PIGL	0.020915	0.191506	0.133	0.047	1	GGT5
	DNAJB14	0.0010243	0.0639171	0.542	0.384	1	DPH2	0.0548446	-0.293214	0.333	0.545	1	TMF1	8.8173e-05	0.221089	0.526	0.383	1	CALHM6	1.37106e-16	-0.0736748	0.216	0.208	2.96232e-12	RGS10	4.14129e-07	-0.0975353	0.825	0.754	0.00894768	MAGED2	2.7603e-06	-0.0265379	0.414	0.354	0.0596391	PAQR8	0.0411254	0.544083	0.405	0.125	1	RPS6KA3	0.0209766	0.324583	0.551	0.405	1	RGS2
	MDH1	0.00102442	0.0378325	0.674	0.512	1	STAMBP	0.0550978	-0.385177	0	0.364	1	RAB4A	8.82394e-05	0.0398321	0.31	0.229	1	ARL4C	1.41034e-16	-0.196738	0.777	0.785	3.04719e-12	CASP4	4.19317e-07	0.0854219	0.396	0.288	0.00905976	KTI12	2.77823e-06	0.0380811	0.119	0.076	0.0600263	VPS39	0.041169	-0.354039	0.027	0.156	1	KAT7	0.020984	0.0659655	0.297	0.233	1	ATP5PF
	TTC9C	0.00103025	0.0605776	0.383	0.256	1	NFE2L1	0.0551983	-0.154929	0.167	0.455	1	DYNC1LI2	8.8402e-05	0.0864712	0.312	0.221	1	LFNG	1.46585e-16	-0.104755	0.184	0.203	3.1671e-12	PIBF1	4.2352e-07	-0.0567499	0.197	0.175	0.00915057	TTC19	2.78215e-06	0.113039	0.415	0.297	0.0601111	EP300	0.0412007	-0.629505	0.216	0.469	1	PLEKHA2	0.0209912	0.213839	0.348	0.237	1	NUMB
	CHD4	0.00103142	0.19606	0.687	0.488	1	NDUFA12	0.0552252	-0.496601	0.667	0.818	1	ELP5	8.8543e-05	-0.0655226	0.278	0.262	1	MT-CYB	1.49062e-16	-0.0528746	1	1	3.22062e-12	C1D	4.30638e-07	0.0269061	0.376	0.283	0.00930436	CHD1	2.81006e-06	-0.0397465	0.479	0.423	0.0607141	TGFBRAP1	0.0416664	-0.262221	0.027	0.188	1	KLRC3	0.0210555	0.0498809	0.671	0.569	1	CORO1B
	MRPL52	0.00103626	0.0137457	0.828	0.698	1	PHKG2	0.055337	0.0837968	0.333	0.091	1	KIF22	8.86583e-05	0.0512832	0.119	0.068	1	PSMB6	1.53418e-16	0.111737	0.652	0.523	3.31476e-12	ADAR	4.47372e-07	0.178044	0.591	0.434	0.00966591	CZIB	2.81364e-06	-0.0168735	0.287	0.249	0.0607916	PGPEP1	0.0417302	-0.308846	0.054	0.281	1	RSF1	0.0212463	0.0797364	0.538	0.431	1	LAPTM5
	NMT1	0.00104482	0.114997	0.608	0.422	1	TSC1	0.055337	0.164824	0.333	0.091	1	GPX4	9.06596e-05	-0.102857	0.847	0.814	1	SCAF11	1.60972e-16	0.111991	0.79	0.675	3.47796e-12	UFC1	4.55132e-07	0.00872102	0.678	0.555	0.00983358	TARDBP	2.81953e-06	0.0102685	0.484	0.403	0.0609188	EIF3K	0.0421746	-0.494132	0.838	0.938	1	MX2	0.0213971	0.222952	0.203	0.112	1	CAMK1D
	SRCAP	0.00106475	0.0433558	0.308	0.18	1	GDF11	0.0556901	-0.369068	0.167	0.455	1	RPAIN	9.07594e-05	0.0461969	0.552	0.451	1	OTUD7A	1.63396e-16	0.107221	0.181	0.102	3.53032e-12	PEF1	4.60492e-07	0.00661103	0.212	0.159	0.00994939	TBC1D10C	2.83233e-06	-0.159496	0.599	0.613	0.0611953	GEMIN7	0.0427237	-0.409928	0	0.125	1	WIPI2	0.02152	-0.2285	0.247	0.31	1	CISH
	C1orf131	0.00107107	0.116413	0.463	0.305	1	ZNF318	0.055739	-0.472491	0	0.273	1	SEPTIN2	9.2485e-05	0.0151389	0.451	0.375	1	MAD1L1	1.66422e-16	-0.0882069	0.484	0.459	3.5957e-12	RAP2B	4.62083e-07	-0.136862	0.317	0.313	0.00998377	ATP11B	2.87806e-06	-0.0627114	0.29	0.256	0.0621834	ADAM10	0.0427662	0.456825	0.405	0.156	1	AP3S2	0.0216628	0.216162	0.152	0.069	1	SDCBP
	ERCC5	0.0010722	0.0882434	0.432	0.276	1	SOD1	0.0561244	-0.801908	0.833	0.818	1	NR1H2	9.25835e-05	0.0732576	0.28	0.194	1	MT-ATP6	1.66593e-16	-0.0690114	1	1	3.5994e-12	EXOSC1	4.65357e-07	0.0285633	0.303	0.227	0.0100545	COMMD6	2.88169e-06	-0.134702	0.946	0.92	0.0622618	ZNF680	0.0429552	-0.492986	0.081	0.281	1	ABCF2	0.0216719	0.0868751	0.12	0.069	1	EIF1B
	KDM4C	0.00107624	0.109049	0.361	0.206	1	CXCL5	0.0561264	0.558651	0.333	0	1	TMX1	9.25844e-05	0.0808408	0.347	0.246	1	COX7A2	1.6953e-16	-0.0510232	0.859	0.792	3.66288e-12	INTS3	4.70841e-07	0.0715367	0.145	0.076	0.010173	CKAP5	2.89592e-06	0.0985369	0.167	0.095	0.0625692	SBF2	0.0429785	-0.236363	0.027	0.156	1	CSNK1D	0.0218651	0.241156	0.367	0.237	1	MALAT1
	TNRC6B	0.00108072	0.195803	0.802	0.669	1	ZFAND2A	0.0561264	0.558651	0.333	0	1	GATAD1	9.31037e-05	0.198962	0.349	0.221	1	ATP8A1	1.70496e-16	0.0903293	0.249	0.165	3.68374e-12	VCP	4.73842e-07	0.143308	0.463	0.317	0.0102378	HMGN3	2.90102e-06	-0.0513694	0.668	0.592	0.0626793	RAB35	0.0430519	-0.364416	0.027	0.156	1	DCTN6	0.0218736	0.0620614	0.215	0.159	1	AKR1A1
	HEXA	0.00108086	0.00199522	0.449	0.337	1	SNRK	0.0561741	0.484015	0.833	0.182	1	PRH1	9.36279e-05	0.125647	0.397	0.28	1	REXO4	1.73927e-16	0.107771	0.333	0.235	3.75786e-12	TMEM126A	4.76987e-07	0.0938119	0.3	0.193	0.0103058	TXNIP	2.99174e-06	-0.15606	0.903	0.889	0.0646396	EAPP	0.0433312	0.511778	0.649	0.375	1	COA6	0.0220394	-0.226151	0.133	0.181	1	APOBR
	RAPGEF6	0.00108253	0.039289	0.432	0.32	1	PPP4R3B	0.0562456	0.139489	0.667	0.727	1	TMEM30A	9.45587e-05	-0.0643567	0.226	0.199	1	MSL3	1.79521e-16	0.135465	0.587	0.465	3.87873e-12	SSR2	4.78736e-07	-0.148484	0.815	0.757	0.0103436	NSMCE3	2.99261e-06	-0.118315	0.288	0.307	0.0646584	CCDC12	0.0433789	0.0484553	0.432	0.344	1	CCDC124	0.0220738	0.157037	0.247	0.168	1	AMPD3
	AC092944.1	0.00108696	0.11557	0.167	0.07	1	SEC14L1	0.0562513	0.717134	0.667	0.182	1	ELF1	9.51783e-05	0.11022	0.728	0.609	1	CYBC1	1.84195e-16	0.10677	0.354	0.25	3.97972e-12	PLK3	4.79391e-07	-0.0493185	0.185	0.154	0.0103577	SLC7A1	3.01358e-06	0.0831089	0.133	0.06	0.0651115	ADD1	0.0435605	0.515106	0.486	0.25	1	RBM5	0.022167	0.0252471	0.468	0.388	1	NFAT5
	RWDD1	0.0010923	-0.20296	0.604	0.576	1	S100A4	0.0563887	-1.10347	0.167	0.545	1	NVL	9.60699e-05	0.0328328	0.16	0.106	1	YWHAG	1.89394e-16	0.0342049	0.194	0.139	4.09205e-12	TAPBPL	4.80116e-07	0.039037	0.161	0.106	0.0103734	METTL9	3.03358e-06	0.0392569	0.565	0.455	0.0655435	NABP2	0.0436859	0.202268	0.108	0	1	RBBP9	0.0222565	0.129517	0.108	0.043	1	RPS18
	SNRNP25	0.00110114	0.0938756	0.436	0.282	1	RFX5	0.0565472	-0.495982	0	0.273	1	KIAA0040	9.64164e-05	0.079203	0.688	0.58	1	ITK	1.91402e-16	0.137376	0.586	0.461	4.13544e-12	DNAJC19	4.82399e-07	0.0151184	0.467	0.353	0.0104227	KHDC4	3.14528e-06	0.0243337	0.344	0.261	0.067957	SRRD	0.0439837	-0.20528	0.027	0.125	1	ARPC5	0.0222751	0.0179463	0.81	0.716	1	BNIP3L
	STRBP	0.00110576	0.217045	0.775	0.61	1	RSF1	0.0566322	0.132615	0.5	0.545	1	RNF19A	9.68144e-05	0.114191	0.437	0.331	1	CELF1	1.92342e-16	0.0967493	0.499	0.383	4.15573e-12	SRSF7	4.8782e-07	0.148032	0.847	0.737	0.0105398	PITPNC1	3.27311e-06	-0.0502105	0.444	0.398	0.0707189	ZADH2	0.0440483	0.418766	0.216	0.062	1	SRSF6	0.0223242	-0.227604	0.222	0.289	1	MSC
	ARID1B	0.00110709	0.118335	0.872	0.712	1	ARMC6	0.0567723	-0.473942	0.167	0.455	1	UBE2K	9.68765e-05	0.0303515	0.382	0.305	1	BCL3	1.96004e-16	0.0873071	0.138	0.074	4.23486e-12	EIF1	5.05807e-07	0.135407	0.998	0.993	0.0109285	DDX18	3.32962e-06	-0.107249	0.732	0.692	0.0719399	AC012291.3	0.0440962	-0.299613	0.027	0.156	1	SREK1IP1	0.0223843	-0.280091	0.241	0.323	1	RTL5
	MAPKAPK5-AS1	0.00110943	0.134419	0.41	0.238	1	TUFM	0.056873	-0.795286	0.667	0.818	1	PCNP	9.70297e-05	-0.0833965	0.437	0.41	1	AFF4	2.02351e-16	-0.0068204	0.289	0.238	4.372e-12	CREBZF	5.05858e-07	0.0814162	0.445	0.328	0.0109296	MLX	3.38943e-06	-0.0975507	0.406	0.379	0.073232	ANAPC13	0.0445396	0.286453	0.243	0.062	1	TMC8	0.0224052	-0.21686	0.291	0.336	1	MOB1A
	GAPT	0.00111052	0.00366209	0.436	0.326	1	GRK3	0.0569293	-0.483901	0.333	0.636	1	RBMX	9.74098e-05	0.0436628	0.709	0.598	1	ANXA6	2.12132e-16	-0.122788	0.453	0.451	4.58333e-12	PIK3C2B	5.15846e-07	0.094557	0.14	0.065	0.0111454	ARPC1B	3.43006e-06	0.04813	0.884	0.778	0.0741099	TRAPPC1	0.0446212	0.0874561	0.757	0.5	1	DDX39B	0.0225624	0.316582	0.696	0.526	1	AVPI1
	IGHD	0.0011115	0.211336	0.938	0.887	1	SFT2D2	0.0569831	-0.714081	0.167	0.545	1	SEPHS2	9.75368e-05	-0.0293184	0.397	0.348	1	HNRNPH2	2.14087e-16	0.104696	0.369	0.261	4.62556e-12	ANP32A	5.21565e-07	0.195281	0.614	0.457	0.0112689	SH3BGRL3	3.455e-06	-0.165844	0.979	0.965	0.0746487	MFSD5	0.0446703	0.165171	0.162	0.062	1	RPAP3	0.0225631	-0.248016	0.095	0.185	1	RPS27L
	RFC3	0.00111531	0.0929514	0.211	0.096	1	TIMM13	0.0569971	-1.09484	0.667	1	1	ECSIT	9.80452e-05	0.0371948	0.185	0.124	1	TRIM38	2.1418e-16	0.0982066	0.409	0.309	4.62758e-12	XIST	5.22037e-07	-0.0583352	0.317	0.348	0.0112791	ZNF587	3.51016e-06	0.0851645	0.198	0.117	0.0758404	AL031280.1	0.0448139	0.21367	0.108	0	1	CYBC1	0.0225697	0.0938077	0.285	0.198	1	OSGIN2
	TM9SF4	0.00112573	0.0936041	0.26	0.14	1	IQGAP2	0.0571271	-0.258045	0.333	0.455	1	TRAPPC8	9.86909e-05	0.0925433	0.25	0.161	1	ISCA2	2.16384e-16	-0.011835	0.24	0.201	4.67519e-12	NPC2	5.27868e-07	-0.0490339	0.24	0.199	0.0114051	ATG12	3.5148e-06	-0.0517211	0.463	0.398	0.0759408	DFFA	0.0448238	-0.511219	0.108	0.344	1	LYRM7	0.0226467	0.271679	0.266	0.185	1	RASAL1
	TRMT112	0.00113371	-0.0677894	0.885	0.802	1	ATP5MD	0.0572592	-0.768989	0.833	0.909	1	ZC3H14	9.93718e-05	0.0925079	0.261	0.177	1	TWF2	2.17404e-16	-0.10585	0.269	0.283	4.69724e-12	SREK1IP1	5.31271e-07	-0.00521686	0.409	0.325	0.0114786	GARS-DT	3.53e-06	0.109484	0.327	0.219	0.0762693	ABCE1	0.0448981	0.568346	0.568	0.281	1	RASA2	0.0228231	0.00630804	0.329	0.276	1	RPL22
	CREB1	0.00113555	0.138591	0.612	0.436	1	NXPE3	0.0574498	0.0560727	0.333	0.091	1	WIPF2	0.000100825	0.0519134	0.257	0.187	1	KPNB1	2.23844e-16	0.140367	0.58	0.456	4.83637e-12	PSMF1	5.32894e-07	0.0576028	0.36	0.253	0.0115137	PCSK7	3.5489e-06	0.19931	0.67	0.541	0.0766776	NPRL2	0.0452567	-0.425634	0.108	0.312	1	DCAF5	0.0228392	0.148682	0.348	0.241	1	CREBL2
	TRA2B	0.00113558	0.0153475	0.753	0.605	1	ZNF516	0.0574498	0.0560727	0.333	0.091	1	SPAG9	0.000101573	0.114896	0.297	0.205	1	RPN1	2.4085e-16	0.0192161	0.228	0.175	5.2038e-12	CCNT2	5.33122e-07	0.0614926	0.262	0.179	0.0115186	MSH6	3.55958e-06	0.139535	0.344	0.228	0.0769082	GNL2	0.0453674	-0.294594	0.027	0.156	1	STARD4-AS1	0.0228455	0.142844	0.12	0.06	1	XRN2
	KHDC4	0.00113601	0.172058	0.414	0.253	1	NIP7	0.0575245	-0.348009	0.5	0.727	1	PSMD1	0.000103113	0.13851	0.306	0.199	1	DNAJB14	2.45264e-16	0.0696559	0.469	0.369	5.29917e-12	NONO	5.46089e-07	0.10359	0.597	0.454	0.0117988	CAPRIN1	3.59024e-06	-0.0367658	0.428	0.368	0.0775708	DPP7	0.0454287	-0.447724	0.378	0.562	1	MRPL1	0.0228764	0.174253	0.177	0.091	1	RAP2B
	GPCPD1	0.00114403	0.184445	0.463	0.282	1	HSP90AB1	0.0576175	-0.2877	1	1	1	GMFG	0.000103675	-0.180907	0.748	0.754	1	TYMP	2.47943e-16	0.062796	0.206	0.143	5.35706e-12	LCK	5.50142e-07	-0.178402	0.821	0.795	0.0118864	EAPP	3.59656e-06	0.0172692	0.549	0.459	0.0777073	C1orf131	0.0455069	0.402892	0.324	0.125	1	MAP3K3	0.022882	-0.223487	0.146	0.194	1	ABCC5
	COMMD1	0.00114617	-0.0814186	0.383	0.326	1	WDR75	0.0576878	0.258804	0.833	0.273	1	SETX	0.000103783	0.169742	0.672	0.542	1	DLGAP1-AS1	2.4864e-16	0.100528	0.184	0.107	5.37212e-12	LBH	5.51218e-07	-0.241805	0.554	0.6	0.0119096	DDX17	3.60285e-06	0.146391	0.964	0.909	0.0778432	PSMB1	0.0456507	-0.296989	0.595	0.812	1	FGFR1OP2	0.0228927	-0.0526564	0.386	0.371	1	RPL11
	ASH1L	0.00114944	0.150825	0.727	0.547	1	POP4	0.0577236	-0.691579	0.167	0.545	1	ANAPC7	0.000103849	0.073459	0.257	0.17	1	SDHD	2.58632e-16	0.0518803	0.503	0.4	5.58801e-12	SAMHD1	5.65774e-07	-0.149474	0.596	0.569	0.0122241	AMD1	3.66449e-06	0.07653	0.49	0.384	0.079175	RBM48	0.0464133	-0.281992	0.27	0.312	1	AKAP7	0.0230215	-0.00778793	0.152	0.121	1	AC104695.4
	CLEC2D	0.00115097	0.126532	0.974	0.895	1	PTBP1	0.0578766	-0.893294	0.333	0.818	1	CCDC130	0.000104201	0.074176	0.237	0.15	1	MRFAP1L1	2.65577e-16	0.0104711	0.375	0.31	5.73806e-12	EFR3A	5.66026e-07	0.115702	0.291	0.189	0.0122296	TBCC	3.68551e-06	-0.120502	0.383	0.384	0.079629	TRIM28	0.0464997	0.516348	0.622	0.344	1	FTH1	0.0230333	0.225585	0.987	0.974	1	SUSD6
	TBC1D1	0.00115166	0.110563	0.445	0.285	1	FNDC3A	0.057947	0.506068	0.833	0.182	1	MZT2B	0.000105173	-0.0754704	0.802	0.73	1	MRPL52	2.65633e-16	0.0616395	0.594	0.484	5.73926e-12	TSR2	5.74917e-07	-0.0650215	0.215	0.183	0.0124217	RBMS1	3.70656e-06	0.0817553	0.508	0.395	0.0800839	TMEM187	0.0465309	-0.316362	0.027	0.188	1	NDUFA9	0.0232074	-0.184402	0.158	0.194	1	MAP2K3
	HNRNPL	0.00116134	0.209742	0.63	0.419	1	ATPSCKMT	0.0581679	-0.204491	0	0.273	1	NAA60	0.000105458	-0.0106391	0.177	0.153	1	CNN2	2.81843e-16	-0.123954	0.323	0.338	6.08951e-12	AURKAIP1	5.77422e-07	-0.0925908	0.569	0.499	0.0124758	DENND5A	3.73415e-06	-0.0569645	0.144	0.147	0.08068	AC016394.1	0.0466846	0.215166	0.108	0	1	PFDN1	0.0232781	-0.300997	0.209	0.319	1	HSD17B4
	ATXN2	0.00116796	0.19843	0.454	0.267	1	CLYBL	0.0581679	-0.204491	0	0.273	1	MAPKAPK2	0.000105998	0.0535068	0.19	0.129	1	H2AFV	2.83885e-16	0.0259663	0.651	0.548	6.13362e-12	LY75	5.81343e-07	0.0598292	0.242	0.165	0.0125605	NDUFB7	3.74382e-06	-0.0255504	0.607	0.525	0.0808891	ZNF830	0.0468214	-0.13398	0.216	0.406	1	MRPL51	0.0232958	-0.294421	0.437	0.56	1	MANBA
	DGUOK	0.00117142	-0.00801822	0.656	0.523	1	GOPC	0.0581679	-0.204491	0	0.273	1	ATP5PD	0.000106076	-0.0184847	0.616	0.541	1	C16orf91	2.89472e-16	0.0216727	0.153	0.112	6.25433e-12	PDCD5	5.88936e-07	-0.00600467	0.654	0.532	0.0127245	SLC37A3	3.79975e-06	0.0626354	0.11	0.055	0.0820975	LINC00623	0.0468396	-0.545506	0.324	0.625	1	FAM126A	0.0235024	0.159523	0.139	0.073	1	SAMD1
	TIMM8B	0.00117603	0.131041	0.648	0.465	1	PLEKHO1	0.0581812	0.280681	0.667	0.273	1	RTRAF	0.000106248	-0.0389632	0.694	0.629	1	RNF125	2.96086e-16	-0.123354	0.293	0.317	6.39723e-12	SEPTIN2	5.94345e-07	0.0694936	0.45	0.331	0.0128414	UQCR11	3.81044e-06	0.00401925	0.902	0.814	0.0823283	PRPF40A	0.0468879	0.812842	0.595	0.344	1	EIF2B4	0.0235711	0.0731727	0.19	0.125	1	DUSP1
	IL10RB	0.00118158	-0.0802098	0.256	0.201	1	RAB21	0.0582286	0.551945	0.833	0.364	1	CCDC107	0.000107432	-0.10585	0.381	0.347	1	RPL26	2.98056e-16	-0.0426284	1	1	6.43979e-12	HSD17B11	5.94537e-07	-0.0897364	0.373	0.336	0.0128456	FBXO7	3.81295e-06	0.0984052	0.336	0.232	0.0823825	LSM14B	0.0468974	0.234188	0.162	0.031	1	NORAD	0.0236368	-0.137691	0.348	0.375	1	GPR84
	C6orf47	0.00119378	0.0335918	0.185	0.108	1	LGALS3	0.0582636	-1.11619	0.167	0.455	1	CCDC28A	0.000108089	0.0561577	0.341	0.265	1	SMARCA4	3.05496e-16	0.0950517	0.311	0.219	6.60055e-12	CFAP36	5.9567e-07	-0.132834	0.257	0.249	0.0128701	SKIL	3.88382e-06	0.120992	0.145	0.069	0.0839138	DENND4B	0.0469296	-0.212485	0.027	0.125	1	SUPT16H	0.0236506	0.0822934	0.5	0.397	1	ACTB
	MCPH1	0.0011951	-0.0146353	0.308	0.215	1	KDM5A	0.0583401	0.516598	0.667	0.182	1	GNAS	0.00010823	-0.0655205	0.946	0.912	1	ICAM3	3.11241e-16	-0.11269	0.553	0.54	6.72466e-12	ABHD17A	6.01473e-07	-0.102919	0.517	0.487	0.0129954	MRPS30	3.88951e-06	0.00200469	0.237	0.186	0.0840368	MRFAP1L1	0.0469567	-0.226392	0.378	0.375	1	UBE2D2	0.0236563	0.0677399	0.728	0.634	1	PC
	ZNHIT6	0.0011988	0.0340985	0.48	0.346	1	PSMC5	0.0584053	-0.386658	0.5	0.909	1	PURA	0.000108758	0.0914515	0.349	0.25	1	NOL9	3.14241e-16	-0.00440896	0.266	0.219	6.7895e-12	TXNDC17	6.03213e-07	0.0207826	0.33	0.245	0.013033	STOML2	3.93161e-06	0.0164438	0.358	0.287	0.0849463	CXXC1	0.0469935	0.193668	0.27	0.125	1	NDUFA6	0.0237826	-0.308992	0.234	0.341	1	ADGRE5
	APOOL	0.00121137	0.108577	0.233	0.113	1	MOB1A	0.0584638	0.16711	0.5	0.727	1	TXNL4A	0.000109418	0.108298	0.453	0.341	1	DDI2	3.24732e-16	0.0718446	0.202	0.133	7.01616e-12	SMARCAD1	6.12434e-07	0.00105666	0.219	0.169	0.0132323	XPO1	3.93358e-06	0.115829	0.364	0.249	0.0849888	TTC7A	0.0471641	0.299141	0.189	0.031	1	FAM3A	0.0238455	0.23181	0.139	0.069	1	CD40
	TRIP12	0.00122094	0.165839	0.586	0.392	1	DUSP14	0.058687	-0.205896	0	0.273	1	GPR155	0.00010972	0.161012	0.351	0.236	1	ADGRE1	3.40973e-16	0.115951	0.127	0.062	7.36707e-12	NXT1	6.13831e-07	0.110265	0.339	0.211	0.0132624	MED7	3.99855e-06	-0.0105819	0.164	0.138	0.0863926	DTYMK	0.0472727	0.303076	0.243	0.094	1	IKBIP	0.0239912	-0.212626	0.146	0.185	1	TPST1
	NUBP1	0.00122373	-0.0388313	0.405	0.326	1	HPS1	0.058687	-0.205896	0	0.273	1	AGO2	0.000110297	0.128324	0.534	0.4	1	NEAT1	3.41564e-16	0.260588	0.838	0.747	7.37984e-12	SSBP3	6.17108e-07	0.0197713	0.347	0.261	0.0133332	SCOC	4.02704e-06	0.00741945	0.232	0.186	0.0870082	RAD17	0.0473567	0.077569	0.27	0.125	1	PRKAR1A	0.0240367	-0.228023	0.316	0.379	1	CCR2
	MTA1	0.00122528	0.035466	0.233	0.134	1	MPST	0.058687	-0.333561	0	0.273	1	BRD4	0.000111603	0.19135	0.567	0.427	1	RPS24	3.46407e-16	-0.0255929	1	1	7.48447e-12	SRSF4	6.17506e-07	0.0843426	0.598	0.458	0.0133418	PMF1	4.04691e-06	0.0219605	0.29	0.227	0.0874375	POLR2J	0.047364	0.402124	0.622	0.344	1	SLC25A32	0.0241755	0.134491	0.152	0.086	1	UQCR11
	SEC61B	0.00122853	0.109311	0.899	0.782	1	CD81	0.059058	-0.934618	0.5	0.909	1	USP33	0.000115456	0.164439	0.343	0.233	1	DOCK10	3.50882e-16	0.0383834	0.453	0.369	7.58116e-12	SEC14L1	6.30261e-07	0.0678801	0.197	0.121	0.0136174	STK16	4.18234e-06	-0.00782262	0.164	0.133	0.0903636	CSNK1G2	0.0475068	0.523672	0.378	0.125	1	PDHA1	0.0242599	-0.153447	0.158	0.19	1	RNASE6
	MPHOSPH10	0.00122889	0.102623	0.524	0.36	1	SPCS1	0.0591992	-0.770026	0.833	0.818	1	SH2B2	0.000115684	0.0669173	0.241	0.169	1	DDIT3	3.67791e-16	0.128123	0.3	0.198	7.9465e-12	ID2	6.43995e-07	0.248385	0.423	0.303	0.0139141	BICDL1	4.18607e-06	0.109684	0.203	0.115	0.0904441	RFXANK	0.0477272	0.359166	0.405	0.188	1	MTIF2	0.0242785	0.180844	0.158	0.082	1	RNF19B
	TMEM30A	0.00122897	-0.0773788	0.291	0.224	1	BTG2	0.059342	0.678395	0.833	0.545	1	WIPI2	0.00011612	0.128064	0.479	0.352	1	EIF2S2	3.75554e-16	0.146356	0.867	0.774	8.11422e-12	GLRX3	6.5608e-07	0.0402502	0.39	0.291	0.0141753	MRPL34	4.22989e-06	-0.0729801	0.581	0.539	0.091391	ASNSD1	0.0478051	0.423005	0.351	0.094	1	SH3GLB1	0.0244758	0.0720713	0.462	0.358	1	CRTAP
	OSGEP	0.00122983	0.162101	0.533	0.352	1	ZNF148	0.0593499	0.723891	0.5	0.091	1	RBIS	0.000116458	-0.0430353	0.638	0.573	1	STK38	3.86905e-16	-0.159855	0.551	0.565	8.35947e-12	TAGAP	6.61937e-07	-0.198125	0.148	0.212	0.0143018	VTA1	4.35674e-06	0.115818	0.294	0.187	0.0941317	NMT2	0.0478205	-0.235695	0.459	0.438	1	TWF2	0.0245339	0.146075	0.456	0.353	1	DAPK1
	SRSF7	0.00123061	0.0113493	0.943	0.831	1	RANBP1	0.0594118	-1.20457	0.667	1	1	LYSMD2	0.000117103	0.0730206	0.522	0.418	1	RRS1	3.91998e-16	0.0381214	0.265	0.193	8.4695e-12	IP6K1	6.63037e-07	-0.0279935	0.233	0.194	0.0143256	SFI1	4.38647e-06	0.0330734	0.334	0.249	0.0947741	MGST2	0.0479167	-0.478875	0.027	0.156	1	RAB5C	0.0246564	0.28001	0.38	0.259	1	YPEL4
	ILF3-DT	0.00123218	0.130135	0.396	0.244	1	SAYSD1	0.0595114	0.188619	0.5	0.091	1	USF2	0.000117132	0.155793	0.563	0.415	1	COPS6	3.97865e-16	0.0289869	0.462	0.375	8.59626e-12	ACAA2	6.83424e-07	-0.0109179	0.256	0.201	0.0147661	MRPL24	4.50508e-06	0.0821378	0.229	0.145	0.0973369	GPR132	0.0479198	0.201626	0.108	0	1	METTL16	0.0246837	0.0781141	0.234	0.177	1	TLR8
	PBDC1	0.00123996	0.151833	0.537	0.355	1	MRPL20	0.05985	-0.415959	0.667	0.909	1	GLS	0.000117538	0.089472	0.612	0.494	1	REL	4.0264e-16	0.0888877	0.222	0.145	8.69945e-12	ARL8B	6.86606e-07	0.124912	0.272	0.16	0.0148348	GRK6	4.51649e-06	-0.127064	0.327	0.329	0.0975833	NUBP1	0.0480256	0.243584	0.162	0.031	1	GNPDA1	0.0246961	0.155785	0.146	0.065	1	PEA15
	RAB3GAP1	0.00124325	0.0565062	0.401	0.256	1	ABAT	0.0603371	-0.234933	0	0.273	1	LPP	0.000119432	0.172986	0.351	0.246	1	ARID5A	4.05651e-16	0.13195	0.267	0.169	8.76449e-12	METTL22	6.88371e-07	0.0591471	0.108	0.052	0.0148729	TAP1	4.52487e-06	0.032539	0.429	0.332	0.0977644	RAD23B	0.0481252	0.0732166	0.432	0.281	1	HERC4	0.0247492	-6.86542e-05	0.386	0.336	1	LINC01503
	TIFA	0.00125031	-0.077943	0.357	0.302	1	ANXA1	0.0603371	-0.291788	0	0.273	1	METAP1	0.000119583	0.0746055	0.188	0.116	1	MRPS23	4.06653e-16	-6.49976e-05	0.298	0.243	8.78615e-12	ZNF280D	6.90277e-07	0.0587129	0.301	0.21	0.0149141	MED27	4.53527e-06	0.0822937	0.163	0.092	0.0979889	SCAMP2	0.048204	0.0772759	0.405	0.25	1	ZNF154	0.024792	0.170667	0.152	0.082	1	CXCR4
	BOD1L1	0.00125387	0.117763	0.868	0.727	1	MTERF2	0.0603371	-0.225058	0	0.273	1	SETD5	0.000120057	0.082812	0.388	0.29	1	SCML1	4.08633e-16	0.147325	0.271	0.173	8.82893e-12	THUMPD1	6.92346e-07	0.0226391	0.419	0.322	0.0149588	HSPA4	4.53988e-06	0.0382489	0.327	0.257	0.0980888	MED4	0.0482102	0.312035	0.486	0.25	1	ZNF586	0.0248257	0.215487	0.133	0.052	1	SSH2
	KMT2E	0.0012564	0.181786	0.837	0.698	1	SLC25A43	0.0603371	-0.177327	0	0.273	1	AATF	0.000120945	0.0309662	0.282	0.22	1	FASTKD2	4.13073e-16	0.0327427	0.242	0.18	8.92486e-12	AC004687.1	6.92766e-07	0.164203	0.795	0.662	0.0149679	GDF11	4.54175e-06	-0.0286029	0.169	0.148	0.0981289	ZFP82	0.0482282	0.185878	0.108	0	1	AP5M1	0.0248626	0.223448	0.278	0.159	1	RPL36A
	C12orf10	0.00127348	-0.00716582	0.471	0.349	1	SMKR1	0.0603371	-0.177327	0	0.273	1	SHFL	0.00012265	0.068284	0.269	0.194	1	ATXN2	4.13152e-16	0.137655	0.384	0.273	8.92655e-12	EXOG	7.0591e-07	0.076249	0.225	0.149	0.0152519	DNASE1	4.58275e-06	0.11637	0.335	0.226	0.099015	GNPTAB	0.0482532	-0.537665	0.162	0.406	1	PRMT7	0.0249635	0.263127	0.139	0.06	1	PTGFRN
	PJA2	0.00127532	-0.0116728	0.573	0.448	1	CREBZF	0.0605459	-0.808394	0.167	0.636	1	COMMD8	0.00012372	-0.0245216	0.312	0.265	1	SLC7A5	4.49288e-16	0.0803303	0.11	0.05	9.70731e-12	AARS	7.08316e-07	0.126501	0.28	0.16	0.0153039	MKNK2	4.59412e-06	-0.0901807	0.364	0.334	0.0992606	HSPA14-ENSG00000187522	0.0483212	0.175552	0.108	0.031	1	GOLPH3	0.025087	0.150384	0.19	0.116	1	TRIB1
	TCP1	0.00127731	0.0268962	0.612	0.477	1	TFDP1	0.0606096	-0.315165	0.167	0.455	1	CYB5B	0.000123758	0.0534108	0.289	0.212	1	HDHD2	4.78774e-16	0.0309526	0.201	0.149	1.03444e-11	DHX30	7.15411e-07	0.0998849	0.283	0.18	0.0154572	QRSL1	4.66781e-06	0.0329384	0.155	0.101	0.100853	PLLP	0.0483612	-0.264314	0.054	0.188	1	SERTAD2	0.0251056	-0.177329	0.133	0.155	1	ADA
	ERVK13-1	0.00127841	0.0675973	0.216	0.113	1	ARL2	0.0610672	-0.439291	0.167	0.455	1	UBE2G1	0.000123936	0.0888265	0.304	0.218	1	RIF1	4.96687e-16	0.140395	0.449	0.335	1.07314e-11	UTRN	7.24625e-07	-0.17027	0.337	0.367	0.0156563	ITFG2	4.76284e-06	0.0338413	0.38	0.302	0.102906	RTF1	0.048451	-0.231438	0.351	0.281	1	NDUFS2	0.0251363	-0.163604	0.31	0.328	1	EEF1A1
	ZBTB6	0.00127872	0.03559	0.167	0.087	1	MICU2	0.0610672	-0.368975	0.167	0.455	1	EEF1G	0.000125004	-0.160468	1	0.999	1	SEC11C	5.77123e-16	0.0203183	0.475	0.39	1.24693e-11	FBXO11	7.24679e-07	0.115605	0.25	0.148	0.0156574	GATD1	4.80127e-06	0.0781087	0.206	0.13	0.103736	TGFBR2	0.0487078	0.199803	0.649	0.406	1	PRIM2	0.025225	0.252374	0.19	0.082	1	WDR91
	CSTF2T	0.00128326	0.156203	0.308	0.154	1	RFK	0.0610981	-0.526665	0.167	0.545	1	TRIM22	0.000125028	0.124126	0.571	0.447	1	SLFN5	5.79515e-16	-0.158371	0.708	0.705	1.2521e-11	PRKCA	7.32912e-07	-0.172623	0.355	0.35	0.0158353	SLC50A1	4.86323e-06	0.0968472	0.235	0.151	0.105075	MED15	0.0492783	-0.168941	0.054	0.188	1	RBBP6	0.0252484	0.0539865	0.399	0.332	1	IL1RAP
	XPC	0.00129193	0.164361	0.388	0.233	1	LSM4	0.0617933	-0.4126	0.5	0.727	1	LARP7	0.00012518	-0.0215376	0.483	0.403	1	NSD1	5.99846e-16	0.0666526	0.588	0.482	1.29603e-11	KRCC1	7.3778e-07	0.0659877	0.295	0.199	0.0159405	NTAN1	4.86515e-06	-0.0361508	0.246	0.226	0.105116	PTRHD1	0.0498924	0.466611	0.378	0.125	1	TMA16	0.0252862	-0.104431	0.133	0.121	1	MT-ATP8
	SNRNP200	0.00129964	0.142655	0.612	0.433	1	FASTKD1	0.0621365	0.382474	0.5	0.091	1	CD74	0.000125874	0.155713	1	1	1	LAPTM4A	6.16802e-16	-0.0152221	0.358	0.3	1.33266e-11	PMM2	7.3796e-07	0.108691	0.208	0.121	0.0159444	PDCD5	4.86623e-06	-0.112034	0.587	0.552	0.10514	ANKRD40	0.0499854	0.224857	0.135	0.031	1	PSME2	0.0253851	0.268211	0.696	0.56	1	EPB41
	CCDC6	0.00130093	0.106161	0.313	0.172	1	RNF8	0.0621365	0.204857	0.5	0.091	1	FAM91A1	0.000126701	0.0133749	0.295	0.237	1	EXOSC3	6.54821e-16	0.00819392	0.201	0.161	1.41481e-11	HPRT1	7.41396e-07	0.111686	0.333	0.206	0.0160186	SUPT4H1	4.87957e-06	-0.0506251	0.357	0.322	0.105428	COMMD6	0.0500509	0.24197	1	0.812	1	MECP2	0.0256051	0.283817	0.456	0.341	1	TMBIM1
	CRLF3	0.00130425	0.138582	0.423	0.265	1	RNF145	0.0622	1.10794	0.833	0.273	1	AKIRIN1	0.000128017	0.0287514	0.358	0.278	1	H1FX	6.67581e-16	0.211117	0.507	0.381	1.44237e-11	CCT7	7.56211e-07	-0.0112618	0.537	0.457	0.0163387	PCM1	4.90574e-06	0.127104	0.793	0.672	0.105993	UNC119B	0.0500694	0.267913	0.108	0	1	CNPY2	0.0256916	0.219205	0.57	0.435	1	ACTR2
	FBXW7	0.0013318	0.181689	0.401	0.233	1	CENPL	0.0622411	0.526115	0.333	0	1	ARHGEF1	0.000128964	0.104867	0.414	0.316	1	ANKRD17	6.68375e-16	0.0970427	0.382	0.285	1.44409e-11	JOSD1	7.58251e-07	0.0638943	0.256	0.179	0.0163828	B2M	4.91118e-06	0.0972929	1	1	0.106111	ZBTB14	0.0500703	0.409706	0.243	0.031	1	ALKBH5	0.0257153	-0.131154	0.196	0.22	1	PRDX1
	RPL26	0.00134507	-0.0643784	1	0.997	1	PPBP	0.0622411	0.526115	0.333	0	1	DRAM2	0.000131472	-0.0666396	0.493	0.442	1	HEMGN	6.70073e-16	-0.128369	0.091	0.143	1.44776e-11	TMEM179B	7.7205e-07	0.0563907	0.391	0.281	0.0166809	PPP4R2	4.92609e-06	-0.0583068	0.402	0.362	0.106433	LEPROT	0.0502997	-0.409822	0.108	0.312	1	SNX20	0.0258701	0.0414801	0.165	0.112	1	GLB1
	OBI1	0.00134744	0.0556941	0.37	0.247	1	PRDM4	0.0622411	0.526115	0.333	0	1	RSRC2	0.000132867	0.0673589	0.696	0.574	1	C5orf56	6.779e-16	0.110112	0.206	0.127	1.46467e-11	CTCF	7.72819e-07	0.0173108	0.467	0.367	0.0166975	FKBP2	4.98487e-06	0.0621218	0.12	0.065	0.107703	PITPNM1	0.0503812	-0.32178	0.027	0.156	1	ELMO1	0.0259132	0.202993	0.184	0.095	1	CSTB
	DUSP28	0.00135177	0.0741686	0.154	0.073	1	PRR14L	0.0622411	0.526115	0.333	0	1	NFKBIB	0.000132956	0.0669472	0.181	0.115	1	DPM3	6.88498e-16	-0.0284025	0.34	0.3	1.48757e-11	HAGH	7.89097e-07	0.0330137	0.382	0.29	0.0170492	MOAP1	4.99429e-06	0.0329072	0.242	0.19	0.107907	PIM1	0.0504385	0.451802	0.378	0.125	1	SARAF	0.0259546	-0.15784	0.968	0.97	1	ARPIN
	ITGAE	0.0013674	0.0400066	0.432	0.294	1	RNF144B	0.0622411	0.526115	0.333	0	1	SFT2D1	0.000134066	-0.102791	0.375	0.349	1	CD7	7.06468e-16	0.156863	0.844	0.75	1.52639e-11	NBDY	7.91824e-07	-0.120594	0.37	0.352	0.0171082	SNHG32	5.01867e-06	-0.153486	0.726	0.709	0.108433	TBRG1	0.0504933	-0.501066	0.162	0.438	1	DERL1	0.0259904	0.127212	0.222	0.142	1	RERE
	LUC7L	0.00137546	0.194577	0.458	0.276	1	TCEAL8	0.062354	-0.640265	0.167	0.545	1	MLX	0.000135531	0.0565827	0.304	0.217	1	TGIF2	7.09319e-16	0.0925598	0.211	0.134	1.53255e-11	TAF12	7.919e-07	0.0238656	0.28	0.195	0.0171098	ITGAL	5.06004e-06	0.0177055	0.38	0.309	0.109327	SHC1	0.0506021	-0.263817	0.027	0.156	1	MRPS5	0.026013	0.104638	0.456	0.345	1	BCL6
	RBM41	0.00137735	0.178721	0.339	0.183	1	UBXN1	0.0624393	0.247169	0.833	0.909	1	C11orf58	0.000137208	-0.0532953	0.784	0.72	1	WSB1	7.47222e-16	0.0219162	0.5	0.413	1.61445e-11	LINC00665	7.9864e-07	-0.054304	0.172	0.141	0.0172554	RSF1	5.08794e-06	0.141433	0.642	0.512	0.10993	DENND5A	0.0507997	0.0158605	0.162	0.031	1	RFFL	0.0260815	0.241868	0.247	0.138	1	CD53
	TAOK3	0.00138084	0.259696	0.692	0.535	1	ITPA	0.0625297	-0.195305	0.333	0.545	1	COPA	0.000137427	0.161136	0.405	0.282	1	HERPUD1	7.63174e-16	0.144732	0.415	0.297	1.64891e-11	SERINC5	8.21013e-07	0.134761	0.578	0.429	0.0177388	SURF4	5.11604e-06	-0.0597411	0.203	0.2	0.110537	ARSA	0.0508075	0.225352	0.162	0.031	1	MAP3K1	0.0262507	-0.223731	0.437	0.444	1	TCF7L2
	RAD23B	0.00138146	0.0636544	0.559	0.401	1	CCPG1	0.0625445	0.737261	0.667	0.182	1	CHFR	0.000140407	0.102483	0.2	0.118	1	DOCK8	7.81461e-16	0.0665315	0.698	0.592	1.68842e-11	PAXIP1-AS1	8.22385e-07	0.0719026	0.214	0.129	0.0177684	UBR4	5.18973e-06	0.105537	0.228	0.137	0.112129	NDUFA3	0.050815	-0.466422	0.622	0.719	1	HIP1	0.0263159	0.0788787	0.139	0.078	1	RGS16
	ZNF160	0.0013822	0.0252592	0.229	0.151	1	TSG101	0.0625629	-0.753242	0.333	0.636	1	PGAM1	0.000140768	-0.047998	0.384	0.336	1	NOC2L	8.06649e-16	0.0601243	0.362	0.277	1.74284e-11	BCL3	8.22423e-07	0.154644	0.183	0.096	0.0177693	SNX1	5.21677e-06	-0.0659821	0.308	0.279	0.112714	CCDC92	0.0511594	0.237214	0.108	0	1	BRI3	0.0263285	0.107527	0.418	0.328	1	RASA4
	TARSL2	0.00138291	0.0954102	0.181	0.096	1	CIC	0.062617	-0.230519	0	0.273	1	LUC7L2	0.000141694	0.133871	0.491	0.361	1	OCEL1	8.16223e-16	-0.0377583	0.165	0.151	1.76353e-11	RBM25	8.27039e-07	0.14295	0.736	0.593	0.017869	LINC-PINT	5.23253e-06	0.146193	0.503	0.368	0.113054	AL034550.2	0.051249	-0.229005	0.027	0.156	1	SELENOH	0.0263341	0.251759	0.69	0.565	1	MT1F
	GXYLT1	0.00140367	0.127343	0.207	0.09	1	KMT2D	0.062617	-0.230519	0	0.273	1	TERF2IP	0.000141896	-0.0488547	0.509	0.456	1	SERPINB9	8.4084e-16	-0.0913161	0.245	0.244	1.81672e-11	CDC42SE1	8.3142e-07	-0.175206	0.691	0.646	0.0179637	LENG1	5.26049e-06	-0.0851967	0.181	0.176	0.113658	MED22	0.0513619	0.245818	0.108	0	1	SNAPC3	0.0263983	0.104991	0.12	0.06	1	AK4
	SLC38A1	0.00140975	0.14997	0.899	0.762	1	SPRYD4	0.062617	-0.230519	0	0.273	1	CHCHD1	0.000142468	-0.0239563	0.41	0.353	1	SFPQ	8.95864e-16	0.132462	0.669	0.546	1.9356e-11	KLHL5	8.3227e-07	0.0896841	0.196	0.103	0.017982	TCTA	5.33135e-06	0.031144	0.132	0.085	0.115189	AP2B1	0.0514877	-0.103658	0.378	0.312	1	NUFIP2	0.0265049	-0.0981959	0.367	0.349	1	TLR5
	SNX14	0.00141458	0.0816137	0.282	0.189	1	PNN	0.0627796	0.166848	0.833	0.909	1	ERLEC1	0.000143885	0.0197652	0.285	0.225	1	GTPBP8	9.06858e-16	0.0838024	0.296	0.211	1.95936e-11	C1orf52	8.36967e-07	0.0143187	0.286	0.213	0.0180835	MAP2K2	5.33798e-06	-0.0672963	0.55	0.498	0.115332	ZNF277	0.051495	0.311756	0.378	0.125	1	INO80E	0.0265345	0.217816	0.158	0.065	1	LUCAT1
	SZRD1	0.00141828	0.0216351	0.454	0.326	1	FAM13B	0.0632714	-0.411662	0.167	0.545	1	TMEM44-AS1	0.000144155	0.0692016	0.144	0.08	1	HCG18	9.08428e-16	0.107808	0.563	0.449	1.96275e-11	IRF2	8.39912e-07	0.0321017	0.53	0.416	0.0181471	ETHE1	5.39716e-06	-0.0428616	0.26	0.224	0.116611	UBE2D2	0.05162	-0.432591	0.757	0.875	1	MIA2	0.0265884	0.2545	0.342	0.22	1	XYLT1
	UBA6	0.00141968	0.176241	0.467	0.288	1	CCDC32	0.0633533	0.652442	0.5	0	1	AC118549.1	0.000144839	0.00786341	0.215	0.165	1	RTF2	9.22934e-16	-0.0418271	0.416	0.37	1.99409e-11	C8orf33	8.46415e-07	0.0529718	0.299	0.212	0.0182876	ANXA11	5.45702e-06	-0.136399	0.581	0.575	0.117904	SACM1L	0.0516781	-0.420664	0.216	0.469	1	RAB3GAP2	0.026596	-0.279799	0.12	0.216	1	MT-CO3
	HIKESHI	0.00142144	-0.0697779	0.441	0.363	1	MYO19	0.0633533	0.34425	0.5	0	1	ZNF431	0.000146932	0.106434	0.433	0.324	1	POLR1D	9.31804e-16	-0.0748338	0.74	0.687	2.01326e-11	KIF22	8.5776e-07	0.049618	0.177	0.114	0.0185328	UBE2D1	5.45726e-06	0.069572	0.207	0.137	0.11791	STAT5A	0.0517556	0.469096	0.351	0.125	1	MAPK8	0.0266041	0.211909	0.165	0.069	1	HNMT
	ARCN1	0.00142315	0.123921	0.458	0.294	1	RRAGB	0.0633533	0.306912	0.5	0	1	TBL1XR1	0.000147198	0.163586	0.521	0.392	1	ENY2	9.32965e-16	-0.0578277	0.572	0.517	2.01576e-11	QTRT1	8.73287e-07	0.133529	0.211	0.112	0.0188682	SLC39A10	5.50921e-06	0.0595204	0.517	0.415	0.119032	ARPC5L	0.0517633	-0.514977	0.216	0.438	1	DHX29	0.0267282	-0.143351	0.222	0.22	1	PDGFC
	SMUG1	0.00143458	0.0796587	0.154	0.064	1	SBNO2	0.0633533	0.473241	0.5	0	1	NDUFA6	0.000147224	-0.0356849	0.353	0.304	1	LY75	9.41766e-16	0.114297	0.258	0.171	2.03478e-11	PTPN22	8.80617e-07	-0.0244861	0.246	0.195	0.0190266	RASA3	5.52324e-06	-0.150413	0.318	0.344	0.119335	UHRF2	0.0518442	0.435822	0.216	0.031	1	SDHAF1	0.0267503	-0.256511	0.108	0.194	1	MYL12A
	NCK1	0.00143558	-0.086403	0.357	0.314	1	SFT2D3	0.0633533	0.34425	0.5	0	1	NKAPD1	0.000148756	0.0490531	0.287	0.216	1	BUB3	1.07119e-15	-0.00161692	0.523	0.447	2.31442e-11	PTPRA	8.99583e-07	0.0181629	0.417	0.331	0.0194364	MMADHC	5.53894e-06	0.0233635	0.455	0.375	0.119674	TLK1	0.051911	0.185714	0.514	0.281	1	RAD51-AS1	0.0268659	0.21236	0.291	0.185	1	CSGALNACT2
	SPIDR	0.00144033	0.0948498	0.229	0.113	1	DTD2	0.0633943	-0.195039	0	0.273	1	NUAK2	0.000150016	0.0462689	0.235	0.165	1	RBM4	1.10674e-15	0.0300165	0.708	0.605	2.39122e-11	ACBD3	9.00059e-07	0.0570998	0.28	0.199	0.0194467	DBP	5.55581e-06	-0.0873973	0.26	0.266	0.120039	RPN2	0.0519491	-0.134847	0.405	0.344	1	RGL2	0.0270359	0.186666	0.12	0.052	1	MAFB
	SNRPN	0.00144098	-0.0627618	0.476	0.381	1	GMPPB	0.0633943	-0.288176	0	0.273	1	SMIM7	0.000150033	-0.00557533	0.47	0.388	1	MAPKAP1	1.12582e-15	0.0650853	0.219	0.152	2.43244e-11	COX14	9.21451e-07	-0.157812	0.475	0.462	0.0199089	TMED7	5.62321e-06	-0.059318	0.18	0.178	0.121495	UPF3A	0.051991	-0.243571	0.541	0.469	1	ZNF429	0.0271219	0.253515	0.209	0.103	1	ADSS
	OXCT1	0.00144561	0.135178	0.256	0.119	1	NT5DC3	0.0633943	-0.278781	0	0.273	1	RBM4	0.00015032	0.142379	0.683	0.544	1	ADA	1.17255e-15	-0.100699	0.256	0.266	2.53341e-11	NDFIP1	9.35235e-07	-0.0500799	0.593	0.5	0.0202067	OGA	5.62345e-06	0.198249	0.539	0.393	0.1215	MT2A	0.0521637	-0.587958	0.622	0.75	1	SUN1	0.0272982	0.31159	0.171	0.078	1	ATP6V1B2
	MTRES1	0.00144682	0.0104727	0.203	0.137	1	C5orf15	0.0634183	-0.220176	0	0.273	1	PAXX	0.000150812	-0.166543	0.2	0.226	1	HIST2H2AC	1.22941e-15	0.0561518	0.267	0.209	2.65625e-11	RPL17	9.35384e-07	-0.073108	0.999	0.996	0.0202099	NDUFA12	5.63573e-06	-0.180467	0.704	0.719	0.121766	ACTR3	0.0522001	0.421112	0.757	0.5	1	SEL1L	0.027302	-0.174426	0.171	0.211	1	RPL31
	MED29	0.00145103	0.0206696	0.273	0.174	1	DPH6	0.0634183	-0.220176	0	0.273	1	COX20	0.000151667	0.102376	0.535	0.404	1	SH3KBP1	1.24756e-15	-0.0594573	0.517	0.477	2.69548e-11	LARP4	9.55143e-07	0.0950255	0.243	0.147	0.0206368	RBM26	5.64841e-06	0.215444	0.726	0.59	0.122039	TMEM222	0.0523059	-0.280232	0.027	0.188	1	DDX18	0.0273142	-0.0674265	0.62	0.565	1	TET2
	HMGCS1	0.00147238	0.0795714	0.366	0.227	1	G6PC3	0.0634183	-0.266851	0	0.273	1	CCNH	0.000152367	-0.0196264	0.259	0.218	1	PFDN4	1.25173e-15	0.0147166	0.396	0.321	2.70449e-11	SAMD3	9.64412e-07	-0.187676	0.366	0.402	0.0208371	ARL6IP5	5.66188e-06	0.138838	0.9	0.805	0.122331	PSMB8-AS1	0.0523246	0.279975	0.514	0.281	1	ARHGEF6	0.0274031	-0.0894731	0.241	0.228	1	CMKLR1
	ZBTB25	0.00147491	0.137776	0.335	0.186	1	WDR33	0.0635871	-0.563803	0.5	0.636	1	EIF5	0.000152803	0.106027	0.776	0.673	1	ING4	1.25384e-15	-0.0617569	0.288	0.268	2.70905e-11	CDC73	9.73378e-07	0.0456697	0.352	0.264	0.0210308	TMEM167A	5.70494e-06	0.0129517	0.362	0.294	0.123261	IRF2BP2	0.0523282	0.307288	0.459	0.219	1	GRHPR	0.0274715	0.136623	0.215	0.125	1	COX14
	RUFY2	0.00148248	0.169081	0.3	0.154	1	RNF141	0.0636085	-0.619705	0	0.364	1	LCK	0.00015312	-0.107229	0.134	0.143	1	TAF4B	1.26152e-15	0.0914665	0.214	0.131	2.72564e-11	SEC61B	9.7993e-07	-0.0178641	0.819	0.702	0.0211724	SNHG6	5.70508e-06	-0.0499777	0.933	0.857	0.123264	KMT5C	0.0523562	0.204255	0.108	0	1	SNU13	0.027529	-0.0282855	0.633	0.56	1	NUDT1
	SETX	0.00148746	0.219597	0.771	0.608	1	SRSF10	0.0639689	0.618165	1	1	1	H2AFV	0.000153583	-0.0440943	0.59	0.523	1	LAIR1	1.28165e-15	-0.0834463	0.082	0.107	2.76914e-11	MIER1	9.8384e-07	0.0331658	0.565	0.453	0.0212568	GCH1	5.75387e-06	0.0168136	0.119	0.079	0.124318	BLZF1	0.0523632	0.432159	0.27	0.062	1	MSH2	0.0275911	-0.0593638	0.209	0.194	1	PARL
	ZBED5-AS1	0.00150373	0.0991893	0.163	0.067	1	ZNF253	0.064022	0.538922	0.5	0.091	1	GRSF1	0.000153843	0.0935055	0.396	0.286	1	SSR2	1.35954e-15	-0.061603	0.812	0.745	2.93742e-11	SCAF11	9.85329e-07	0.129507	0.803	0.67	0.021289	GLO1	5.75714e-06	0.0743267	0.273	0.186	0.124389	OSTF1	0.0524362	-0.551064	0.189	0.344	1	MRPL23	0.0276676	0.182221	0.152	0.073	1	PHLDA2
	ORC4	0.00150558	0.135956	0.33	0.177	1	ST13	0.0641906	0.650836	1	0.818	1	ELAVL1	0.000154643	-0.0222799	0.345	0.289	1	TAF8	1.39103e-15	0.0750318	0.242	0.164	3.00547e-11	KPNB1	9.96518e-07	0.0646829	0.562	0.436	0.0215308	COA8	5.77558e-06	0.0173276	0.307	0.238	0.124787	AC008555.4	0.0525168	0.411243	0.27	0.062	1	SBNO1	0.0277454	0.0337013	0.367	0.297	1	TNFRSF1B
	MED6	0.00150591	0.0621405	0.414	0.273	1	PSPH	0.064233	-0.322486	0	0.273	1	PHF8	0.000156253	0.10499	0.138	0.068	1	SQLE	1.3929e-15	0.0987724	0.233	0.149	3.0095e-11	HLA-E	1.00816e-06	-0.211175	0.972	0.96	0.0217823	MCUB	5.84541e-06	-0.128073	0.748	0.718	0.126296	WDR33	0.0527296	-0.227305	0.432	0.406	1	NINJ1	0.0278552	0.248137	0.316	0.194	1	MLXIP
	GALNT1	0.00152156	-0.00840307	0.498	0.381	1	TMC6	0.0643779	0.0960183	0.167	0.455	1	AP3S1	0.000156475	0.0979548	0.338	0.237	1	PBXIP1	1.41214e-15	-0.139355	0.429	0.436	3.05108e-11	PUS1	1.02321e-06	0.0771299	0.112	0.05	0.0221075	B3GNT2	5.88146e-06	0.130453	0.283	0.177	0.127075	AC245407.2	0.0528898	0.508381	0.459	0.188	1	HNRNPR	0.0280809	0.10026	0.627	0.53	1	FBP1
	KBTBD8	0.00152403	0.0866189	0.278	0.145	1	ARFGEF2	0.0644984	0.536392	0.667	0.091	1	PSME1	0.000157016	0.150536	0.942	0.865	1	G3BP2	1.42302e-15	0.0593276	0.543	0.441	3.07457e-11	HIF1AN	1.03138e-06	0.0947416	0.178	0.1	0.0222839	PRR5	5.94946e-06	-0.136555	0.213	0.239	0.128544	TRIM52-AS1	0.053009	0.492835	0.27	0.094	1	RPL3	0.0282205	-0.168085	1	1	1	ATM
	SSH2	0.00152434	0.0412515	0.463	0.323	1	PHKA2	0.0645056	0.0330809	0.333	0.091	1	CD22	0.000157145	0.0574493	0.653	0.539	1	TMEM141	1.44351e-15	0.0278069	0.244	0.187	3.11884e-11	COMMD1	1.04152e-06	0.0149295	0.226	0.156	0.022503	CCDC69	6.04068e-06	-0.00507564	0.464	0.378	0.130515	MAPK1	0.0531248	0.399741	0.378	0.156	1	COA1	0.0282316	0.256657	0.5	0.401	1	ELL2
	ZRSR2	0.00152898	0.126776	0.326	0.186	1	VMAC	0.0645056	0.3366	0.333	0.091	1	ZRANB2	0.000158039	-0.0893861	0.782	0.719	1	ACTN1	1.50928e-15	-0.101516	0.506	0.489	3.26096e-11	RNF220	1.04948e-06	0.12214	0.234	0.13	0.0226751	SLC30A7	6.04795e-06	-0.00555458	0.318	0.251	0.130672	CD300A	0.0531673	-0.323537	0.027	0.156	1	SEPHS1	0.028293	0.045484	0.108	0.091	1	PABPC4
	PRKCQ-AS1	0.00153439	-0.204968	0.079	0.137	1	SLC39A1	0.06464	-0.166594	0	0.273	1	COA3	0.000158327	-0.0399798	0.332	0.307	1	RHOT1	1.53285e-15	0.0436437	0.184	0.129	3.31188e-11	OSTF1	1.05234e-06	-0.111014	0.297	0.296	0.0227369	UBXN4	6.16875e-06	0.0710129	0.774	0.66	0.133282	NFKBIA	0.0534347	0.421486	0.622	0.344	1	DDX52	0.0287211	0.16917	0.272	0.181	1	EID1
	MAP1LC3B	0.00154421	-0.103325	0.665	0.587	1	YPEL1	0.06464	-0.166594	0	0.273	1	MPRIP	0.000158996	0.109679	0.299	0.203	1	DYNC1LI2	1.54047e-15	0.0499902	0.294	0.224	3.32834e-11	RNF181	1.05951e-06	0.0333195	0.426	0.328	0.0228917	RSBN1L	6.27775e-06	0.0329875	0.633	0.545	0.135637	MTERF4	0.0538099	-0.349694	0.676	0.688	1	RIF1	0.0287731	0.161386	0.411	0.297	1	SNX5
	FLYWCH2	0.001549	0.0943085	0.238	0.122	1	CERS2	0.064772	-0.310066	0.167	0.455	1	SNRPN	0.000160457	-0.0446324	0.412	0.355	1	SLC9A3R1	1.54199e-15	-0.10431	0.267	0.288	3.33162e-11	ORMDL2	1.06852e-06	0.0573756	0.313	0.224	0.0230864	AKTIP	6.29723e-06	-0.00588418	0.321	0.267	0.136058	USP11	0.0539447	-0.326958	0.081	0.281	1	RAP2B	0.0287925	-0.113947	0.462	0.444	1	TFPI2
	TUBGCP2	0.00155126	0.0454384	0.401	0.259	1	C1orf50	0.064791	0.381032	0.667	0.182	1	HLA-DOA	0.000161463	0.114654	0.308	0.209	1	FRG1	1.65539e-15	-0.0243182	0.497	0.435	3.57663e-11	FNBP4	1.07774e-06	0.0547791	0.504	0.398	0.0232857	LINC01588	6.38048e-06	0.0881128	0.176	0.101	0.137857	ERN1	0.0539902	0.21725	0.162	0.031	1	RPS13	0.0288451	-0.126036	1	1	1	SERPINB8
	YIPF4	0.00156045	0.10851	0.577	0.401	1	RSL1D1	0.0648812	-0.0323241	0.667	0.909	1	ARHGAP45	0.000162895	0.0362132	0.319	0.25	1	PSMD7	1.65853e-15	0.0985184	0.53	0.412	3.58342e-11	HERC5	1.10445e-06	0.234545	0.118	0.051	0.0238628	SEPTIN9	6.39577e-06	-0.0648439	0.77	0.7	0.138187	EEA1	0.0540057	-0.559122	0.189	0.438	1	RPS27	0.0288468	-0.152504	1	1	1	TANK
	SMIM29	0.00156262	0.0868352	0.308	0.186	1	STK24	0.0652733	0.0345191	0.333	0.455	1	VCP	0.00016328	0.133423	0.463	0.34	1	AC004687.1	1.68967e-15	0.0917635	0.774	0.663	3.6507e-11	SS18L2	1.10676e-06	-0.0170997	0.486	0.398	0.0239127	AC008105.3	6.46058e-06	0.221152	0.605	0.47	0.139587	ZNF75A	0.0541369	0.509773	0.405	0.156	1	CBWD5	0.0289016	0.159609	0.165	0.086	1	RILPL2
	C19orf53	0.00156996	0.124588	0.846	0.68	1	FADS3	0.0653793	-0.668232	0.167	0.636	1	PIK3R1	0.000163727	-0.0167979	0.416	0.357	1	RPL9	1.70616e-15	-0.0395104	1	1	3.68632e-11	NCL	1.11082e-06	0.159021	0.951	0.876	0.0240004	NUDT4	6.50816e-06	0.160469	0.327	0.214	0.140615	RPS27L	0.0546152	0.55	0.838	0.531	1	CNOT1	0.0290456	-0.093363	0.291	0.28	1	THBS1
	KBTBD2	0.00157235	0.108381	0.216	0.105	1	PRR5	0.0654298	-0.215776	0	0.273	1	EBLN3P	0.000166963	0.156492	0.653	0.525	1	DHX36	1.72335e-15	0.0982001	0.653	0.538	3.72346e-11	MAGOHB	1.12302e-06	-0.0273447	0.249	0.197	0.0242641	NDUFB9	6.55592e-06	-0.0388669	0.512	0.449	0.141647	IRF9	0.0547116	0.389979	0.459	0.25	1	PDIA3	0.02912	0.0743134	0.601	0.5	1	TCF25
	TXNDC9	0.00157747	0.0104467	0.454	0.337	1	RPP25	0.0654298	-0.16739	0	0.273	1	PTK2B	0.000167334	0.0811977	0.267	0.186	1	RPP38	1.74399e-15	-0.0159123	0.254	0.213	3.76807e-11	DARS	1.12766e-06	0.189048	0.475	0.327	0.0243643	NBAS	6.74681e-06	0.0723368	0.186	0.112	0.145772	GIN1	0.0550062	0.245995	0.162	0.031	1	ST8SIA4	0.0291678	0.310127	0.272	0.151	1	RPL35
	MICOS10	0.00158127	-0.0301053	0.753	0.654	1	SETD1A	0.0654298	-0.272636	0	0.273	1	DYNC1H1	0.000168622	0.105152	0.414	0.311	1	SNTB1	1.75496e-15	0.0899311	0.119	0.058	3.79177e-11	DDT	1.13292e-06	0.0127698	0.682	0.563	0.0244778	DENND11	6.76691e-06	0.105696	0.3	0.204	0.146206	TOMM7	0.0551517	-0.256203	1	0.969	1	PSMB5	0.02917	-0.179221	0.19	0.211	1	DYNLT1
	FARP2	0.00158356	0.123903	0.216	0.099	1	ZBTB48	0.0654298	-0.16739	0	0.273	1	PSMF1	0.000170401	0.00635311	0.313	0.242	1	CUL2	1.76454e-15	0.0459323	0.289	0.22	3.81247e-11	IRF3	1.14573e-06	0.0658314	0.505	0.387	0.0247547	FHIT	6.78208e-06	0.0190483	0.361	0.278	0.146534	ANGPT2	0.0552468	0.272114	0.189	0.031	1	URM1	0.0292048	-0.209568	0.152	0.19	1	C4orf48
	ZRANB1	0.00158521	0.0104667	0.216	0.137	1	ANAPC16	0.0654992	0.03682	0.667	0.909	1	TNIP1	0.000170802	0.070453	0.407	0.304	1	CYCS	1.77569e-15	0.0466243	0.509	0.411	3.83655e-11	PNISR	1.15509e-06	0.108565	0.958	0.903	0.0249569	ARIH1	6.97924e-06	0.0903662	0.318	0.213	0.150793	MRPL37	0.0552947	-0.299961	0.027	0.156	1	NOP14	0.0292872	0.118069	0.222	0.151	1	SEC14L1
	TRANK1	0.00159098	0.208766	0.52	0.36	1	AC008443.1	0.0655015	-0.161265	0.5	0.182	1	CEP57	0.000170841	0.0697083	0.519	0.415	1	HUWE1	1.89992e-15	0.110506	0.379	0.27	4.10498e-11	EIF4A3	1.17421e-06	0.0651068	0.392	0.284	0.0253701	ATP1B3	6.98968e-06	-0.125434	0.259	0.284	0.151019	INTS10	0.0553131	0.521216	0.486	0.219	1	CCDC117	0.0296007	-0.0484325	0.139	0.116	1	SELENOS
	TTC7A	0.00159619	0.0245405	0.225	0.116	1	AC037459.2	0.0655767	0.514762	0.5	0	1	EIF3J	0.000171582	-0.0217699	0.468	0.406	1	EMC8	1.91871e-15	0.00365795	0.201	0.162	4.14558e-11	DTX3L	1.17893e-06	0.107137	0.272	0.172	0.0254719	DNAJA1	7.00397e-06	0.211387	0.695	0.55	0.151328	LTB	0.0553813	0.355285	1	1	1	CREB1	0.0296087	0.11894	0.411	0.297	1	SDCCAG8
	UBR2	0.00160655	0.139112	0.467	0.302	1	ARL17B	0.0655767	0.624671	0.5	0	1	NT5C3A	0.000171722	0.141747	0.44	0.321	1	ZC3H7A	1.93609e-15	0.148542	0.326	0.227	4.18311e-11	AP1AR	1.18078e-06	0.122743	0.224	0.13	0.0255119	THOC2	7.01377e-06	0.126551	0.533	0.406	0.15154	PLCL2	0.0555155	-0.232812	0.189	0.344	1	ILK	0.0297477	0.306081	0.297	0.159	1	RPS6KA2
	CDK5RAP3	0.00161755	0.0894288	0.374	0.23	1	RBAK	0.0655767	0.669111	0.5	0	1	TRMT10C	0.000172979	0.0278349	0.362	0.292	1	CCNT2	1.98077e-15	0.0360543	0.25	0.191	4.27966e-11	AC009950.1	1.20859e-06	0.171535	0.26	0.134	0.0261128	MRPL43	7.03288e-06	0.0286477	0.351	0.278	0.151952	STAT1	0.0556157	0.378657	0.514	0.375	1	CRTAP	0.0297761	0.229432	0.158	0.073	1	SPATA13
	ZNF780B	0.00161941	0.1535	0.207	0.093	1	UHMK1	0.0655767	0.698242	0.5	0	1	HINT2	0.00017305	-0.0572613	0.263	0.23	1	NDUFA9	1.99086e-15	0.0837247	0.288	0.201	4.30145e-11	TOMM6	1.22821e-06	0.0597912	0.794	0.659	0.0265366	MAML2	7.05037e-06	-0.00976439	0.638	0.557	0.15233	SRPK2	0.0559556	0.310128	0.541	0.281	1	MFSD14C	0.029786	0.241654	0.266	0.155	1	RPS14
	XPO1	0.0016197	0.240989	0.608	0.41	1	PUM2	0.0657551	0.527281	0.833	0.273	1	ARPC5	0.000173937	-0.0246027	0.797	0.714	1	ZNF749	1.99893e-15	-0.0484105	0.129	0.125	4.31888e-11	METTL21A	1.25058e-06	0.00425777	0.191	0.141	0.02702	CASP3	7.05171e-06	0.0450012	0.276	0.203	0.152359	DMTF1	0.056044	0.40938	0.378	0.156	1	CMPK1	0.029911	-0.0289271	0.437	0.384	1	NEK6
	ATP2B1-AS1	0.00162824	0.0933634	0.308	0.206	1	GNA13	0.0657715	0.566317	0.833	0.182	1	IRAK4	0.000174863	0.0682503	0.272	0.197	1	LBH	2.00002e-15	-0.175276	0.747	0.757	4.32125e-11	GEMIN6	1.25161e-06	0.0704863	0.187	0.114	0.0270423	TASOR2	7.05628e-06	0.149853	0.395	0.274	0.152458	DPY19L3	0.0560584	0.196996	0.135	0.031	1	GCSAM	0.0299352	-0.229113	0.095	0.185	1	KREMEN1
	GSDMD	0.00164314	0.0220162	0.374	0.241	1	RPLP1	0.065776	-0.428968	1	1	1	ANXA11	0.00017584	0.147291	0.55	0.418	1	NAA38	2.00396e-15	-0.00225841	0.498	0.422	4.32976e-11	NDUFS4	1.25411e-06	0.00239604	0.3	0.231	0.0270963	RPA3	7.06797e-06	-0.00803442	0.335	0.279	0.152711	Z83843.1	0.0560899	0.416297	0.216	0.062	1	RPRD2	0.0301585	0.0647976	0.259	0.211	1	VNN3
	RUFY3	0.00165245	0.149193	0.52	0.349	1	VPS13A	0.066324	0.388445	0.5	0.545	1	AKR1A1	0.000176047	0.0283557	0.478	0.39	1	ECI2	2.05793e-15	-0.0552987	0.218	0.21	4.44637e-11	RASAL3	1.25799e-06	-0.00672677	0.291	0.23	0.0271802	DR1	7.12386e-06	0.0554505	0.429	0.333	0.153918	ELMSAN1	0.0563485	0.178674	0.27	0.156	1	TBC1D5	0.0304937	-0.17188	0.165	0.19	1	AMD1
	ZNF195	0.00165886	0.0823546	0.326	0.209	1	TMEM161B-AS1	0.0665213	-0.879883	0.333	0.727	1	HCG18	0.000176196	0.179172	0.463	0.341	1	KIAA1143	2.10235e-15	-0.0298123	0.276	0.245	4.54233e-11	M6PR	1.26068e-06	0.108548	0.483	0.349	0.0272382	NGRN	7.15353e-06	-0.013818	0.362	0.305	0.154559	RPL37	0.0563806	-0.164726	1	1	1	ACOT13	0.0307198	0.0380848	0.266	0.216	1	WWP1
	RC3H2	0.00166704	0.0539897	0.383	0.259	1	TRAPPC2B	0.0665587	0.252108	0.667	0.182	1	ICE2	0.000176626	0.0242627	0.306	0.241	1	MRPS33	2.16737e-15	0.108338	0.504	0.383	4.68282e-11	NSMCE1	1.26272e-06	-0.0671606	0.337	0.3	0.0272823	ABRACL	7.2143e-06	-0.102312	0.864	0.813	0.155872	BORCS5	0.0564482	0.275225	0.216	0.031	1	AC009120.2	0.0307211	0.24137	0.12	0.043	1	SKI
	HGSNAT	0.00166995	0.104519	0.251	0.125	1	ITPR1	0.0666065	0.579932	0.5	0.091	1	ST3GAL1	0.000176942	-0.0161315	0.226	0.185	1	CLTA	2.20677e-15	0.000471013	0.569	0.49	4.76795e-11	ISCA2	1.26682e-06	-0.053013	0.213	0.191	0.027371	ELF1	7.24631e-06	-0.0709297	0.642	0.581	0.156564	ATR	0.0571962	0.243688	0.432	0.25	1	SQLE	0.0307276	0.139617	0.203	0.112	1	NAA38
	XIAP	0.00167476	0.150686	0.441	0.288	1	AC012181.1	0.0666218	0.154585	0.333	0	1	TUFM	0.000177327	0.0528122	0.532	0.435	1	NDFIP1	2.20976e-15	0.000754278	0.582	0.503	4.7744e-11	GNL2	1.27812e-06	0.0519661	0.202	0.138	0.027615	SLC38A2	7.25725e-06	-0.174137	0.678	0.67	0.1568	USP19	0.0573765	-0.173673	0.027	0.156	1	RRAGC	0.0307406	-0.0585736	0.101	0.103	1	CMTM3
	CHURC1	0.00167634	0.102562	0.828	0.672	1	AC022137.4	0.0666218	0.154585	0.333	0	1	RBFA	0.000178338	0.0431058	0.229	0.169	1	YME1L1	2.2167e-15	0.0510357	0.46	0.364	4.7894e-11	CGGBP1	1.31165e-06	-0.0152809	0.41	0.334	0.0283395	DNMT3A	7.2936e-06	0.0679696	0.446	0.347	0.157586	ZNF611	0.0574573	0.0770221	0.135	0.062	1	FAM122B	0.0309235	-0.112099	0.07	0.125	1	SULT1A1
	EMP3	0.00167809	-0.252711	0.885	0.884	1	AC100861.1	0.0666218	0.196023	0.333	0	1	EIF3C	0.00017995	0.153065	0.16	0.076	1	GOSR1	2.22384e-15	0.081966	0.366	0.27	4.80483e-11	FAM107B	1.314e-06	-0.00802185	0.775	0.665	0.0283902	LARS	7.3002e-06	0.188987	0.64	0.504	0.157728	PHF10	0.0575973	-0.175949	0.108	0.25	1	RNF149	0.0309404	-0.05323	0.335	0.297	1	LINC00884
	MRE11	0.00167956	0.00437141	0.374	0.256	1	AGA	0.0666218	0.154585	0.333	0	1	SBNO1	0.000182247	0.0690085	0.424	0.32	1	OSGEP	2.26006e-15	0.0211055	0.237	0.188	4.88308e-11	SQOR	1.33775e-06	0.118213	0.24	0.137	0.0289035	POLR2K	7.32859e-06	0.0633006	0.396	0.291	0.158341	MYH9	0.0577337	0.440924	0.595	0.312	1	YWHAE	0.0309551	0.321595	0.437	0.297	1	NDUFB11
	TRMT10C	0.00169025	-0.0586323	0.564	0.462	1	AKAP1	0.0666218	0.196023	0.333	0	1	DNASE1	0.000182522	0.0873083	0.241	0.151	1	NUTM2B-AS1	2.28251e-15	0.0880275	0.537	0.425	4.93158e-11	EIF2S1	1.34068e-06	0.0832949	0.42	0.292	0.0289667	AURKAIP1	7.34946e-06	-0.00710347	0.591	0.509	0.158792	NAP1L1	0.057753	0.0982279	0.865	0.938	1	USP36	0.0310963	0.121846	0.278	0.19	1	RAB27A
	ARHGEF9	0.00170195	0.096889	0.22	0.113	1	AL158136.1	0.0666218	0.331863	0.333	0	1	ZNF580	0.000183285	0.0449772	0.356	0.276	1	INTS10	2.46501e-15	0.119281	0.428	0.313	5.32589e-11	SURF1	1.34581e-06	0.0236197	0.385	0.293	0.0290775	LTBP4	7.41526e-06	0.080433	0.133	0.067	0.160214	TTC9	0.057885	0.313546	0.27	0.062	1	BRK1	0.0311231	0.199527	0.703	0.556	1	MLEC
	PASK	0.00170435	-0.00308151	0.207	0.128	1	ANKRD26	0.0666218	0.421484	0.333	0	1	FIS1	0.000184232	0.0116424	0.595	0.507	1	SS18	2.47469e-15	0.0978059	0.269	0.18	5.34682e-11	DDX39B	1.35366e-06	0.0650774	0.74	0.61	0.0292471	ATF7IP2	7.44946e-06	-0.00423617	0.585	0.489	0.160953	KAT5	0.0580289	0.199644	0.108	0.031	1	VPS51	0.0312381	0.145408	0.424	0.302	1	CDK6
	SPIB	0.00171257	-0.100849	0.731	0.669	1	ATG2B	0.0666218	0.154585	0.333	0	1	ATP11B	0.000184286	0.0137734	0.235	0.186	1	TBC1D4	2.50549e-15	-0.11262	0.221	0.236	5.41336e-11	MAP3K1	1.35468e-06	-0.0715699	0.495	0.429	0.0292692	DNAJB11	7.45657e-06	0.0246131	0.216	0.171	0.161107	PRKAR1B	0.0580924	0.361057	0.27	0.062	1	CLTB	0.0313244	0.105869	0.285	0.198	1	IMPA2
	PTPN18	0.00172201	0.0230878	0.344	0.241	1	C19orf54	0.0666218	0.154585	0.333	0	1	NIFK-AS1	0.000185056	0.0639213	0.259	0.193	1	EIF4G3	2.5759e-15	0.0717109	0.203	0.134	5.56549e-11	BROX	1.35534e-06	-0.00624829	0.294	0.219	0.0292834	RPL15	7.49263e-06	-0.081866	1	1	0.161886	NUDT1	0.0581209	0.489219	0.324	0.094	1	ZNF641	0.0313402	0.149283	0.12	0.06	1	RNF135
	NUAK2	0.00172585	-0.0999413	0.203	0.166	1	C2CD5	0.0666218	0.154585	0.333	0	1	NOL9	0.00018511	0.0714469	0.209	0.137	1	TRIM14	2.58606e-15	0.114259	0.351	0.255	5.58745e-11	SPATA13	1.35867e-06	0.07216	0.337	0.229	0.0293555	RPF1	7.51929e-06	-0.0269313	0.32	0.287	0.162462	TSR3	0.0583171	-0.00550769	0.378	0.25	1	APOBEC3F	0.0313907	0.20918	0.165	0.086	1	ATP6V0E1
	SDE2	0.00173798	0.101733	0.233	0.116	1	CCDC144A	0.0666218	0.196023	0.333	0	1	OSBP	0.000185297	0.0823241	0.198	0.126	1	RNF181	2.59914e-15	0.0488896	0.384	0.299	5.6157e-11	TBC1D10C	1.36018e-06	-0.157682	0.559	0.543	0.0293881	EIF4G2	7.55424e-06	-0.0234966	0.748	0.663	0.163217	HNRNPF	0.0584263	0.311902	0.919	0.688	1	SERPINB9	0.0314196	-0.193937	0.165	0.207	1	FLRT2
	STK16	0.00174115	-0.0198122	0.282	0.192	1	CHCHD4	0.0666218	0.154585	0.333	0	1	GAPT	0.000185425	-0.0567126	0.461	0.407	1	BRD4	2.60636e-15	0.0926913	0.489	0.382	5.63129e-11	ABI1	1.38562e-06	0.0807518	0.342	0.244	0.0299377	RABAC1	7.61486e-06	0.0211586	0.699	0.592	0.164527	GSS	0.0585272	0.102811	0.108	0.031	1	SPG21	0.0315066	0.252705	0.203	0.116	1	RIPK2
	SPG7	0.00174624	0.0891368	0.436	0.279	1	CPT2	0.0666218	0.154585	0.333	0	1	ZNRD1	0.000187062	0.0215161	0.336	0.265	1	MRPL18	2.65985e-15	0.00331733	0.412	0.339	5.74686e-11	TMEM161B-AS1	1.39377e-06	0.149571	0.467	0.321	0.0301138	DDOST	7.62178e-06	-0.0737792	0.345	0.323	0.164676	DHRS1	0.0585321	0.188956	0.243	0.094	1	TCP11L2	0.0315089	0.158827	0.247	0.151	1	CCL4
	KRI1	0.00175522	0.142775	0.264	0.128	1	DNASE1L1	0.0666218	0.196023	0.333	0	1	IQGAP1	0.000187403	0.0595338	0.698	0.588	1	SSH2	2.71696e-15	0.0828997	0.39	0.296	5.87027e-11	ABCE1	1.40173e-06	0.1551	0.562	0.408	0.0302857	KPNA4	7.63949e-06	0.0599591	0.457	0.359	0.165059	RAPGEF1	0.0586189	0.386827	0.378	0.156	1	PDRG1	0.0315387	0.0623518	0.114	0.082	1	PLEKHA2
	SHOC2	0.00175578	0.0852747	0.511	0.343	1	DOP1A	0.0666218	0.154585	0.333	0	1	ELP2	0.000187507	0.126314	0.386	0.273	1	WNK1	2.81768e-15	0.0517997	0.583	0.486	6.08788e-11	CLTB	1.40316e-06	0.08894	0.404	0.282	0.0303168	ZNF91	7.66104e-06	0.0181912	0.515	0.424	0.165524	AL627171.1	0.0586688	-0.417588	0.027	0.156	1	S100A10	0.0317216	-0.282017	0.778	0.793	1	ZFP36L2
	ELOC	0.00176225	0.0732557	0.652	0.477	1	FAM111A	0.0666218	0.154585	0.333	0	1	ZMAT1	0.000189036	0.0375927	0.168	0.114	1	TUBE1	2.82809e-15	0.0613049	0.165	0.105	6.11037e-11	ZMIZ2	1.41191e-06	0.108406	0.136	0.06	0.0305056	KPNA6	7.69031e-06	0.138238	0.345	0.232	0.166157	UBE4A	0.058833	0.217525	0.324	0.125	1	NUP62	0.0317438	0.0361398	0.171	0.138	1	CCL2
	RHOG	0.00176795	-0.01496	0.573	0.451	1	FAM215B	0.0666218	0.154585	0.333	0	1	BAG6	0.000189527	-0.0555835	0.207	0.209	1	SQSTM1	2.87592e-15	0.0863715	0.504	0.395	6.21372e-11	ZC3H15	1.41407e-06	-0.0328537	0.608	0.513	0.0305525	LCP2	7.70368e-06	0.148869	0.485	0.354	0.166446	TMEM154	0.0588755	-0.482576	0.081	0.312	1	EWSR1	0.031805	-0.00197626	0.38	0.332	1	AGO1
	RNF114	0.00176837	0.0658102	0.374	0.25	1	FUCA2	0.0666218	0.154585	0.333	0	1	NFE2L2	0.000190246	0.198263	0.448	0.312	1	TMEM243	2.91703e-15	-0.0994733	0.615	0.579	6.30253e-11	CCT6A	1.42795e-06	0.0303193	0.641	0.519	0.0308522	PPRC1	7.73132e-06	0.0201254	0.105	0.066	0.167043	PCSK7	0.058977	-0.273151	0.649	0.625	1	IFT57	0.0320011	0.201653	0.108	0.047	1	FCER2
	AC004687.1	0.00177416	-0.0205612	0.833	0.712	1	FZR1	0.0666218	0.154585	0.333	0	1	AP3D1	0.000195525	0.0207359	0.201	0.147	1	P2RY8	2.91926e-15	-0.120888	0.249	0.262	6.30736e-11	C1orf56	1.4528e-06	-0.363011	0.599	0.642	0.0313893	NCBP2AS2	7.79381e-06	0.0289258	0.384	0.304	0.168393	UBOX5	0.0589906	-0.232389	0	0.125	1	MLEC	0.032006	-0.157513	0.31	0.297	1	CD3G
	TMEM14B	0.00178177	0.0905349	0.722	0.552	1	GATB	0.0666218	0.154585	0.333	0	1	AAMP	0.000197738	0.0460769	0.261	0.191	1	RPP25L	2.92637e-15	-0.0366576	0.194	0.172	6.32272e-11	TRAPPC5	1.45709e-06	-0.144777	0.51	0.479	0.0314819	IDH2	7.91588e-06	0.0981247	0.305	0.208	0.171031	STMP1	0.0590233	0.439914	0.622	0.312	1	VEZT	0.0320796	-0.0256272	0.247	0.211	1	C1orf54
	RSBN1	0.00180008	0.0846362	0.445	0.299	1	HOMEZ	0.0666218	0.154585	0.333	0	1	SPG11	0.000197889	0.102037	0.36	0.265	1	RAP2B	2.96567e-15	-0.133552	0.224	0.255	6.40762e-11	KLHL36	1.45818e-06	0.138838	0.346	0.223	0.0315053	ITPR2	7.91787e-06	0.118491	0.342	0.238	0.171073	TAPT1	0.0591357	-0.294794	0.054	0.188	1	EID2B	0.0321701	0.139411	0.101	0.039	1	AKR1C1
	CCDC124	0.00180417	0.0149774	0.388	0.27	1	LACC1	0.0666218	0.154585	0.333	0	1	CYLD	0.000199702	0.0994266	0.511	0.399	1	MPC2	3.04897e-15	-0.0140527	0.371	0.32	6.58761e-11	SMC4	1.5073e-06	-0.303631	0.451	0.49	0.0325667	DNAJB14	8.03902e-06	0.0647581	0.519	0.403	0.173691	PPIL3	0.0591715	0.188227	0.27	0.094	1	ZBTB38	0.0323374	0.0729259	0.234	0.181	1	TUBA1C
	MPLKIP	0.00181564	-0.0910356	0.581	0.506	1	LPIN1	0.0666218	0.196023	0.333	0	1	RHOQ	0.000200409	0.170599	0.274	0.165	1	DEF6	3.11737e-15	-0.0252086	0.329	0.283	6.73539e-11	UPF3B	1.51823e-06	-0.00563183	0.226	0.178	0.0328029	DDX58	8.08582e-06	0.0593515	0.208	0.143	0.174702	NFU1	0.0592234	-0.43811	0.162	0.281	1	NPAT	0.0323672	0.0999081	0.272	0.194	1	RPS25
	NAP1L1	0.00181803	0.239346	0.991	0.933	1	LRCH4	0.0666218	0.255523	0.333	0	1	CSK	0.000200862	-0.0749075	0.562	0.513	1	CLIP1	3.17131e-15	0.0875802	0.305	0.218	6.85193e-11	ANK3	1.52146e-06	0.225427	0.506	0.37	0.0328726	TXLNG	8.0993e-06	-0.0342362	0.186	0.157	0.174993	PTGES2	0.0592926	0.23415	0.297	0.094	1	CPSF2	0.0324533	0.291025	0.234	0.129	1	FAM20C
	PYCR2	0.00182872	0.10999	0.396	0.247	1	LTO1	0.0666218	0.236303	0.333	0	1	YIPF3	0.000202313	0.0164832	0.271	0.222	1	TBL1XR1	3.23113e-15	0.130125	0.546	0.424	6.98118e-11	SNRNP40	1.52667e-06	0.0356226	0.339	0.242	0.0329852	TGDS	8.15505e-06	-0.00475591	0.146	0.115	0.176198	NUMA1	0.0593078	0.64074	0.486	0.25	1	AC104162.2	0.0325529	0.1292	0.133	0.069	1	NFKBIA
	PFDN2	0.00183282	0.0068047	0.621	0.485	1	METTL14	0.0666218	0.255523	0.333	0	1	JPT1	0.000202977	-0.0905898	0.224	0.216	1	SMG1	3.30508e-15	0.0922182	0.569	0.458	7.14096e-11	MRPL18	1.53075e-06	-0.0337719	0.409	0.335	0.0330735	DENND2D	8.15634e-06	-0.0939491	0.658	0.607	0.176226	ATXN7L3B	0.0593811	-0.102213	0.405	0.312	1	EBAG9	0.0327296	0.177142	0.234	0.138	1	HM13
	RBM33	0.00184479	0.0986476	0.555	0.387	1	MUS81	0.0666218	0.154585	0.333	0	1	IPO5	0.000203172	0.0883513	0.269	0.183	1	PRH1	3.31765e-15	0.068429	0.382	0.292	7.16812e-11	VPS33A	1.53667e-06	0.0931632	0.22	0.128	0.0332013	SGF29	8.2558e-06	-0.00466189	0.327	0.273	0.178375	SERINC5	0.0594124	0.329942	0.595	0.594	1	MRPL4	0.0328585	-0.000836959	0.241	0.203	1	FAM124A
	PHF5A	0.00185181	-0.0528534	0.396	0.32	1	NBPF19	0.0666218	0.387039	0.333	0	1	RINL	0.000203358	0.0113284	0.302	0.25	1	CHI3L2	3.33304e-15	0.0630515	0.327	0.253	7.20136e-11	SSH2	1.54727e-06	0.0609177	0.36	0.26	0.0334304	PHF19	8.4307e-06	0.012079	0.189	0.143	0.182154	DNAAF2	0.0595847	-0.15463	0.027	0.125	1	C21orf91	0.0330399	0.272415	0.184	0.091	1	ARL6IP5
	ZNF441	0.00185425	0.043721	0.181	0.093	1	ORC6	0.0666218	0.154585	0.333	0	1	ARRDC2	0.000203649	0.0440269	0.321	0.25	1	HDAC1	3.35928e-15	-0.0901949	0.541	0.51	7.25805e-11	FRYL	1.56167e-06	0.0535642	0.367	0.273	0.0337414	SRRM1	8.47592e-06	0.00640586	0.78	0.686	0.183131	TAF7	0.0597152	-0.0256022	0.73	0.594	1	CCDC6	0.0330705	0.199062	0.146	0.065	1	THOC7
	AP1G2	0.0018609	0.0845094	0.304	0.163	1	PEX6	0.0666218	0.196023	0.333	0	1	LAMTOR1	0.00020416	-0.00240183	0.461	0.388	1	ZMPSTE24	3.38545e-15	0.041983	0.132	0.085	7.31461e-11	RPP21	1.56697e-06	-0.0312663	0.403	0.33	0.0338561	MED11	8.54784e-06	-0.0812706	0.34	0.32	0.184685	MRPL57	0.0597587	0.0354081	0.784	0.562	1	HDAC7	0.0330791	0.195876	0.272	0.168	1	RNASE1
	NR1H2	0.00186485	0.0822512	0.432	0.294	1	PHF12	0.0666218	0.236303	0.333	0	1	MED28	0.000205576	0.148194	0.554	0.418	1	EXOSC1	3.39476e-15	0.0490659	0.317	0.239	7.33471e-11	N4BP2L2	1.569e-06	0.0733994	0.949	0.863	0.0338997	SMARCA4	8.54964e-06	0.115711	0.292	0.196	0.184723	TMEM185A	0.0600391	0.210093	0.108	0	1	UBE2E3	0.033085	-0.24933	0.228	0.284	1	PCBP2
	UIMC1	0.00186676	0.0289477	0.383	0.27	1	PPARGC1B	0.0666218	0.255523	0.333	0	1	UNC50	0.000205631	-0.0108367	0.211	0.185	1	MRPL14	3.4485e-15	0.11688	0.548	0.426	7.45083e-11	ANXA6	1.58411e-06	-0.116405	0.447	0.432	0.0342263	TRIM56	8.57587e-06	0.161554	0.653	0.525	0.18529	MFSD14A	0.0601528	0.474239	0.27	0.062	1	ZMYM6	0.0331118	0.233193	0.165	0.078	1	ACSL5
	SWAP70	0.00186795	0.165954	0.885	0.744	1	RFNG	0.0666218	0.294198	0.333	0	1	ISCA2	0.000207392	-0.0116324	0.304	0.266	1	EMG1	3.50649e-15	0.0160057	0.282	0.223	7.57613e-11	TOP1	1.58909e-06	-0.202027	0.597	0.568	0.0343339	NFYC	8.6148e-06	0.0610289	0.182	0.115	0.186131	SRM	0.0602823	0.344561	0.432	0.375	1	ATF6B	0.0331367	-0.192141	0.297	0.328	1	RPLP2
	SCYL3	0.00188011	0.119474	0.172	0.073	1	RMRP	0.0666218	0.154585	0.333	0	1	NR3C1	0.000207731	0.156713	0.56	0.432	1	IDH2	3.59079e-15	0.0670807	0.302	0.219	7.75826e-11	ADD3	1.60609e-06	-0.134429	0.719	0.666	0.0347012	SRSF4	8.68896e-06	0.133095	0.639	0.499	0.187734	NFATC2IP	0.0603619	-0.319765	0.27	0.406	1	DUSP2	0.0331494	0.0048765	0.709	0.616	1	S1PR3
	THRAP3	0.00189248	0.0762448	0.885	0.744	1	RORA	0.0666218	0.275489	0.333	0	1	ZNF136	0.000208351	4.99746e-05	0.134	0.115	1	NME4	3.62529e-15	0.0293678	0.326	0.252	7.83281e-11	NHP2	1.63846e-06	0.145047	0.659	0.5	0.0354006	AC005261.1	8.69114e-06	0.116911	0.285	0.185	0.187781	NOG	0.0604765	-0.480206	0.162	0.375	1	PHKA2	0.033186	0.175685	0.101	0.034	1	RAB42
	CASP8AP2	0.00189592	0.0605192	0.339	0.224	1	SEC24A	0.0666218	0.154585	0.333	0	1	SEC23A	0.000208959	0.0811979	0.181	0.115	1	CCDC18-AS1	3.73976e-15	0.113513	0.556	0.439	8.08012e-11	GLRX2	1.68978e-06	0.0282802	0.193	0.127	0.0365095	ARID4B	8.72214e-06	0.169518	0.692	0.565	0.188451	NXPE3	0.0606007	0.433599	0.351	0.125	1	CRTC2	0.0332096	0.0335497	0.19	0.129	1	JMJD1C
	COMMD2	0.00191712	0.00418462	0.441	0.328	1	SLC23A2	0.0666218	0.154585	0.333	0	1	STOML2	0.000209153	-0.0179567	0.373	0.323	1	PARL	3.74726e-15	-0.0218723	0.234	0.199	8.09633e-11	CHCHD3	1.70827e-06	-0.117647	0.148	0.155	0.0369089	GOLGA4	8.73017e-06	0.158678	0.633	0.5	0.188624	ZNHIT6	0.0606598	-0.037624	0.297	0.156	1	ACP1	0.0332143	0.0647172	0.43	0.328	1	RPS29
	ACAD10	0.00191796	0.104409	0.137	0.049	1	SLC2A13	0.0666218	0.196023	0.333	0	1	SESN3	0.000210771	0.244435	0.629	0.497	1	SLBP	3.81538e-15	0.0409986	0.323	0.247	8.24351e-11	XRN1	1.71389e-06	-0.005829	0.449	0.35	0.0370303	TENT2	8.79043e-06	0.0525635	0.317	0.239	0.189926	USP10	0.0607341	0.286418	0.486	0.25	1	SDHD	0.0332875	0.153623	0.456	0.341	1	IRAK1
	PPM1K	0.00192909	0.0292818	0.674	0.529	1	SLC33A1	0.0666218	0.154585	0.333	0	1	GTPBP8	0.000211337	0.0433134	0.187	0.139	1	PDCD6IP	3.8995e-15	-0.0216425	0.37	0.319	8.42525e-11	DHRS4L2	1.71539e-06	0.0291345	0.219	0.155	0.0370628	MED28	8.79256e-06	0.078745	0.577	0.459	0.189972	LINC00476	0.0608285	-0.141133	0.27	0.219	1	NDE1	0.033397	0.128315	0.259	0.185	1	KCNMB1
	HPS6	0.00193124	0.0651843	0.137	0.052	1	SLC5A6	0.0666218	0.154585	0.333	0	1	EPC1	0.000214494	0.021167	0.608	0.518	1	RPA3	3.99918e-15	0.0761344	0.398	0.3	8.64063e-11	SNAPIN	1.71547e-06	0.0180716	0.237	0.164	0.0370645	MAPKAPK2	8.92547e-06	0.0404626	0.177	0.121	0.192844	CD247	0.0609642	0.143627	0.459	0.5	1	EPRS	0.0334006	0.00529277	0.329	0.276	1	FPR2
	RB1	0.00193612	0.216999	0.564	0.39	1	TAB3	0.0666218	0.154585	0.333	0	1	LARP1	0.000215974	0.0397965	0.379	0.293	1	ELK4	4.04344e-15	0.0728066	0.43	0.335	8.73627e-11	JAK1	1.72393e-06	0.0932215	0.958	0.892	0.0372472	SLC25A39	9.00335e-06	0.0533309	0.314	0.228	0.194526	PSMD10	0.0610378	-0.379939	0.054	0.156	1	NARF	0.0334295	-0.0599209	0.278	0.237	1	IDH1
	LSM1	0.00193758	0.0168196	0.476	0.346	1	TATDN3	0.0666218	0.154585	0.333	0	1	NMI	0.000217421	-0.0111984	0.399	0.341	1	TMEM63A	4.04975e-15	0.0755157	0.585	0.484	8.7499e-11	CYLD	1.78067e-06	0.158112	0.739	0.605	0.0384731	LINC01578	9.01239e-06	-0.0233102	0.762	0.668	0.194722	RALGDS	0.0611114	-0.583433	0.162	0.406	1	TSNAX	0.0335042	-0.195682	0.316	0.345	1	PRPF40A
	SIPA1	0.00196657	-0.0605633	0.352	0.282	1	TMEM147-AS1	0.0666218	0.196023	0.333	0	1	UXT	0.000217616	-0.0573539	0.826	0.755	1	TMEM165	4.13809e-15	0.0209648	0.369	0.294	8.94075e-11	PSMD1	1.79999e-06	0.186233	0.311	0.19	0.0388906	GOSR1	9.03518e-06	0.126644	0.382	0.261	0.195214	SDHB	0.0614208	0.334884	0.378	0.125	1	SMIM4	0.0335899	0.138319	0.196	0.129	1	SLC39A10
	FUT8	0.00197134	0.0761921	0.295	0.174	1	TNPO3	0.0666218	0.196023	0.333	0	1	TLK1	0.000218121	-0.0100488	0.55	0.483	1	SMARCC1	4.22615e-15	0.057537	0.531	0.427	9.13102e-11	KHDC4	1.88241e-06	0.0364866	0.292	0.212	0.0406714	WDR59	9.05905e-06	0.140409	0.208	0.118	0.19573	KCTD18	0.0616504	-0.204272	0.054	0.188	1	WDR73	0.0336005	0.26227	0.196	0.103	1	TOP2B
	BTBD7	0.00198026	0.202128	0.436	0.262	1	TRIO	0.0666218	0.154585	0.333	0	1	STRBP	0.000220841	0.0905815	0.757	0.656	1	NOC3L	4.23121e-15	0.110799	0.369	0.265	9.14195e-11	CCDC90B	1.89346e-06	0.06249	0.322	0.231	0.04091	PEX26	9.24936e-06	0.108738	0.349	0.238	0.199842	TSC22D2	0.0617027	-0.424885	0.054	0.188	1	EPS15	0.0336482	0.0747432	0.31	0.22	1	ELL
	CYFIP2	0.00198143	0.164187	0.559	0.372	1	TSPAN17	0.0666218	0.154585	0.333	0	1	RTF1	0.000220906	0.0844541	0.647	0.534	1	CDC73	4.27421e-15	0.0813229	0.332	0.245	9.23486e-11	ERVK3-1	1.89394e-06	0.114553	0.288	0.187	0.0409205	YWHAE	9.28083e-06	0.111334	0.564	0.435	0.200522	SETDB1	0.0617301	-0.315853	0.027	0.219	1	NFATC3	0.0337442	0.104704	0.31	0.22	1	ID3
	SAMD9L	0.00199946	0.151823	0.458	0.328	1	TVP23B	0.0666218	0.154585	0.333	0	1	FXR1	0.000221008	0.0517068	0.578	0.463	1	PHF14	4.30609e-15	0.0321102	0.556	0.463	9.30375e-11	KDM5C	1.89547e-06	0.0157385	0.187	0.132	0.0409534	RPS28	9.31086e-06	-0.0500375	1	1	0.201171	DARS	0.0617411	-0.0856942	0.432	0.281	1	C12orf49	0.0338185	0.254004	0.209	0.108	1	CDKN2D
	DNAL1	0.00201243	0.127329	0.132	0.044	1	TWNK	0.0666218	0.196023	0.333	0	1	ARHGEF2	0.000221862	0.0488649	0.276	0.213	1	BDP1	4.32338e-15	0.0677147	0.512	0.41	9.3411e-11	PNO1	1.90669e-06	0.0823603	0.184	0.105	0.0411958	HDDC2	9.31954e-06	-0.0983936	0.436	0.41	0.201358	SERTAD1	0.0617601	0.242223	0.162	0.031	1	SPG11	0.0338973	0.23908	0.253	0.159	1	ZNF395
	HSDL1	0.00201566	0.0518594	0.145	0.061	1	VAV1	0.0666218	0.154585	0.333	0	1	TRBC2	0.000222646	-0.119882	0.774	0.744	1	COPS4	4.36079e-15	0.0263762	0.235	0.184	9.42192e-11	ATXN2	1.93088e-06	0.123683	0.359	0.237	0.0417186	FIP1L1	9.34056e-06	0.0731435	0.426	0.325	0.201812	ZNF37A	0.0618864	0.363418	0.297	0.156	1	COX7B	0.0339439	-0.187177	0.608	0.616	1	DCUN1D3
	TTC14	0.00201819	0.0115383	0.749	0.599	1	WDCP	0.0666218	0.154585	0.333	0	1	ZNF32	0.000222781	-0.151961	0.187	0.207	1	PPP2R2A	4.37295e-15	0.050888	0.365	0.285	9.44819e-11	MZT1	1.9321e-06	0.0204693	0.255	0.19	0.041745	PATJ	9.3474e-06	0.105518	0.151	0.07	0.20196	TRAF3	0.0620119	0.343817	0.324	0.156	1	HSBP1	0.0340976	-0.234104	0.209	0.289	1	PARVG
	RPL41	0.00203437	-0.0857715	1	1	1	Z97192.3	0.0666218	0.386116	0.333	0	1	BACH2	0.000223213	-0.0137754	0.625	0.552	1	NSMCE1	4.46307e-15	-0.105115	0.346	0.343	9.64292e-11	POLR2K	1.93266e-06	0.0109257	0.41	0.307	0.0417571	RCSD1	9.38259e-06	-0.0956462	0.589	0.562	0.20272	TSPAN32	0.0620996	-0.329488	0.027	0.156	1	RBM28	0.0341838	0.0340271	0.234	0.177	1	PRNP
	CCNT2	0.00203609	0.0822055	0.326	0.195	1	ZFYVE19	0.0666218	0.154585	0.333	0	1	ZFP36	0.000223358	0.0508397	0.431	0.345	1	PCMT1	4.51282e-15	-0.000657475	0.393	0.328	9.75039e-11	PNKP	1.96394e-06	-0.000221101	0.269	0.209	0.0424328	KDM1A	9.39118e-06	0.064585	0.279	0.203	0.202906	AL096870.8	0.0623535	0.25409	0.162	0.031	1	ATAD1	0.0342238	0.288834	0.209	0.112	1	RPS21
	COX7B	0.00204264	0.0596147	0.855	0.709	1	ZNF124	0.0666218	0.154585	0.333	0	1	STAP1	0.000223426	-0.0835445	0.414	0.382	1	FXYD5	4.58002e-15	-0.0915744	0.766	0.727	9.89558e-11	HERC4	1.97237e-06	0.157623	0.463	0.328	0.042615	KAT7	9.39974e-06	0.0674888	0.296	0.212	0.203091	PARP8	0.0624462	0.378826	0.432	0.188	1	CTSW	0.0342489	0.373302	0.551	0.435	1	RNF114
	DBT	0.00204396	0.103324	0.189	0.09	1	ZNF17	0.0666218	0.154585	0.333	0	1	LINC00513	0.000227925	0.123513	0.205	0.112	1	MAP3K2	4.64532e-15	0.105295	0.422	0.32	1.00367e-10	RAP1B	1.98493e-06	-0.0749642	0.788	0.697	0.0428864	RAB2A	9.44784e-06	-0.0114755	0.505	0.438	0.20413	TERF1	0.0624661	0.126739	0.378	0.188	1	U2AF2	0.0342904	0.060298	0.203	0.138	1	SLC43A3
	AC010359.3	0.00205948	0.0777377	0.163	0.073	1	ZNF660	0.0666218	0.349859	0.333	0	1	AKT1	0.000228768	0.0570986	0.129	0.078	1	NOP14	4.77425e-15	0.039831	0.331	0.254	1.03152e-10	LENG1	1.99973e-06	-0.071431	0.166	0.153	0.0432062	TNPO2	9.45083e-06	0.117658	0.162	0.08	0.204195	MRPL15	0.0624699	0.352135	0.297	0.062	1	ZNF677	0.0343846	0.0545122	0.146	0.091	1	TMEM134
	SCAF11	0.00205986	0.180336	0.93	0.863	1	NME1	0.0666561	-0.444817	0.667	0.909	1	CREBBP	0.000229	0.0607063	0.414	0.323	1	TGFB1	4.77435e-15	-0.062275	0.297	0.28	1.03155e-10	PRKCI	2.01726e-06	0.0928745	0.124	0.062	0.043585	USP48	9.60202e-06	0.040634	0.304	0.238	0.207461	PDZD8	0.0625581	0.298435	0.162	0.031	1	TMEM238	0.0344715	0.123565	0.146	0.091	1	PRKX
	LTB	0.00207369	-0.480732	0.727	0.799	1	FDPS	0.0667612	-0.536137	0.667	0.818	1	CDC26	0.000230407	-0.0755258	0.341	0.323	1	EIF4EBP3	4.92861e-15	0.0660206	0.291	0.205	1.06487e-10	MCUB	2.0273e-06	-0.163056	0.666	0.646	0.0438019	THAP12	9.61424e-06	0.0332506	0.338	0.266	0.207725	VPS13C	0.0625998	-0.130509	0.514	0.469	1	DNM1L	0.0345538	0.194386	0.342	0.22	1	HLA-DRB1
	STAT3	0.00208162	0.17058	0.555	0.378	1	KLF13	0.0668754	-0.215035	0.333	0.545	1	KPNA5	0.000230836	0.129085	0.293	0.189	1	ATXN7L3B	4.97093e-15	0.00686684	0.513	0.439	1.07402e-10	SELENOK	2.02815e-06	-0.106094	0.519	0.47	0.0438203	ALG5	9.63766e-06	-0.0556388	0.247	0.228	0.208231	RPS25	0.0626428	-0.159924	1	1	1	CHST2	0.0346745	-0.102762	0.449	0.392	1	IFNGR2
	LRRC75A	0.00208734	-0.268215	0.33	0.39	1	PET100	0.0669548	-0.4233	0.5	0.818	1	CBX5	0.000231982	0.112918	0.547	0.434	1	TAP2	5.06727e-15	0.100316	0.172	0.1	1.09483e-10	GRWD1	2.03563e-06	0.045378	0.176	0.113	0.0439818	BARD1	9.66622e-06	-0.0198317	0.1	0.084	0.208848	CLEC2B	0.0629421	0.154251	0.757	0.531	1	SDCCAG8	0.0347835	0.264897	0.253	0.198	1	LINC01719
	IKZF3	0.00208797	0.189219	0.824	0.666	1	SELENOK	0.0669571	-0.856269	0.667	0.727	1	XRCC6	0.000232097	0.0282411	0.619	0.521	1	KCMF1	5.30394e-15	0.0805576	0.326	0.238	1.14597e-10	PDPK1	2.04169e-06	0.0824108	0.165	0.094	0.0441127	RNMT	9.68369e-06	0.0128612	0.527	0.435	0.209226	BNIP3L	0.0630688	-0.396793	0.351	0.531	1	CALCOCO1	0.0348247	0.280509	0.38	0.25	1	SNAP23
	TLK1	0.00209592	0.0243971	0.661	0.509	1	GTF2IRD2B	0.0671609	0.477069	0.667	0.182	1	ACYP1	0.000233768	-0.0153707	0.14	0.118	1	OSTF1	5.35986e-15	-0.0738741	0.263	0.263	1.15805e-10	AC013264.1	2.0505e-06	-0.121607	0.065	0.105	0.0443031	DHX36	9.68456e-06	0.0901899	0.696	0.575	0.209245	SRSF9	0.0631904	0.118244	0.811	0.594	1	RAF1	0.0348304	0.276777	0.241	0.151	1	GTF2I
	MED11	0.00211442	-0.149684	0.374	0.343	1	SLC25A4	0.0673586	-0.405803	0.167	0.545	1	LAGE3	0.00023531	0.0144955	0.328	0.262	1	RBM3	5.44428e-15	0.149211	0.685	0.554	1.17629e-10	SETD4	2.0547e-06	0.103387	0.159	0.082	0.0443938	RPS6KA3	9.80731e-06	0.136133	0.605	0.474	0.211897	EHD1	0.063282	0.427245	0.378	0.188	1	PNPLA6	0.0348634	-0.20032	0.063	0.134	1	RPS3A
	MRPS28	0.00212517	0.110584	0.41	0.247	1	CFL1	0.0674183	-0.712903	1	1	1	STX6	0.000235588	0.0252761	0.174	0.123	1	GTF2H5	5.5678e-15	0.0525954	0.467	0.37	1.20298e-10	STK24	2.09745e-06	0.127489	0.385	0.268	0.0453174	COX14	9.89598e-06	-0.104892	0.552	0.54	0.213813	RNF220	0.0637758	0.318095	0.135	0.031	1	LSM2	0.0349416	-0.153197	0.437	0.418	1	PSMA1
	MECP2	0.0021315	0.130465	0.423	0.265	1	PHF20	0.0674467	-0.401206	0.167	0.545	1	PMF1	0.000235661	-0.0868769	0.334	0.327	1	AIMP2	5.67661e-15	0.0641895	0.156	0.1	1.22649e-10	SET	2.10082e-06	0.132214	0.965	0.91	0.0453903	AHCYL1	9.89969e-06	0.0544547	0.327	0.252	0.213893	CAPRIN2	0.0640534	-0.190387	0.027	0.125	1	LTN1	0.0349778	-0.068849	0.165	0.172	1	CCR1
	RBM22	0.00213881	-0.129508	0.419	0.355	1	PANK3	0.0676743	-0.334731	0.167	0.455	1	ITPR1	0.000236697	0.132065	0.629	0.507	1	G3BP1	5.82808e-15	0.0779392	0.668	0.554	1.25921e-10	ATP5PF	2.10893e-06	-0.123332	0.757	0.697	0.0455656	MRPL42	9.94874e-06	0.151465	0.486	0.355	0.214952	CPNE3	0.0640598	-0.393243	0.243	0.469	1	ARF4	0.0350799	-0.193934	0.215	0.267	1	CRIP1
	ODR4	0.00216884	0.0440044	0.26	0.157	1	GNG8	0.0678256	0.0586638	0.5	0.182	1	PPIB	0.000239501	-0.0278225	0.696	0.621	1	GOLGA7	5.85111e-15	-0.0219626	0.375	0.33	1.26419e-10	UBE2F	2.14638e-06	-0.0723639	0.324	0.284	0.0463747	BAZ2A	9.95737e-06	0.0355932	0.343	0.278	0.215139	F8A1	0.0640947	0.389704	0.216	0.031	1	APH1A	0.0352849	-0.0387556	0.222	0.228	1	DMXL1
	NCOR1	0.00217808	0.0811681	0.762	0.605	1	TOP2B	0.0679182	0.0619604	0.5	0.636	1	THOC3	0.000240535	0.0255125	0.237	0.186	1	ELP5	5.85873e-15	0.00783297	0.23	0.184	1.26584e-10	TAF9	2.15704e-06	0.060585	0.378	0.261	0.0466051	NEK7	9.96823e-06	-0.0189131	0.204	0.181	0.215374	STRIP1	0.0641087	-0.240715	0.027	0.156	1	SOD2	0.0354502	-0.000128203	0.222	0.177	1	GLRX
	ANKRD54	0.00218825	0.103617	0.167	0.067	1	AP002381.2	0.0679329	0.488152	0.5	0.091	1	RELB	0.000243537	-0.0420988	0.289	0.24	1	RAPGEF6	5.86785e-15	0.133724	0.76	0.649	1.26781e-10	PARVG	2.16722e-06	-0.0451357	0.224	0.2	0.0468249	POLR2I	1.00926e-05	-0.0528886	0.4	0.352	0.218062	MAPRE2	0.0642998	-0.441922	0.135	0.281	1	COG2	0.0354789	-0.00975579	0.146	0.121	1	WNT5A
	WAC	0.00219128	-0.0651292	0.612	0.494	1	VPS13D	0.0679329	0.457523	0.5	0.091	1	MITD1	0.000244472	0.176815	0.539	0.391	1	DYM	5.8963e-15	0.0103162	0.199	0.154	1.27396e-10	ARHGAP1	2.19471e-06	0.0163222	0.178	0.13	0.0474189	PIM3	1.01638e-05	0.118641	0.335	0.219	0.2196	ZNF420	0.064343	0.233197	0.27	0.094	1	PIN1	0.0357065	0.0576642	0.329	0.259	1	CDK14
	QTRT1	0.00220329	0.0189282	0.322	0.224	1	UBXN7	0.067961	0.814317	0.667	0.091	1	LSM5	0.000244929	0.00588175	0.496	0.411	1	RPAIN	6.06855e-15	-0.0122867	0.429	0.372	1.31117e-10	SNHG6	2.20476e-06	-0.161839	0.873	0.838	0.0476361	MRPL16	1.01672e-05	-0.0529351	0.305	0.277	0.219672	ZNF609	0.0643657	0.351296	0.189	0.031	1	PSMB7	0.0358593	-0.203271	0.304	0.353	1	CREBRF
	ZEB2	0.00220783	0.0758668	0.709	0.549	1	KIAA0100	0.0680777	0.38831	0.667	0.182	1	LINC00426	0.000245017	0.195141	0.256	0.151	1	LMAN2	6.23442e-15	-0.0118204	0.462	0.393	1.34701e-10	ZNF428	2.20547e-06	0.0254355	0.383	0.284	0.0476513	RBM22	1.01852e-05	0.0362442	0.339	0.269	0.22006	PHB	0.0644278	-0.0907845	0.405	0.375	1	TAF3	0.0359849	-0.274117	0.209	0.259	1	CCDC112
	EMD	0.00220843	0.0641381	0.388	0.259	1	SNAPIN	0.0686035	-0.417849	0.167	0.455	1	NCF4	0.000248635	-0.0208732	0.291	0.248	1	LGALS3BP	6.45928e-15	0.0334257	0.275	0.215	1.39559e-10	MAP4	2.2166e-06	0.129827	0.295	0.19	0.0478918	BNIP3L	1.02723e-05	0.113827	0.572	0.453	0.221943	DYRK1A	0.0644314	-0.372249	0.189	0.406	1	WASF2	0.0359864	-0.0642965	0.601	0.552	1	UBA52
	ZBED5	0.00221248	0.0756308	0.52	0.369	1	AC147651.4	0.0687723	0.398498	0.333	0	1	USP36	0.000249926	0.030561	0.134	0.088	1	COPS3	6.66293e-15	0.0157663	0.339	0.272	1.43959e-10	LACTB2	2.22365e-06	0.0211258	0.14	0.092	0.0480442	ATF6B	1.03639e-05	0.000184153	0.424	0.349	0.223923	UFM1	0.0644639	0.443284	0.459	0.312	1	SYNE1	0.0359925	-0.069424	0.405	0.375	1	INPP5D
	NPIPB5	0.00221766	0.133996	0.374	0.218	1	BRAP	0.0687723	0.484192	0.333	0	1	SYNCRIP	0.000250408	0.0431603	0.433	0.343	1	MRTO4	6.83864e-15	0.0651365	0.319	0.231	1.47756e-10	SYNRG	2.24535e-06	-0.0200953	0.492	0.418	0.0485131	TMEM160	1.03842e-05	0.02959	0.555	0.456	0.224362	AL592183.1	0.0644977	-0.384678	0.108	0.312	1	NAA60	0.0360191	0.0973285	0.278	0.19	1	RPL7A
	TMEM50A	0.0022276	0.1512	0.656	0.477	1	BX284668.5	0.0687723	0.398498	0.333	0	1	TBPL1	0.000250895	0.0436709	0.213	0.151	1	ABHD17A	7.12655e-15	-0.084909	0.465	0.45	1.53976e-10	AKR1A1	2.24667e-06	0.0354567	0.39	0.287	0.0485416	C12orf73	1.04466e-05	0.0126359	0.155	0.11	0.225709	PPP5C	0.0645629	0.303485	0.216	0.062	1	SPTSSA	0.0360446	0.141795	0.184	0.103	1	RASSF3
	TKT	0.00222824	0.216903	0.727	0.535	1	CXCL8	0.0687723	0.262314	0.333	0	1	FAM136A	0.000251699	0.0540498	0.319	0.228	1	ATP5MC1	7.24941e-15	0.0949663	0.657	0.533	1.56631e-10	TRAF2	2.25218e-06	0.0586653	0.114	0.056	0.0486606	SON	1.0451e-05	-0.0730176	0.917	0.858	0.225804	NAA50	0.064703	0.255244	0.27	0.094	1	RPL37	0.0360569	-0.12665	1	1	1	PIAS2
	STAG3	0.00222871	0.0129413	0.185	0.11	1	KHDRBS3	0.0687723	0.398498	0.333	0	1	RBM25	0.000251865	0.171787	0.767	0.656	1	NOLC1	7.25009e-15	0.0784275	0.379	0.278	1.56645e-10	EPSTI1	2.26162e-06	0.135401	0.181	0.1	0.0488646	EMB	1.05064e-05	-0.0200753	0.515	0.45	0.227002	TBCD	0.0651325	0.128761	0.108	0.031	1	RPARP-AS1	0.036062	0.116224	0.234	0.147	1	APEX1
	OSTC	0.00223698	-0.0438239	0.771	0.645	1	STX3	0.0687723	0.262314	0.333	0	1	CLINT1	0.000251964	-0.0307757	0.397	0.348	1	TCF12	7.56484e-15	0.00857326	0.225	0.179	1.63446e-10	BCL11B	2.2673e-06	-0.180437	0.872	0.837	0.0489873	ROCK1	1.06764e-05	0.0887132	0.669	0.542	0.230674	GPR89B	0.0651328	0.192415	0.135	0.031	1	IL6ST	0.0360622	-0.242434	0.076	0.147	1	CSF3R
	FKBP8	0.00224397	0.023947	0.639	0.503	1	USP30-AS1	0.0687723	0.262314	0.333	0	1	CMTR2	0.000252964	0.131046	0.407	0.292	1	ZNF667-AS1	7.69513e-15	0.0259131	0.187	0.138	1.66261e-10	ZNF277	2.27151e-06	0.0123516	0.301	0.231	0.0490782	SDHAF2	1.07078e-05	0.070281	0.33	0.237	0.231354	CNBP	0.0654529	0.0468704	0.703	0.844	1	UHMK1	0.036097	-0.1219	0.31	0.315	1	SCAMP2
	CD83	0.0022512	0.0475095	0.815	0.637	1	CSNK1D	0.0688989	0.524003	0.833	0.273	1	UTP3	0.000253849	0.0831329	0.343	0.25	1	SUMO4	7.7259e-15	0.0668309	0.131	0.074	1.66926e-10	SAP30L	2.27787e-06	0.0611364	0.157	0.096	0.0492156	TRAPPC10	1.07295e-05	0.0600443	0.317	0.243	0.231821	PNPO	0.0655489	0.256328	0.189	0.031	1	NELL2	0.0361074	0.227221	0.316	0.216	1	TRIM25
	RPL24	0.00225791	-0.0954985	1	0.997	1	ATL2	0.0689301	0.707256	0.5	0.182	1	KLC1	0.000254778	0.0705932	0.254	0.183	1	NUP54	7.7788e-15	0.0455366	0.253	0.192	1.68069e-10	ATG10	2.2955e-06	0.0439197	0.126	0.071	0.0495967	PDIA6	1.08439e-05	0.0728783	0.418	0.31	0.234293	DDX10	0.0657091	0.168954	0.135	0.031	1	OTUB1	0.0361384	0.12739	0.361	0.246	1	CAPZA2
	H2AFY	0.00226566	0.123736	0.648	0.471	1	REL	0.0689542	0.617944	0.833	0.818	1	ILF2	0.000255552	0.0342887	0.511	0.419	1	C12orf65	7.8921e-15	0.0603913	0.409	0.322	1.70517e-10	ASF1A	2.30153e-06	-0.0860008	0.303	0.27	0.0497268	GTF2A2	1.10372e-05	0.0212109	0.468	0.387	0.238469	TRAK2	0.0657557	-0.241852	0.027	0.156	1	ADCY7	0.0361967	-0.141	0.139	0.164	1	FTL
	DEF6	0.00226978	0.0879095	0.357	0.221	1	AC243960.1	0.0689607	-0.193959	0	0.273	1	BSDC1	0.000256022	0.0691601	0.315	0.237	1	MSN	7.9715e-15	-0.109868	0.708	0.676	1.72232e-10	POLR2C	2.30539e-06	-0.00291521	0.236	0.186	0.0498103	PPP4C	1.10923e-05	0.0336939	0.48	0.382	0.239661	FLNA	0.0657571	0.341712	0.351	0.156	1	PHF6	0.0362553	0.164409	0.222	0.142	1	TBC1D2B
	KIF20B	0.00227411	0.0448334	0.401	0.273	1	DPAGT1	0.0689607	-0.250918	0	0.273	1	AC004556.3	0.000256081	0.05568	0.155	0.094	1	POLD4	8.44314e-15	0.059108	0.598	0.493	1.82423e-10	NUTF2	2.32482e-06	0.104159	0.49	0.351	0.05023	THUMPD3-AS1	1.11649e-05	0.128379	0.736	0.608	0.241229	NOP14	0.0658298	-0.366484	0.189	0.344	1	C1orf122	0.0362993	0.117824	0.203	0.134	1	PTPN12
	RPS27A	0.00228416	-0.0905688	1	1	1	GOT2	0.0689607	-0.193959	0	0.273	1	TIMM8B	0.000257758	-0.0768735	0.44	0.406	1	REXO2	8.49413e-15	0.0690111	0.513	0.407	1.83524e-10	WDR43	2.33146e-06	0.13302	0.502	0.366	0.0503735	AC016831.5	1.11954e-05	0.128261	0.204	0.115	0.241887	MICOS13	0.0661095	-0.289634	0.486	0.438	1	RER1	0.036349	-0.168276	0.316	0.323	1	DSE
	MRPL15	0.0023046	0.0401385	0.458	0.32	1	KIF3A	0.0689607	-0.193959	0	0.273	1	RIPOR1	0.000258967	0.0589103	0.22	0.146	1	PMF1	8.68401e-15	0.0865144	0.323	0.23	1.87627e-10	EMC4	2.36019e-06	-0.0376038	0.287	0.233	0.0509944	CXorf21	1.12313e-05	0.0867623	0.111	0.049	0.242664	NTHL1	0.0662277	-0.195614	0.027	0.156	1	MEX3C	0.0363972	-0.122403	0.209	0.203	1	UBXN11
	PUM2	0.00231958	-0.0194987	0.423	0.334	1	PIGF	0.0689607	-0.193959	0	0.273	1	ANKRD44-IT1	0.000261053	0.149337	0.213	0.12	1	NOA1	8.84759e-15	0.00049466	0.225	0.182	1.91161e-10	TBC1D15	2.38368e-06	0.0748177	0.545	0.42	0.0515018	GZMM	1.12507e-05	-0.120624	0.807	0.769	0.243082	SLC39A13	0.0662775	-0.172352	0.027	0.156	1	RPL9	0.0364436	-0.21383	0.994	0.996	1	CLECL1
	NUCKS1	0.0023243	0.119647	0.877	0.727	1	ARMC1	0.0690247	0.175742	0.667	0.364	1	SYNRG	0.000262673	-0.0551754	0.418	0.388	1	DEXI	8.99106e-15	-0.00646945	0.217	0.177	1.94261e-10	SURF4	2.38709e-06	0.0730218	0.267	0.179	0.0515754	FKBP1A	1.12833e-05	0.0186389	0.709	0.606	0.243787	NUP50	0.0664474	-0.554252	0.378	0.531	1	JARID2	0.0364629	-0.0748397	0.342	0.297	1	SMS
	NDUFA12	0.00232962	-0.111441	0.692	0.616	1	MT-ND6	0.0690267	0.0532101	0.667	0.818	1	TRAF5	0.000265235	0.0839359	0.429	0.339	1	KIAA0586	8.99657e-15	0.126737	0.387	0.282	1.9438e-10	SFPQ	2.39601e-06	0.182865	0.673	0.523	0.0517683	RBL2	1.12907e-05	0.040652	0.856	0.758	0.243946	EPS15L1	0.0664524	0.144533	0.189	0.062	1	AC027097.1	0.0364995	0.194716	0.12	0.047	1	ZFAS1
	PSME1	0.00233026	0.221338	0.952	0.904	1	PIKFYVE	0.0690424	0.263121	0.667	0.364	1	ENOPH1	0.000265963	0.0728808	0.172	0.11	1	MTF2	9.08784e-15	0.0507881	0.425	0.345	1.96352e-10	POMP	2.41436e-06	0.115919	0.706	0.557	0.0521647	ABCB8	1.1294e-05	0.0547226	0.163	0.103	0.244019	MTHFS	0.0665025	-0.306933	0.162	0.406	1	NFATC2IP	0.0365115	-0.032247	0.38	0.315	1	FCAR
	TFDP2	0.00233513	0.0817748	0.37	0.235	1	MRPS10	0.0691857	-0.473368	0.5	0.727	1	TMEM115	0.000267512	0.0466958	0.118	0.068	1	NDUFS2	9.11088e-15	-0.0370808	0.462	0.415	1.9685e-10	CUL1	2.42139e-06	0.0669649	0.236	0.157	0.0523166	PRH1	1.13462e-05	0.112333	0.419	0.305	0.245146	SH3GL1	0.0665661	0.231648	0.135	0.031	1	MPG	0.0365154	-0.049297	0.329	0.302	1	RPL13A
	RUNDC1	0.00233845	0.131241	0.322	0.18	1	FNBP1	0.0692213	0.645323	0.667	0.727	1	PLEKHF2	0.00026851	0.0734602	0.448	0.341	1	TRIAP1	9.29486e-15	-0.0151848	0.313	0.263	2.00825e-10	PSMC1	2.43073e-06	0.0258249	0.403	0.304	0.0525183	TIMP1	1.17543e-05	-0.185913	0.135	0.183	0.253963	PHRF1	0.0665995	0.120998	0.243	0.094	1	SIRT1	0.0365446	0.171987	0.12	0.056	1	FADS3
	TPM3	0.00234377	0.215412	0.96	0.878	1	ATP2A3	0.069307	0.739688	0.333	0	1	JAK1	0.00027123	0.133585	0.864	0.771	1	MRPS7	9.33767e-15	0.0490672	0.382	0.3	2.0175e-10	ERAP2	2.43223e-06	0.324307	0.459	0.275	0.0525508	TMEM14C	1.17841e-05	0.0154211	0.444	0.36	0.254608	MT-ND3	0.0666717	-0.139681	1	1	1	PRR14L	0.0368485	0.288556	0.215	0.125	1	SPHK1
	PDE4B	0.00235233	0.0835282	0.608	0.459	1	FOS	0.069307	0.989481	0.333	0	1	KIF2A	0.000272382	0.0102154	0.455	0.39	1	TRIM33	9.37879e-15	0.0525716	0.358	0.278	2.02638e-10	CUX1	2.43943e-06	0.0832874	0.245	0.157	0.0527064	MFSD10	1.19758e-05	-0.0951492	0.307	0.297	0.258748	DDAH2	0.0667902	0.17306	0.108	0	1	ARFGEF2	0.0369108	0.109154	0.165	0.112	1	SDC4
	B2M	0.00236667	0.0918288	1	1	1	HSPA1B	0.069307	1.20234	0.333	0	1	TYW3	0.000274989	0.0397764	0.306	0.241	1	MRPL54	9.4386e-15	0.101394	0.551	0.43	2.0393e-10	TAF1D	2.45948e-06	0.056943	0.733	0.605	0.0531395	ITPR1	1.20481e-05	0.151463	0.329	0.216	0.260311	MAML3	0.0669425	0.215831	0.135	0.031	1	CPSF6	0.0369425	0.0356227	0.259	0.207	1	LPCAT2
	PSMB2	0.00237115	0.0882557	0.634	0.468	1	ICOSLG	0.069307	0.739688	0.333	0	1	GKAP1	0.000275632	0.0209701	0.237	0.177	1	ZNF32	9.67322e-15	-0.0120823	0.323	0.277	2.09e-10	LINS1	2.54163e-06	0.0621233	0.45	0.329	0.0549144	MRPS14	1.21002e-05	0.0150837	0.288	0.229	0.261436	IFI35	0.0670847	-0.162574	0.27	0.188	1	ELOB	0.0371285	-0.192576	0.772	0.784	1	SIRPA
	TRA2A	0.00239807	-0.0182291	0.546	0.445	1	PIK3C2B	0.069307	0.739688	0.333	0	1	C3orf38	0.000276082	0.0792341	0.306	0.233	1	HNRNPM	9.7096e-15	0.0973173	0.697	0.578	2.09786e-10	HNRNPC	2.54825e-06	0.120937	0.867	0.737	0.0550576	SRSF10	1.21093e-05	0.0587321	0.7	0.585	0.261634	PDE6G	0.0671515	-0.313944	0.081	0.188	1	CDCA4	0.0371565	0.157935	0.12	0.047	1	SASH1
	RING1	0.00242246	0.0223612	0.264	0.154	1	TCP11L2	0.069307	0.739688	0.333	0	1	LINC01003	0.000280472	0.00760855	0.16	0.123	1	PSMB2	9.79672e-15	0.0624723	0.414	0.318	2.11668e-10	MRPS35	2.55501e-06	0.0379511	0.364	0.27	0.0552035	TRANK1	1.2128e-05	0.151287	0.356	0.241	0.262037	MCUB	0.0671748	-0.467815	0.703	0.812	1	TRG-AS1	0.0371787	0.199485	0.728	0.621	1	ATP2C1
	FOXO3	0.00242439	-0.0247563	0.163	0.099	1	TATDN1	0.0693421	-0.249532	0.167	0.455	1	SUGT1	0.000282008	0.0957743	0.476	0.367	1	C8orf33	1.00138e-14	0.0782872	0.325	0.239	2.16359e-10	SF3B5	2.55623e-06	-0.0810981	0.653	0.581	0.05523	TNFSF10	1.22128e-05	0.14135	0.255	0.155	0.263871	FCMR	0.0672673	-0.151122	0.784	0.719	1	HTATSF1	0.0371803	0.20465	0.285	0.181	1	CD14
	ZDHHC24	0.00243081	0.0721257	0.229	0.119	1	NCOR1	0.0697565	0.446766	0.667	0.545	1	MFAP1	0.000283441	0.00778036	0.299	0.244	1	FUNDC2	1.0138e-14	0.0488642	0.313	0.238	2.19042e-10	INTS10	2.56127e-06	0.157294	0.437	0.293	0.0553387	HIKESHI	1.23066e-05	-0.0456389	0.325	0.286	0.265897	AKAP13	0.067414	0.0332857	0.784	0.656	1	RAE1	0.0372591	-0.0175847	0.152	0.129	1	SRP14
	MTHFD2L	0.00243248	0.0333953	0.352	0.235	1	BEX2	0.07012	-0.30726	0	0.273	1	HEATR6	0.000287367	0.0964835	0.194	0.123	1	MRPS35	1.02098e-14	0.100156	0.394	0.286	2.20594e-10	CRTC3	2.56661e-06	0.0842985	0.44	0.31	0.0554542	FAM241A	1.23535e-05	0.0742905	0.151	0.085	0.266909	MTHFD2	0.067523	0.358235	0.216	0.031	1	DNAJC7	0.037261	0.102019	0.494	0.392	1	TGFBR2
	PRKAG2	0.00243753	0.0892535	0.295	0.201	1	MRE11	0.07012	-0.210199	0	0.273	1	SMNDC1	0.000288285	0.134017	0.379	0.261	1	PDE12	1.06687e-14	0.0589206	0.191	0.128	2.30509e-10	JUN	2.60939e-06	0.0701736	0.103	0.04	0.0563785	OGFR	1.23738e-05	0.0559635	0.292	0.216	0.267347	PRPF31	0.067533	-0.208109	0.135	0.344	1	FBRS	0.0373036	0.188712	0.272	0.172	1	RPS10
	SYNE3	0.00245107	0.139654	0.344	0.215	1	NSUN6	0.07012	-0.30726	0	0.273	1	DELE1	0.000289024	0.0386419	0.246	0.173	1	TXNDC17	1.14579e-14	-0.00826342	0.305	0.262	2.47559e-10	ZNF83	2.62579e-06	0.0417747	0.243	0.174	0.0567328	OIP5-AS1	1.24275e-05	0.134092	0.581	0.453	0.268508	APOBR	0.0677317	-0.313946	0.027	0.156	1	ACYP2	0.0373594	-0.0291009	0.146	0.134	1	ERCC1
	EAF2	0.00245493	0.0200996	0.392	0.265	1	RFT1	0.07012	-0.302705	0	0.273	1	PEF1	0.00028949	-0.00796915	0.2	0.163	1	CALCOCO2	1.15449e-14	0.0789266	0.381	0.288	2.4944e-10	H3F3B	2.63595e-06	0.106863	0.983	0.938	0.0569524	ARMC1	1.24361e-05	0.103187	0.298	0.201	0.268695	NEAT1	0.0679541	0.721295	0.919	0.781	1	ZNRF2	0.0374523	0.169638	0.203	0.121	1	NDUFS8
	KRR1	0.00245958	0.117632	0.661	0.497	1	ANTKMT	0.0702188	-0.886434	0.667	0.636	1	MCRS1	0.000290292	0.0209354	0.229	0.167	1	CHID1	1.19219e-14	0.0424381	0.169	0.118	2.57584e-10	PRDM2	2.63862e-06	0.0800284	0.396	0.291	0.05701	TRMT10B	1.24531e-05	0.0602705	0.22	0.15	0.269062	EDC4	0.068022	0.306317	0.243	0.062	1	PRKRIP1	0.0375512	0.224325	0.196	0.108	1	LY96
	KRTCAP2	0.00246237	-0.135238	0.784	0.735	1	PHKG1	0.0704835	-0.306437	0.167	0.455	1	DYNC1LI1	0.00029071	0.070262	0.289	0.205	1	STX16	1.19676e-14	0.150645	0.597	0.477	2.58572e-10	LTV1	2.64662e-06	0.0388729	0.262	0.178	0.0571828	FAM102A	1.2627e-05	0.0420152	0.576	0.475	0.27282	F11R	0.0684275	0.186688	0.108	0	1	VTA1	0.0376455	0.156981	0.203	0.121	1	GRB2
	TADA3	0.00247227	-0.166688	0.308	0.355	1	BAZ2B	0.0706067	0.688478	0.5	0.091	1	ZNF880	0.00029108	-0.0874979	0.17	0.167	1	TP53	1.21407e-14	0.126248	0.412	0.301	2.62313e-10	LAPTM4A	2.66116e-06	0.0925888	0.407	0.279	0.057497	NOM1	1.26712e-05	0.157275	0.241	0.146	0.273774	CBFA2T2	0.0684615	-0.212058	0.081	0.219	1	COMMD1	0.0377407	0.202782	0.203	0.112	1	ARPC4
	CYB561A3	0.00248235	-0.0388491	0.63	0.532	1	IPO8	0.0706067	0.66159	0.5	0.091	1	EAF1	0.000291086	0.0438698	0.106	0.055	1	SDHC	1.21613e-14	0.0529729	0.444	0.354	2.62757e-10	MT-ND3	2.66935e-06	-0.0962895	0.998	0.993	0.0576739	MCUR1	1.27032e-05	0.040657	0.198	0.133	0.274464	ST6GAL1	0.0685291	-0.349122	0.216	0.375	1	STAT6	0.0377863	-0.148751	0.209	0.216	1	PARP1
	NAMPT	0.00248344	0.045243	0.414	0.262	1	CYTIP	0.0708438	0.363085	0.667	0.636	1	ORC3	0.000291102	0.0631982	0.17	0.103	1	TFDP2	1.25122e-14	0.0813413	0.346	0.262	2.70338e-10	SF3B2	2.67565e-06	0.0801646	0.676	0.539	0.05781	ICAM3	1.27752e-05	-0.101712	0.543	0.527	0.276022	LINC00963	0.0685983	-0.229336	0.027	0.156	1	USP33	0.0378838	0.0954464	0.304	0.233	1	JUN
	NUDCD1	0.0024878	0.0675608	0.269	0.157	1	RBM38	0.0708598	0.822706	0.667	0.273	1	STAT6	0.000291106	0.121712	0.444	0.336	1	DCAF13	1.25153e-14	0.0615308	0.34	0.252	2.70406e-10	PAICS	2.68112e-06	0.181478	0.401	0.255	0.0579284	UGP2	1.27891e-05	0.0187502	0.44	0.365	0.276322	ARF6	0.0686254	0.678544	0.595	0.312	1	CLIP1	0.0380542	-0.0614849	0.203	0.172	1	CCNY
	TSGA10	0.00250195	-0.0749144	0.225	0.186	1	PRRC2B	0.0708611	0.588735	0.667	0.273	1	NDUFB8	0.000291946	-0.101839	0.634	0.597	1	NR3C1	1.27731e-14	0.134509	0.482	0.37	2.75975e-10	MARS	2.708e-06	0.153715	0.285	0.171	0.058509	AFG3L2	1.28319e-05	0.0215913	0.292	0.226	0.277245	GPR155	0.0686371	0.400493	0.784	0.5	1	CSNK1G2	0.0381953	0.0673598	0.373	0.302	1	YIPF6
	SLC5A3	0.00250294	0.225975	0.322	0.174	1	BDP1	0.0711774	0.667448	0.667	0.545	1	SIPA1	0.000292171	0.0651205	0.429	0.32	1	NCMAP-DT	1.32963e-14	-0.100546	0.201	0.225	2.87281e-10	SLC12A9	2.75708e-06	0.0618876	0.157	0.092	0.0595695	FMC1	1.28584e-05	-0.0579927	0.299	0.272	0.27782	NCOA7	0.0688228	-0.438485	0.351	0.469	1	NAA15	0.0383983	0.25351	0.266	0.155	1	RAB32
	SS18L2	0.00250719	-0.0542331	0.586	0.485	1	NSA2	0.0712236	0.0830388	1	0.909	1	NFATC3	0.000292522	0.11024	0.386	0.28	1	TLK1	1.34028e-14	0.0167193	0.529	0.446	2.8958e-10	DYNLT1	2.79534e-06	-0.0811569	0.368	0.318	0.0603961	ILF3-DT	1.28998e-05	0.100096	0.494	0.384	0.278713	SEC61G	0.0688827	0.129053	0.703	0.5	1	PCBD1	0.0384477	0.04004	0.101	0.06	1	ZNF385A
	ACAP2	0.00251653	0.0587276	0.634	0.471	1	WARS	0.0712934	-0.536101	0.5	0.727	1	STK24	0.000293695	0.0844786	0.371	0.273	1	MRPS14	1.34692e-14	-0.00721876	0.262	0.218	2.91015e-10	ZBTB44	2.86286e-06	0.0847357	0.431	0.314	0.061855	PBXIP1	1.29499e-05	-0.0999394	0.497	0.481	0.279796	RCSD1	0.0690103	0.407916	0.703	0.438	1	DPP9	0.0386726	-0.195938	0.076	0.151	1	GNAI2
	STAM2	0.00251823	0.023714	0.207	0.128	1	GUF1	0.0714453	0.482687	0.833	0.273	1	ATG12	0.000295324	0.132823	0.53	0.41	1	TRAPPC2L	1.35157e-14	0.00359181	0.333	0.275	2.9202e-10	XPA	2.94664e-06	0.00318935	0.409	0.328	0.0636651	NARF	1.29594e-05	0.133248	0.326	0.212	0.28	EIF3G	0.0690341	0.0990408	0.919	0.719	1	DPY30	0.0386877	-0.0845777	0.323	0.306	1	CLN6
	CEBPZOS	0.00253027	-0.111899	0.405	0.387	1	NIN	0.0716571	0.444207	0.833	0.818	1	HEXA	0.000298329	0.107749	0.42	0.309	1	MRPL27	1.36244e-14	0.0366354	0.289	0.217	2.94369e-10	MRFAP1L1	2.94683e-06	-0.0329784	0.378	0.314	0.0636693	AC092338.3	1.30022e-05	0.125338	0.321	0.214	0.280925	GTPBP6	0.0691167	-0.191991	0.27	0.312	1	RAB27A	0.0387783	-0.0656527	0.31	0.306	1	STEAP1B
	CRYZL1	0.00253531	0.0970862	0.339	0.215	1	PPP1R2	0.0717746	1.36303	0.833	0.273	1	NORAD	0.000299538	-0.0700967	0.328	0.293	1	COIL	1.39676e-14	0.0654206	0.269	0.195	3.01784e-10	BMI1	2.9712e-06	0.0281135	0.227	0.163	0.0641958	AKAP9	1.31781e-05	0.120464	0.739	0.618	0.284727	CEP192	0.0692648	0.157128	0.189	0.062	1	TSC22D3	0.0387938	-0.234891	0.481	0.522	1	ARHGEF6
	TARS2	0.00254154	0.0594484	0.225	0.134	1	VDAC2	0.0718264	-0.578506	0.667	0.636	1	GIT2	0.00030193	0.133862	0.435	0.315	1	KLHL36	1.40876e-14	0.116927	0.34	0.24	3.04377e-10	WDR75	2.97876e-06	0.0796605	0.246	0.154	0.064359	ERGIC2	1.32052e-05	0.129125	0.492	0.364	0.285311	UMAD1	0.0693132	0.246823	0.216	0.062	1	IL32	0.0389333	0.430418	0.88	0.819	1	UQCC2
	TAP1	0.00254161	0.188938	0.533	0.349	1	NEPRO	0.0723815	-0.222105	0.167	0.364	1	CTR9	0.000303066	-0.034108	0.336	0.285	1	SMARCA5	1.43247e-14	0.122056	0.607	0.488	3.095e-10	HIPK1	3.01752e-06	0.11304	0.282	0.183	0.0651964	GOLGA8A	1.32519e-05	0.114661	0.199	0.116	0.286321	AC010359.3	0.0694578	0.177066	0.108	0.031	1	MAVS	0.0389346	0.126005	0.266	0.185	1	ADAM8
	DIP2B	0.00256166	0.0397654	0.256	0.154	1	RAB1B	0.0723815	-0.414787	0.167	0.364	1	C11orf54	0.000304254	0.0518842	0.271	0.194	1	DAZAP1	1.47259e-14	0.119954	0.363	0.254	3.18169e-10	TNRC6A	3.05402e-06	0.0755134	0.359	0.26	0.0659852	IMMP1L	1.32539e-05	0.0352986	0.255	0.188	0.286364	PARP12	0.0695885	0.186268	0.162	0.031	1	IARS	0.0389822	-0.254389	0.139	0.207	1	OSBPL8
	PPP3CB-AS1	0.00256362	0.0832779	0.154	0.067	1	FTL	0.0723974	-1.47252	1	1	1	TMEM106A	0.000304479	0.0673973	0.213	0.139	1	CD48	1.4793e-14	-0.0651856	0.912	0.861	3.19618e-10	SAT2	3.06488e-06	-0.132265	0.263	0.269	0.0662197	PPP1R35	1.33316e-05	-0.100536	0.342	0.34	0.288042	AC127502.2	0.0696837	0.172741	0.405	0.219	1	BAG4	0.0390356	0.223544	0.158	0.082	1	SSBP4
	DUSP2	0.00256672	-0.229838	0.291	0.227	1	SLC37A1	0.0727813	-0.33744	0	0.273	1	FAM133B	0.000305035	0.0603191	0.642	0.531	1	MRPL16	1.50876e-14	-0.042681	0.304	0.276	3.25983e-10	RPP30	3.09892e-06	0.0269209	0.231	0.17	0.0669552	GSTP1	1.33731e-05	0.0211633	0.514	0.424	0.28894	MLH3	0.0697593	0.315428	0.216	0.031	1	TNIP2	0.0390605	0.222155	0.19	0.099	1	CTSZ
	ARL3	0.00258888	0.0112385	0.216	0.148	1	UBA6	0.0727822	0.674854	0.833	0.273	1	ARMCX6	0.000305423	-0.0472615	0.218	0.187	1	PRKD3	1.52213e-14	0.0409606	0.278	0.212	3.28871e-10	CARS	3.10685e-06	0.0551985	0.288	0.19	0.0671267	CNDP2	1.36071e-05	0.0468711	0.334	0.259	0.293995	GLRX5	0.0698424	-0.0190612	0.405	0.562	1	MRPL21	0.0391824	0.144283	0.297	0.198	1	LRRC8C
	CNNM3	0.00259582	0.111417	0.185	0.081	1	MAP2K2	0.0727953	-0.4188	0.5	0.818	1	RBMX2	0.000306514	-0.0239022	0.246	0.194	1	ARHGAP30	1.55133e-14	-0.0456069	0.621	0.558	3.3518e-10	TBCA	3.14972e-06	0.0175286	0.76	0.639	0.0680529	HAT1	1.3648e-05	0.0881596	0.339	0.236	0.294878	GTF3A	0.0698494	-0.423812	0.838	0.938	1	SLC30A9	0.0392696	0.185515	0.127	0.06	1	RPL19
	TRBC2	0.00259681	-0.153975	0.833	0.741	1	KMT2E	0.0727976	0.914375	1	0.636	1	CIRBP	0.000308858	0.0562985	0.871	0.768	1	FCGBP	1.58975e-14	0.0915724	0.124	0.062	3.43481e-10	NDUFB9	3.15865e-06	-0.0522324	0.604	0.517	0.0682457	HDAC1	1.36639e-05	0.0471272	0.568	0.466	0.295222	PSPC1	0.0700636	-0.153059	0.027	0.125	1	LAGE3	0.0393054	-0.082483	0.291	0.284	1	CCND3
	NIFK	0.0026104	-0.0735969	0.63	0.538	1	SMARCA2	0.0728647	-0.117164	0.333	0.545	1	SREK1	0.000310568	0.0647605	0.478	0.375	1	SNRPN	1.59918e-14	-0.0942119	0.543	0.512	3.45518e-10	FUS	3.16144e-06	0.125714	0.88	0.771	0.068306	GTF2F2	1.37265e-05	-0.00842152	0.292	0.254	0.296574	TUBGCP2	0.0701199	0.256485	0.351	0.156	1	GLRX2	0.0395527	-0.152476	0.152	0.237	1	ZFYVE16
	ZDHHC20	0.00261241	0.12362	0.238	0.125	1	IL16	0.0729874	-0.459821	0.167	0.455	1	ZDHHC14	0.000315381	0.0645987	0.205	0.141	1	CLTB	1.63538e-14	0.0326228	0.374	0.297	3.5334e-10	MRPL14	3.17216e-06	0.176327	0.562	0.405	0.0685376	PTEN	1.37426e-05	-0.0517612	0.559	0.501	0.296922	AC025171.2	0.0701474	0.244497	0.297	0.094	1	THAP11	0.0398386	0.0365648	0.253	0.198	1	RPS8
	ZNF567	0.00262337	0.0471373	0.251	0.154	1	ARMCX6	0.0734883	-0.394018	0	0.364	1	SNRK	0.000316512	0.113366	0.241	0.159	1	GEMIN5	1.63565e-14	0.0203456	0.106	0.076	3.53399e-10	FYTTD1	3.17413e-06	0.0593958	0.347	0.25	0.0685803	SFT2D1	1.38806e-05	-0.0587305	0.273	0.256	0.299904	PRKCB	0.0702695	0.0957825	0.351	0.219	1	DMAP1	0.0398644	0.251707	0.234	0.134	1	RPL23A
	MRPS18C	0.00262424	0.0527715	0.648	0.503	1	DGCR6L	0.0735447	-0.358736	0.167	0.364	1	FDX1	0.000317183	0.0632545	0.347	0.256	1	DCTN1	1.64041e-14	-0.0514034	0.19	0.179	3.54427e-10	TMOD3	3.18765e-06	0.0780507	0.531	0.406	0.0688724	SAMD9	1.404e-05	0.0475684	0.595	0.5	0.303349	TRANK1	0.070374	0.180111	0.27	0.125	1	SVIP	0.0399345	0.243458	0.266	0.151	1	FES
	CHML	0.0026291	0.137987	0.502	0.331	1	RTN3	0.0735447	-0.312816	0.167	0.364	1	PSMC5	0.000317951	-0.0401449	0.487	0.432	1	SCNM1	1.6423e-14	-0.0388041	0.31	0.283	3.54835e-10	MARF1	3.20305e-06	0.0794217	0.341	0.24	0.0692051	ANAPC16	1.40937e-05	0.0226876	0.765	0.663	0.304509	SCAI	0.0704928	0.451864	0.216	0.062	1	DYNC1I2	0.0399501	0.11669	0.43	0.336	1	LMNA
	CAND1	0.00262915	0.0208253	0.524	0.387	1	S100A10	0.0735447	-0.454584	0.167	0.364	1	EIF2B1	0.000318516	-0.0952114	0.239	0.245	1	CCDC12	1.67372e-14	0.0249482	0.522	0.433	3.61625e-10	TDP2	3.25846e-06	0.0321434	0.208	0.151	0.0704022	RRP1	1.41344e-05	-0.00746384	0.135	0.112	0.305388	TMEM138	0.0705614	0.452402	0.297	0.094	1	EPB41L4A-AS1	0.0400316	0.130839	0.323	0.233	1	MEF2C
	FOXRED1	0.00263032	0.0662833	0.185	0.09	1	NELFA	0.0737746	-0.54773	0	0.364	1	MSL2	0.000319167	0.0429188	0.239	0.17	1	NDUFB3	1.6878e-14	-0.0193761	0.644	0.567	3.64667e-10	MANF	3.279e-06	-0.0459019	0.385	0.334	0.070846	HAUS6	1.41587e-05	0.0746063	0.248	0.175	0.305912	CTDNEP1	0.0707885	0.451313	0.649	0.375	1	CUL3	0.040054	0.224454	0.519	0.414	1	FOXN3
	CNBP	0.00263271	0.16164	0.855	0.669	1	TSR3	0.0738482	-0.402463	0.333	0.545	1	SH3GLB1	0.000321236	0.0871321	0.453	0.349	1	LAPTM5	1.68785e-14	-0.137334	0.805	0.783	3.64678e-10	COMMD6	3.28653e-06	-0.136443	0.908	0.896	0.0710087	GSPT2	1.41888e-05	0.0355897	0.157	0.113	0.306563	HPS5	0.0708715	0.218562	0.108	0	1	MTMR1	0.0400897	0.224623	0.133	0.06	1	OSCAR
	NUP85	0.00263343	0.138973	0.233	0.116	1	PTTG1IP	0.0738684	0.644207	0.5	0	1	VPS13B	0.000322925	0.0525209	0.205	0.149	1	HIVEP2	1.69467e-14	0.0694518	0.28	0.204	3.66151e-10	BRD9	3.28735e-06	-0.021834	0.276	0.222	0.0710264	RWDD1	1.42059e-05	-0.0851218	0.651	0.595	0.306932	FOXN3	0.0709371	0.3988	0.459	0.25	1	ENSA	0.0401696	-0.106786	0.354	0.358	1	SPSB3
	SBDS	0.00263594	0.051428	0.322	0.215	1	UBE2L3	0.0740129	-0.285115	0.667	1	1	SIAH2	0.000324066	0.165993	0.278	0.177	1	CNOT6L	1.6948e-14	0.050466	0.623	0.524	3.66178e-10	WDR11	3.29075e-06	0.171896	0.258	0.145	0.0710999	MSN	1.42103e-05	-0.152448	0.753	0.743	0.307028	CREB1	0.0713706	0.518035	0.459	0.188	1	FGFBP3	0.0401861	-0.180187	0.057	0.112	1	TNFAIP6
	EXOSC1	0.00263743	0.0776372	0.445	0.302	1	JUN	0.0740316	-0.57885	0.167	0.545	1	PHF20L1	0.000324732	0.173367	0.489	0.383	1	RNF5	1.69594e-14	-0.0364885	0.305	0.269	3.66425e-10	LSM2	3.29215e-06	0.0860868	0.516	0.385	0.0711301	NSD1	1.43879e-05	0.133451	0.547	0.424	0.310865	BCAP31	0.071682	0.087282	0.486	0.312	1	EXOSC6	0.0403326	0.177069	0.31	0.211	1	RPS27
	QRSL1	0.00264538	0.0631306	0.524	0.395	1	NOL7	0.074065	-0.253771	0.667	0.909	1	LPXN	0.000327935	0.0221755	0.403	0.329	1	JAML	1.7058e-14	-0.0837702	0.246	0.248	3.68556e-10	S100A4	3.29365e-06	-0.489808	0.508	0.529	0.0711627	SAR1A	1.43984e-05	-0.0402718	0.384	0.329	0.311092	ZNF292	0.0718004	0.529268	0.622	0.375	1	NLRP1	0.0406312	-0.0932899	0.247	0.224	1	ABCE1
	CAPRIN1	0.00264784	0.169991	0.577	0.392	1	PFDN2	0.0741173	-0.176402	0.5	0.636	1	SART1	0.000330483	0.0148456	0.226	0.174	1	SSRP1	1.7202e-14	0.0864315	0.359	0.262	3.71666e-10	HDAC2	3.30191e-06	0.0368547	0.391	0.285	0.0713412	LINC00667	1.44147e-05	0.0194768	0.344	0.272	0.311444	ARL3	0.0719375	0.157294	0.135	0.031	1	KIAA1109	0.0407251	-0.0746997	0.342	0.31	1	BATF3
	ATP11B	0.00265398	0.153408	0.344	0.198	1	PPIL2	0.0742369	-0.215572	0	0.273	1	AP001636.3	0.000331092	0.0664706	0.252	0.182	1	TMEM106B	1.77346e-14	-0.0101234	0.47	0.403	3.83174e-10	HNRNPH2	3.3448e-06	0.0758222	0.372	0.253	0.0722678	TCF12	1.44323e-05	-0.0676505	0.281	0.254	0.311825	WDR45B	0.0721913	-0.119653	0.054	0.156	1	ATP6V0A2	0.0407288	0.153934	0.196	0.121	1	ADAM10
	GNB2	0.00265849	0.109699	0.441	0.282	1	PSMB1	0.074283	-0.843332	0.833	0.909	1	LYRM4	0.000333835	0.0771228	0.274	0.201	1	GRB2	1.77456e-14	-0.0100026	0.514	0.45	3.83411e-10	RBM28	3.37219e-06	0.0964928	0.306	0.216	0.0728596	CDK2AP2	1.4496e-05	0.00290217	0.367	0.302	0.313202	ZRANB3	0.0722063	0.172033	0.108	0	1	AKT3	0.04088	0.140431	0.335	0.246	1	CAPG
	DPP8	0.00265883	0.148981	0.352	0.221	1	AL596094.1	0.074317	-0.323565	0	0.273	1	ERGIC1	0.000333962	0.130505	0.42	0.304	1	CD2BP2	1.78134e-14	0.0112102	0.204	0.165	3.84877e-10	KPNA4	3.40072e-06	0.0369905	0.409	0.313	0.073476	MPG	1.45122e-05	0.0135183	0.344	0.284	0.31355	MAP2K7	0.0722065	0.00402754	0.216	0.125	1	VCPIP1	0.0409557	0.0386225	0.215	0.159	1	AAK1
	ZBTB10	0.00265943	0.0462125	0.282	0.183	1	CLIC1	0.0746662	-0.830873	0.667	1	1	NDUFAF7	0.0003362	0.0706248	0.17	0.103	1	AUTS2	1.78233e-14	-0.101606	0.133	0.163	3.8509e-10	CNST	3.44e-06	-0.158077	0.231	0.246	0.0743247	NUDT5	1.45773e-05	0.0196511	0.37	0.296	0.314957	RBM39	0.0722244	-0.0480323	0.892	0.75	1	HNRNPDL	0.0411915	-0.126186	0.557	0.556	1	ATP6V0A1
	KATNBL1	0.00266889	0.124455	0.489	0.326	1	AL450998.2	0.0746937	0.471543	0.333	0	1	DCTN3	0.000336749	-0.0924232	0.325	0.32	1	RRAGA	1.7854e-14	-0.0188159	0.241	0.207	3.85754e-10	IMMT	3.45414e-06	0.0708411	0.365	0.259	0.0746302	LDHA	1.4594e-05	0.272838	0.724	0.612	0.315317	CLCN7	0.0723812	0.129393	0.135	0.031	1	RANBP2	0.0412999	0.147166	0.31	0.22	1	NIPSNAP2
	CDK5	0.00267427	0.0342563	0.115	0.038	1	CHMP1B	0.0746937	0.471543	0.333	0	1	COMMD5	0.000337685	0.0195649	0.233	0.175	1	GPR174	1.82839e-14	0.110166	0.331	0.234	3.95042e-10	C5orf56	3.4884e-06	0.0545423	0.269	0.187	0.0753703	RPRD1A	1.46094e-05	0.0327132	0.241	0.192	0.315651	SRSF11	0.0724346	0.219231	0.649	0.438	1	TMEM218	0.0413369	-0.178603	0.07	0.108	1	AC025171.2
	MPC1	0.00267533	0.0385614	0.278	0.174	1	EPG5	0.0746937	0.471543	0.333	0	1	BECN1	0.000338131	-0.00508744	0.293	0.252	1	ASH1L	1.90533e-14	0.120158	0.602	0.483	4.11666e-10	ZNF141	3.48955e-06	0.0931893	0.337	0.237	0.0753952	ZMAT2	1.48459e-05	0.0452533	0.534	0.438	0.320761	KATNA1	0.0724864	0.409166	0.135	0	1	IGF1R	0.0414188	-0.229393	0.146	0.228	1	MYO1G
	MRPS15	0.00270371	0.0656929	0.568	0.41	1	KNSTRN	0.0746937	0.504901	0.333	0	1	ZNHIT6	0.000339035	-0.0869014	0.276	0.265	1	GNPDA1	1.94149e-14	0.124966	0.272	0.177	4.19478e-10	HAT1	3.52347e-06	0.106822	0.366	0.241	0.0761281	BTN3A1	1.48767e-05	0.125854	0.427	0.313	0.321425	PRRC1	0.0725886	0.454591	0.297	0.062	1	CHKB	0.0414532	0.102558	0.209	0.129	1	PPIP5K2
	ADAM19	0.00271003	0.00018715	0.251	0.169	1	MRTFB	0.0746937	0.471543	0.333	0	1	HSPB1	0.000339848	-0.040042	0.31	0.268	1	HINT2	1.94218e-14	0.0596516	0.326	0.243	4.19627e-10	LPIN2	3.52835e-06	0.0764568	0.569	0.45	0.0762334	GYPC	1.49872e-05	-0.132259	0.889	0.852	0.323813	PKIA	0.0726593	0.272292	0.243	0.062	1	EIF5B	0.0414572	0.252732	0.551	0.435	1	NDUFB1
	NUP205	0.00271168	0.0856899	0.185	0.078	1	PDK3	0.0746937	0.799709	0.333	0	1	VPS4A	0.000340944	0.0711046	0.188	0.114	1	A2M-AS1	1.96678e-14	-0.0913274	0.098	0.125	4.24943e-10	CD40LG	3.53467e-06	-0.219827	0.226	0.284	0.0763701	MSI2	1.50407e-05	-0.0248155	0.494	0.419	0.32497	NFKB2	0.0726994	0.652199	0.351	0.156	1	CTBS	0.041524	-0.197856	0.108	0.19	1	LRPPRC
	AC009061.2	0.00271786	-0.0694651	0.26	0.212	1	ST6GALNAC6	0.0746937	0.471543	0.333	0	1	NBPF14	0.000341807	0.079246	0.151	0.087	1	RPS4Y1	1.97868e-14	0.416485	0.47	0.396	4.27514e-10	TGS1	3.5688e-06	0.0637177	0.382	0.268	0.0771074	OTUD6B-AS1	1.50687e-05	-0.0695272	0.422	0.384	0.325575	ARHGAP17	0.0727279	0.204673	0.135	0.031	1	CCDC90B	0.041535	-0.0874404	0.241	0.224	1	LIMD2
	VAMP5	0.00272121	0.0258004	0.233	0.148	1	AKT1S1	0.0749626	-0.194738	0.333	0.091	1	WDTC1	0.000344533	0.0597593	0.205	0.138	1	PAICS	2.01092e-14	0.106624	0.455	0.341	4.34479e-10	PHKG2	3.58995e-06	0.0195174	0.118	0.083	0.0775644	DPAGT1	1.50909e-05	0.0386494	0.106	0.059	0.326054	S1PR1	0.0729797	-0.148091	0.541	0.5	1	SDCBP	0.0416039	0.209709	0.462	0.341	1	CYFIP1
	RHEB	0.0027291	-0.0893836	0.401	0.36	1	SNHG12	0.0752728	0.464038	0.833	0.182	1	DCP2	0.000346219	0.120524	0.478	0.356	1	TRMT10C	2.03769e-14	-0.0213259	0.43	0.374	4.40263e-10	CXorf38	3.5979e-06	0.0214258	0.257	0.19	0.0777362	UXT	1.51847e-05	-0.0802559	0.887	0.825	0.32808	PCNT	0.0729889	0.459321	0.297	0.094	1	EMC2	0.0417299	-0.0841818	0.19	0.19	1	BHLHE40
	SLC9A7	0.00274545	0.1387	0.374	0.227	1	PHPT1	0.075319	-0.63324	0.5	0.818	1	UCKL1	0.000346399	-0.0584067	0.168	0.151	1	SRSF1	2.03945e-14	0.0530243	0.569	0.466	4.40643e-10	PNPT1	3.60401e-06	0.0942755	0.27	0.178	0.0778682	SMIM12	1.53153e-05	-0.0379998	0.223	0.204	0.330903	LINC00342	0.0730016	0.530049	0.324	0.156	1	LRRC37B	0.0418684	0.120251	0.101	0.047	1	MTHFR
	CBX1	0.00275584	-0.00741193	0.511	0.378	1	ARAP2	0.0753926	0.0737066	0.333	0.091	1	TPD52	0.000347471	-0.00345078	0.576	0.498	1	SUGT1	2.04573e-14	0.00443134	0.394	0.328	4.42e-10	ANP32E	3.6707e-06	0.151262	0.513	0.37	0.0793091	CDC42SE1	1.54008e-05	-0.195634	0.71	0.708	0.332749	GRAP2	0.073053	-0.344651	0.216	0.375	1	RPL35	0.0418899	-0.246882	1	1	1	IGSF6
	RPL22	0.00275758	-0.100428	1	1	1	PSME3	0.0754108	0.753728	0.833	0.455	1	DCAF7	0.000349566	0.133905	0.489	0.364	1	TUBA1C	2.05836e-14	0.0761394	0.217	0.141	4.4473e-10	PDE3B	3.69649e-06	0.117284	0.844	0.717	0.0798663	TNFRSF14	1.54609e-05	0.17734	0.582	0.443	0.334049	UTP11	0.0731687	0.447868	0.297	0.094	1	PPP3CB	0.0419031	0.14904	0.165	0.103	1	TMA7
	USO1	0.00276439	0.0986774	0.458	0.299	1	FKBP3	0.0759285	-0.970454	0.333	0.818	1	SMCHD1	0.00035021	0.157202	0.823	0.767	1	NCL	2.08953e-14	0.134751	0.963	0.922	4.51465e-10	PRKAG1	3.70846e-06	0.00518529	0.184	0.134	0.080125	VPS13C	1.54988e-05	0.109785	0.583	0.461	0.334868	UBE2G2	0.0732003	0.236189	0.595	0.375	1	PPDPF	0.0419131	0.128675	0.766	0.651	1	TIMP1
	VTA1	0.00276556	0.0759409	0.357	0.227	1	CSPP1	0.0763943	0.272862	0.667	0.091	1	ZNF559	0.000351749	0.117459	0.187	0.106	1	SRSF10	2.1172e-14	0.0852117	0.675	0.56	4.57443e-10	FAM118A	3.70898e-06	-0.0772829	0.279	0.242	0.0801363	DPH5	1.55153e-05	0.0211008	0.386	0.32	0.335223	ZNF664	0.0734735	-0.279404	0.027	0.156	1	PPCS	0.0421662	-0.0628155	0.329	0.31	1	COX7C
	LCK	0.00276775	0.0229598	0.233	0.151	1	KIZ	0.0763943	0.368156	0.667	0.091	1	HIST1H2AC	0.000351823	0.036723	0.407	0.319	1	SF3B6	2.14943e-14	-0.0681738	0.632	0.583	4.64407e-10	IFRD2	3.77823e-06	0.0498046	0.249	0.16	0.0816325	EMG1	1.55383e-05	-0.11212	0.226	0.238	0.335719	SSBP2	0.0735162	0.203018	0.162	0.062	1	MPPE1	0.0421993	0.142577	0.177	0.103	1	ANXA1
	TAOK1	0.00277413	0.0248878	0.441	0.305	1	PSMB4	0.0764685	-0.67397	0.833	0.909	1	MRPL20	0.000352136	0.00105769	0.554	0.473	1	SEH1L	2.15114e-14	0.0628341	0.19	0.127	4.64776e-10	SLC50A1	3.77967e-06	0.0882364	0.193	0.113	0.0816635	CBX7	1.5736e-05	0.0879552	0.237	0.15	0.339992	AKR1A1	0.0736972	0.327565	0.297	0.188	1	TMEM131L	0.0422008	0.126732	0.171	0.112	1	DIPK2A
	ZDHHC4	0.00277717	0.0797649	0.247	0.134	1	MTMR2	0.0765635	0.143077	0.167	0.364	1	ECHDC1	0.000354052	0.0239143	0.448	0.36	1	PKN2	2.16553e-14	0.0640208	0.311	0.238	4.67885e-10	CTNNBL1	3.77995e-06	0.107266	0.309	0.21	0.0816695	HTATIP2	1.57638e-05	0.0541433	0.241	0.163	0.340592	FNTA	0.0737023	-0.290035	0.459	0.438	1	DCXR	0.0422893	-0.182964	0.278	0.319	1	ALDH2
	FOXP1	0.00277897	0.126684	0.987	0.936	1	S100A6	0.0768697	-1.30148	0.167	0.455	1	MRPL52	0.000354292	0.0215396	0.677	0.577	1	ATP6AP2	2.19352e-14	-0.0133762	0.532	0.464	4.73932e-10	ZNF101	3.80964e-06	0.208571	0.459	0.314	0.082311	SPG11	1.59497e-05	0.117797	0.307	0.204	0.344609	SLC25A4	0.0737511	0.0904036	0.108	0.031	1	STRAP	0.0423681	0.0811328	0.367	0.272	1	PI4K2A
	UBE2Z	0.00278067	0.000872877	0.467	0.355	1	RTN4	0.0769424	0.188454	0.833	0.364	1	SYNJ2BP	0.000357481	0.174975	0.257	0.162	1	BTN3A2	2.1987e-14	0.12545	0.504	0.386	4.75051e-10	CNIH4	3.83528e-06	-0.0713053	0.233	0.209	0.0828651	CHCHD2	1.62593e-05	-0.106424	0.938	0.901	0.351298	PRRC2C	0.0741318	0.351406	0.946	0.781	1	CRYZL1	0.0424295	-0.173371	0.177	0.194	1	UBXN2B
	DTX3L	0.00278776	0.152981	0.366	0.221	1	SNRNP35	0.0773233	-0.247227	0.167	0.364	1	WWC3	0.000363119	0.0800118	0.267	0.182	1	MZT1	2.2527e-14	0.0329692	0.261	0.201	4.86719e-10	FARSB	3.84394e-06	0.0863821	0.152	0.084	0.0830522	OXA1L	1.63366e-05	0.00663647	0.398	0.323	0.352969	ANKRD28	0.0741872	0.208032	0.108	0.031	1	POLR2E	0.0424928	0.200997	0.266	0.168	1	BSG
	TMF1	0.00279005	-0.0197265	0.542	0.442	1	MICOS10	0.0773386	-0.550553	0.667	0.909	1	FRYL	0.000364569	0.0159806	0.362	0.29	1	COX18	2.27794e-14	0.0470537	0.147	0.102	4.92172e-10	TMEM59	3.8851e-06	-0.0936911	0.696	0.632	0.0839414	TTC28-AS1	1.63399e-05	0.00554458	0.273	0.218	0.35304	AL627171.2	0.0742246	-0.517345	0.108	0.281	1	SNX1	0.0425721	-0.0302296	0.259	0.224	1	AC025048.4
	LYL1	0.00279565	0.155004	0.454	0.294	1	PCBP1	0.0775277	-0.723764	0.667	1	1	ACTB	0.000367229	0.175815	0.998	0.984	1	ALG8	2.31393e-14	0.0808996	0.214	0.141	4.99948e-10	DGUOK	3.89867e-06	0.0436201	0.506	0.393	0.0842346	SECISBP2	1.64697e-05	0.0627594	0.488	0.388	0.355845	FBRSL1	0.0744742	-0.286253	0.027	0.125	1	ZDHHC24	0.0427678	0.251158	0.253	0.164	1	GSTP1
	CAPN1	0.00279639	0.0159288	0.405	0.276	1	CGRRF1	0.0776707	-0.266182	0	0.273	1	HNRNPAB	0.00036826	-0.0160088	0.356	0.299	1	HPRT1	2.32242e-14	0.0897643	0.307	0.214	5.01781e-10	TXN	3.91133e-06	0.300647	0.583	0.425	0.0845082	PIGC	1.65529e-05	-0.0122296	0.283	0.236	0.357643	TRIM34	0.0746791	0.177759	0.162	0.062	1	CBWD1	0.0427884	0.215499	0.152	0.069	1	VNN2
	NUP133	0.00279974	0.0809955	0.256	0.128	1	TMEM238	0.0776707	-0.311106	0	0.273	1	COX6A1	0.000368875	-0.0847479	0.787	0.747	1	PITPNC1	2.34142e-14	-0.0720325	0.338	0.321	5.05888e-10	ARFGAP2	4.0005e-06	-0.0289036	0.313	0.26	0.0864348	SERBP1	1.66215e-05	0.0936855	0.96	0.889	0.359125	HDGFL2	0.0748583	0.315858	0.243	0.062	1	RALGAPA1	0.0430384	0.220497	0.285	0.172	1	TNS3
	ATP6V0A2	0.00280024	0.13136	0.286	0.154	1	RTF1	0.0777671	0.617249	1	0.818	1	LYRM1	0.000369237	0.0711768	0.188	0.127	1	GTF2A2	2.3571e-14	-0.0263405	0.463	0.402	5.09275e-10	ITK	4.00186e-06	0.196878	0.541	0.402	0.0864642	DLGAP1-AS1	1.67157e-05	0.12978	0.16	0.077	0.361159	CEP152	0.0749987	0.196861	0.108	0	1	ELP6	0.0430752	-0.165876	0.12	0.168	1	SLC23A2
	MTCH1	0.00281228	-0.0303884	0.511	0.419	1	NPM3	0.0782777	-0.548947	0.5	0.818	1	AFF4	0.000370102	0.124371	0.328	0.23	1	CALM3	2.44603e-14	-0.0388822	0.62	0.559	5.2849e-10	SETDB2	4.0408e-06	-0.0504697	0.135	0.124	0.0873056	2005-03-01	1.67193e-05	0.107924	0.282	0.187	0.361238	GBP4	0.0751116	0.576519	0.432	0.25	1	TNRC6A	0.0430947	0.288723	0.399	0.28	1	IFI30
	TRPT1	0.00282062	0.112862	0.264	0.145	1	ZCCHC10	0.0785642	-0.353549	0.167	0.545	1	PCF11	0.000372735	0.131962	0.494	0.372	1	TMBIM6	2.45202e-14	-0.0516126	0.822	0.755	5.29784e-10	TMEM71	4.07726e-06	-0.132048	0.169	0.199	0.0880932	RSRP1	1.67508e-05	0.142374	0.877	0.784	0.361917	SLC16A10	0.0753545	0.286546	0.189	0.094	1	CYLD	0.0431192	0.227998	0.494	0.362	1	RPL36
	PHF19	0.00282441	0.1004	0.374	0.238	1	KLHL28	0.0792183	-0.150694	0.333	0.091	1	GMPR2	0.000373343	0.0442678	0.211	0.154	1	QKI	2.45545e-14	0.057038	0.347	0.267	5.30524e-10	SECISBP2	4.10275e-06	0.105155	0.449	0.328	0.088644	UNC119	1.67756e-05	0.115451	0.198	0.11	0.362454	ACLY	0.0754848	-0.275994	0.054	0.219	1	MIS18BP1	0.0431207	0.111731	0.405	0.315	1	ACADVL
	TSN	0.00284214	-0.0396483	0.405	0.349	1	SH3BP5	0.0793659	-0.0751019	0.333	0.545	1	HEBP2	0.000374167	-0.0551012	0.345	0.315	1	TRAPPC5	2.48508e-14	-0.0207246	0.589	0.519	5.36926e-10	BCL2L11	4.17424e-06	0.153618	0.2	0.105	0.0901886	MDH2	1.68228e-05	0.0225786	0.527	0.439	0.363473	ZHX2	0.0755754	-0.192733	0.054	0.188	1	FAM117B	0.0431247	-0.222567	0.114	0.177	1	ITGB2
	NUP160	0.00285772	0.108024	0.344	0.195	1	TMEM33	0.0793659	-0.328448	0.333	0.545	1	AC099343.3	0.000374885	0.056377	0.175	0.114	1	ESCO1	2.54482e-14	0.00269114	0.394	0.333	5.49833e-10	DNAJA2	4.21512e-06	0.0416517	0.482	0.368	0.0910719	EIF4E	1.68415e-05	-0.0395168	0.387	0.344	0.363878	COMMD2	0.0756445	-0.068005	0.243	0.156	1	FOPNL	0.0431363	0.198858	0.184	0.095	1	RPL10
	SNRPB2	0.00286268	0.0663512	0.744	0.587	1	ACY1	0.0793702	-0.121143	0.167	0.455	1	RBM23	0.000375338	0.071574	0.522	0.423	1	GRPEL1	2.5613e-14	0.0526647	0.247	0.181	5.53395e-10	ZNF451	4.2997e-06	0.0221606	0.319	0.247	0.0928992	VTI1A	1.68869e-05	0.0407131	0.219	0.156	0.364859	ZNF333	0.0758665	0.195813	0.108	0	1	SNUPN	0.0431532	0.156657	0.165	0.091	1	ARL6IP1
	SDHB	0.00287825	0.0607641	0.511	0.358	1	PRPF38B	0.0795898	0.63722	0.833	0.727	1	DPYSL2	0.000375524	0.0763592	0.177	0.106	1	DCTN3	2.57964e-14	-0.0130936	0.401	0.35	5.57358e-10	MED6	4.30807e-06	-0.0417031	0.298	0.265	0.0930801	PIK3CD	1.68945e-05	-0.0680091	0.402	0.365	0.365022	AC016876.1	0.0759392	0.304268	0.162	0.031	1	MRPS28	0.0432119	-0.198561	0.127	0.168	1	PLCB2
	RALGAPA1	0.00289108	0.158724	0.33	0.183	1	TRMT44	0.0798634	-0.15523	0.5	0.182	1	XPO1	0.000375557	0.182538	0.466	0.339	1	CMTM3	2.61781e-14	-0.021491	0.201	0.171	5.65605e-10	TMEM50A	4.30981e-06	0.0798769	0.651	0.507	0.0931177	TRIM25	1.70817e-05	0.0786167	0.162	0.095	0.369067	CCP110	0.0761348	0.26081	0.162	0.062	1	CCT8	0.0436313	0.202668	0.519	0.375	1	ATP5MF
	EBI3	0.0029097	-0.153312	0.304	0.247	1	RNF121	0.080338	0.446601	0.667	0.091	1	RPL22	0.000376018	-0.0841566	1	1	1	PCGF5	2.62352e-14	0.122971	0.301	0.202	5.66838e-10	ZNF32	4.32249e-06	0.0514802	0.331	0.233	0.0933917	IWS1	1.72242e-05	0.0402039	0.342	0.262	0.372146	FCHSD1	0.0762024	0.178376	0.108	0.031	1	SLC8B1	0.0437184	0.0598354	0.139	0.086	1	RRAS
	FAM13B	0.00291546	0.122211	0.401	0.241	1	VPS35L	0.080338	0.434917	0.667	0.091	1	RAB6A	0.000377301	0.0421624	0.299	0.228	1	RPS16	2.65579e-14	-0.0381906	1	1	5.73809e-10	PRPF38B	4.32546e-06	0.0543123	0.715	0.586	0.0934559	JTB	1.72439e-05	-0.0866905	0.775	0.717	0.372571	XRN1	0.0765049	0.300138	0.514	0.312	1	TCEAL3	0.0438033	0.143591	0.127	0.069	1	HS3ST1
	ZDHHC3	0.00292475	0.0601208	0.264	0.148	1	XRRA1	0.080338	0.535575	0.667	0.091	1	ESF1	0.000378459	-0.0317792	0.388	0.336	1	MITD1	2.68611e-14	0.142994	0.504	0.386	5.8036e-10	APOLD1	4.32899e-06	0.00895326	0.227	0.186	0.0935322	ZNF44	1.74913e-05	-0.124372	0.248	0.287	0.377917	PDPK1	0.076564	0.195041	0.135	0.031	1	TXNDC17	0.0438159	-0.17426	0.184	0.233	1	SEPTIN10
	YTHDF2	0.00292802	-0.0985998	0.427	0.381	1	RFTN1	0.0803935	-0.299848	0.833	0.727	1	SRP19	0.000379507	0.0153062	0.537	0.45	1	NELFCD	2.70006e-14	0.0912354	0.348	0.255	5.83374e-10	NCBP2	4.34054e-06	0.0580913	0.484	0.37	0.0937818	ELK3	1.75183e-05	0.163709	0.336	0.224	0.378499	NDUFS8	0.0768455	0.234964	0.73	0.5	1	APBB1IP	0.0439243	-0.161416	0.589	0.603	1	SP110
	C2orf68	0.00293333	0.0363326	0.401	0.282	1	BCL10	0.0804905	-0.184022	0.333	0.545	1	NPRL3	0.000380378	-0.0757966	0.174	0.189	1	PFN1	2.74137e-14	0.150412	0.989	0.973	5.923e-10	TMEM258	4.35158e-06	-0.0122886	0.858	0.746	0.0940203	ATP5MC1	1.76295e-05	0.0320841	0.563	0.459	0.380903	COQ6	0.0773393	0.195617	0.135	0.031	1	TMEM154	0.0439864	0.0802234	0.177	0.116	1	DNASE2
	GHITM	0.00293479	0.00324617	0.718	0.593	1	APH1A	0.0808403	-0.000235978	0.333	0.455	1	XIST	0.000380824	-0.136058	0.42	0.556	1	CLN8	2.77133e-14	0.00205156	0.149	0.117	5.98774e-10	MAN2B1	4.35598e-06	-0.0175671	0.218	0.164	0.0941154	ASAH1	1.78053e-05	0.083388	0.322	0.229	0.384702	SPIN1	0.0774244	-0.147725	0.027	0.125	1	FCHSD2	0.0440366	0.122741	0.158	0.082	1	TGFA
	ZNF268	0.00295694	0.106431	0.194	0.087	1	OCIAD2	0.0811381	-0.43368	0.333	0.545	1	CKAP5	0.000384092	0.0706111	0.164	0.102	1	MRFAP1	2.7901e-14	-0.0902285	0.485	0.468	6.02829e-10	KCTD13	4.36819e-06	0.0277434	0.132	0.086	0.0943791	ARID1B	1.78488e-05	0.113367	0.69	0.561	0.385641	PIDD1	0.0775383	-0.200876	0.027	0.125	1	ETS1	0.0440575	0.148803	0.918	0.845	1	PLSCR1
	IER2	0.00296277	0.0241963	0.568	0.439	1	RIOX2	0.0811381	-0.113257	0.333	0.545	1	PPP1R37	0.000387815	0.0421707	0.106	0.062	1	KLC1	2.87211e-14	0.0442965	0.24	0.181	6.20548e-10	UMPS	4.39174e-06	0.0592708	0.196	0.128	0.0948878	ANKRD40	1.80624e-05	0.0409108	0.136	0.089	0.390256	RABGGTB	0.0775519	0.405128	0.351	0.125	1	CFAP36	0.0441718	-0.016756	0.19	0.168	1	RPL13
	ELOA	0.00297248	0.0549318	0.339	0.209	1	KDELR2	0.0812447	-0.442331	0.667	0.909	1	USP10	0.000390329	-0.00960205	0.295	0.246	1	TRIP11	2.89607e-14	0.114814	0.399	0.295	6.25724e-10	AATF	4.41256e-06	0.0331531	0.309	0.224	0.0953378	ATMIN	1.82624e-05	0.084655	0.27	0.187	0.394577	NAP1L4	0.0777706	-0.54739	0.622	0.75	1	DENND11	0.044378	0.103201	0.196	0.147	1	CSRNP1
	PNKP	0.00297547	0.0313792	0.502	0.369	1	DCLRE1C	0.0814786	-0.0782362	0.5	0.273	1	PSMA3	0.000390491	0.0917933	0.535	0.422	1	RGS14	2.90761e-14	-0.095144	0.256	0.258	6.28219e-10	MRPS21	4.42305e-06	0.0418125	0.658	0.53	0.0955643	ZBTB24	1.83684e-05	0.160872	0.353	0.241	0.396868	NUAK2	0.0780806	0.176692	0.135	0.031	1	RTF2	0.0446033	-0.0641581	0.31	0.284	1	FGR
	TNFRSF1B	0.0029962	0.110736	0.251	0.125	1	TOMM70	0.0814857	0.592465	0.833	0.273	1	HLTF	0.000391527	0.016732	0.177	0.134	1	SPTAN1	2.9128e-14	-0.0657896	0.395	0.375	6.29339e-10	GPR137	4.43829e-06	0.0694802	0.138	0.075	0.0958936	GADD45B	1.83753e-05	0.0931239	0.25	0.16	0.397017	MED1	0.0781898	-0.00993825	0.324	0.219	1	NCOR1	0.0446608	-0.187349	0.557	0.591	1	ZMAT3
	DNAJB11	0.00300333	-0.0744214	0.379	0.302	1	CBWD2	0.0816559	-0.0753074	0.5	0.182	1	MAP3K1	0.000391541	0.141416	0.534	0.407	1	SYNRG	2.91384e-14	0.0129347	0.524	0.451	6.29564e-10	SLC16A10	4.4608e-06	-0.135412	0.133	0.15	0.0963799	RBM48	1.85032e-05	-0.0378475	0.23	0.206	0.39978	ACVR1	0.078814	-0.160943	0.027	0.125	1	TRAPPC8	0.0447574	-0.0630307	0.152	0.138	1	CLEC2B
	EML4	0.00300829	0.0356644	0.52	0.381	1	PSMA5	0.0817621	-0.581194	0.667	0.818	1	RSL24D1	0.000392165	0.16072	0.696	0.57	1	MAT2B	2.95703e-14	0.0677646	0.495	0.394	6.38896e-10	GPR174	4.46911e-06	0.162282	0.354	0.234	0.0965596	RNF125	1.85297e-05	-0.182274	0.365	0.414	0.400353	TTLL3	0.0793778	0.207896	0.108	0.031	1	PDCD5	0.0448383	-0.0150911	0.329	0.267	1	PHPT1
	PKN2	0.00301191	0.0561582	0.423	0.299	1	VMP1	0.0823809	-0.347923	0.167	0.545	1	PTEN	0.000392579	0.111704	0.649	0.525	1	WASHC3	2.9709e-14	0.0404215	0.295	0.227	6.41893e-10	MGMT	4.49665e-06	0.00997443	0.237	0.182	0.0971546	IARS	1.8531e-05	0.196807	0.445	0.308	0.40038	REEP5	0.0794462	-0.374746	0.405	0.438	1	EEFSEC	0.0448799	0.053491	0.146	0.099	1	RTN1
	MRPS35	0.00301254	-0.00385269	0.441	0.337	1	YTHDC1	0.0824027	0.936997	1	0.545	1	UBL7	0.000395278	0.0488446	0.248	0.179	1	CLK1	2.98226e-14	-0.0484245	0.407	0.366	6.44348e-10	SIN3A	4.52068e-06	0.14613	0.34	0.225	0.0976739	HUWE1	1.85515e-05	0.098619	0.401	0.292	0.400824	PSME4	0.0796186	0.405882	0.27	0.094	1	NUP88	0.0448868	0.159089	0.203	0.121	1	DDHD1
	RPL19	0.00304676	-0.0994426	1	1	1	CLTA	0.0828973	-0.57991	0.5	0.818	1	APBB2	0.000395793	0.0752612	0.244	0.169	1	MED4	3.00886e-14	-0.00224543	0.495	0.428	6.50094e-10	MRPL3	4.53022e-06	0.075501	0.446	0.33	0.0978799	OSTC	1.86074e-05	0.161667	0.766	0.626	0.402032	ADA2	0.0796568	-0.0947367	0.162	0.125	1	CSNK2A1	0.0449289	0.0818611	0.386	0.31	1	CSDE1
	GLRX5	0.00304802	0.0584644	0.551	0.407	1	C6orf136	0.0829163	-0.304117	0	0.273	1	SMAP2	0.00039856	0.0437126	0.785	0.684	1	RBBP4	3.01643e-14	0.0549251	0.58	0.483	6.5173e-10	MHENCR	4.56721e-06	0.0439335	0.423	0.323	0.0986792	JPT1	1.86656e-05	0.0325901	0.352	0.282	0.403289	ANKRD49	0.0797026	-0.436588	0.378	0.562	1	ALG3	0.0450313	0.0946592	0.139	0.082	1	RPL7
	AL050309.1	0.00304999	0.124555	0.247	0.137	1	DHRS7B	0.0829163	-0.381922	0	0.273	1	CCAR1	0.000398683	0.206992	0.455	0.332	1	LTA	3.08104e-14	0.111344	0.167	0.091	6.65689e-10	ASTE1	4.5746e-06	-0.0826108	0.114	0.119	0.0988387	MMD	1.87444e-05	0.104213	0.136	0.062	0.404992	CCDC43	0.0798872	0.270222	0.162	0.031	1	BCL11B	0.0450794	0.111882	0.753	0.651	1	SCARB2
	AHI1	0.00305603	0.0844192	0.388	0.253	1	ERCC2	0.0829163	-0.221875	0	0.273	1	PSMB6	0.000400386	-0.0550407	0.58	0.531	1	CHMP4A	3.11041e-14	0.115077	0.595	0.477	6.72035e-10	RAB21	4.57678e-06	0.0979847	0.42	0.299	0.0988858	AKAP17A	1.87466e-05	-0.0387427	0.414	0.364	0.405039	POM121C	0.0799136	-0.210329	0.27	0.312	1	TMBIM6	0.0452319	0.0751196	0.854	0.759	1	ARF4
	YTHDC1	0.00308289	0.147356	0.604	0.427	1	USP37	0.0829163	-0.293699	0	0.273	1	MYL12B	0.0004019	0.00451907	0.882	0.811	1	TASOR2	3.12896e-14	0.126501	0.352	0.255	6.76044e-10	SSU72	4.59682e-06	0.102511	0.63	0.491	0.0993188	ENDOG	1.87677e-05	-0.095181	0.168	0.191	0.405496	DIDO1	0.0799508	0.293838	0.432	0.219	1	PRELID3B	0.0452424	0.0810243	0.241	0.164	1	OAZ1
	RAB30-DT	0.0030836	0.221742	0.626	0.442	1	E2F4	0.082956	-0.265809	0.333	0.545	1	RPS14	0.000404718	-0.0913589	1	1	1	BPTF	3.17078e-14	0.0912083	0.677	0.568	6.85079e-10	NAP1L4	4.62261e-06	-0.0843226	0.567	0.501	0.0998762	GNB5	1.87821e-05	-0.0162284	0.245	0.198	0.405807	QRICH1	0.0801073	0.197423	0.135	0.031	1	TMEM245	0.0452427	0.137378	0.259	0.172	1	TBC1D14
	ERGIC2	0.00308909	0.050645	0.489	0.36	1	SELENOS	0.083008	-0.396191	0.167	0.455	1	RAB1A	0.000406028	-0.00702257	0.226	0.178	1	GYPC	3.17641e-14	-0.116587	0.779	0.747	6.86295e-10	NEK7	4.69425e-06	-0.0744162	0.151	0.149	0.101424	MNAT1	1.89423e-05	-0.00550791	0.145	0.118	0.409267	MDP1	0.0801325	0.0516553	0.243	0.125	1	CASC4	0.0453502	0.156511	0.259	0.168	1	EVI2B
	MAT2B	0.00309161	0.127889	0.568	0.392	1	FASTKD5	0.0831017	-0.612229	0	0.364	1	MRPS18C	0.000408978	0.0651034	0.5	0.404	1	SRA1	3.18239e-14	0.0223763	0.209	0.16	6.87588e-10	PLRG1	4.69498e-06	-0.0314346	0.272	0.217	0.10144	ATP1A1	1.90997e-05	-0.154991	0.402	0.414	0.412668	PRKACB	0.0802268	-0.354931	0.541	0.656	1	DEAF1	0.045479	0.197765	0.139	0.065	1	SAV1
	SEPTIN9	0.00309967	-0.000988245	0.586	0.459	1	HEATR1	0.083163	-0.241774	0.667	0.909	1	GNG5	0.000413314	0.00979498	0.739	0.656	1	TRMT13	3.22505e-14	0.0506164	0.375	0.295	6.96803e-10	PPP3CB	4.69876e-06	0.0621396	0.185	0.115	0.101521	PIGS	1.92482e-05	0.0106552	0.145	0.112	0.415877	SET	0.080268	0.140862	1	0.875	1	MED10	0.0454883	-0.0975934	0.411	0.405	1	PHC2
	GRB2	0.00310328	0.236846	0.846	0.709	1	CIB1	0.0832734	0.120381	0.667	0.636	1	JARID2	0.000413667	0.0864511	0.465	0.363	1	DPEP2	3.31667e-14	-0.147148	0.172	0.217	7.166e-10	CYTH2	4.7047e-06	-0.109408	0.171	0.182	0.10165	LAMTOR2	1.93391e-05	-0.0207871	0.389	0.325	0.417841	YIPF2	0.0804477	-0.251077	0.054	0.156	1	TAOK3	0.0455259	-0.054769	0.487	0.444	1	PSIP1
	INVS	0.0031097	0.0523095	0.128	0.055	1	EEF1AKMT1	0.0832761	-0.291675	0.167	0.455	1	MRPS24	0.000414433	-0.0842212	0.511	0.495	1	NUCKS1	3.40015e-14	0.0934328	0.802	0.702	7.34635e-10	FLT3LG	4.71578e-06	-0.0102603	0.258	0.202	0.101889	RFXANK	1.95347e-05	0.0143908	0.272	0.216	0.422067	NEK1	0.080667	0.18924	0.135	0.031	1	CARS2	0.045546	0.00283464	0.127	0.095	1	MTMR11
	C5orf24	0.00312367	0.124347	0.467	0.311	1	MAGEH1	0.0836737	-0.402731	0.167	0.455	1	TASOR2	0.000415283	0.0513297	0.317	0.241	1	ITFG1	3.40296e-14	-0.00394537	0.178	0.143	7.35244e-10	SF3A1	4.76463e-06	-0.00141093	0.33	0.25	0.102945	ITK	1.96286e-05	0.176817	0.602	0.469	0.424096	ACADVL	0.0808518	-0.236773	0.351	0.406	1	POP7	0.0455773	-0.120044	0.158	0.181	1	RGCC
	TENT5C	0.00313629	0.04195	0.383	0.262	1	COX5B	0.0839945	-0.758409	0.667	1	1	BRD1	0.00041549	0.0149568	0.209	0.167	1	TMEM248	3.52867e-14	-0.0286919	0.281	0.25	7.62404e-10	AARSD1	4.77503e-06	0.0864272	0.237	0.137	0.103169	PSMD12	1.96343e-05	0.00528711	0.373	0.305	0.424218	PIP4K2A	0.0809027	0.236966	0.676	0.438	1	CPNE2	0.0455801	-0.040389	0.177	0.147	1	DOCK11
	CDC73	0.00315502	0.00140659	0.401	0.297	1	UBE2S	0.0840047	-0.59825	0.5	0.818	1	MBNL1	0.000416033	0.135996	0.875	0.764	1	RNF44	3.61834e-14	-0.055851	0.297	0.281	7.81778e-10	GYPC	4.79646e-06	-0.0740233	0.848	0.759	0.103632	UTRN	1.96508e-05	-0.0963761	0.453	0.435	0.424576	AIF1	0.080914	-0.411064	0.351	0.375	1	METRNL	0.0456032	0.0260194	0.222	0.177	1	DENND5A
	RPL7L1	0.00317319	0.0181423	0.678	0.549	1	NFKB2	0.0840786	0.364163	1	0.727	1	LINC01215	0.000418702	0.0841066	0.371	0.29	1	TMEM160	3.67061e-14	-0.0869812	0.425	0.404	7.93071e-10	API5	4.80732e-06	0.0269501	0.315	0.228	0.103867	GATAD2B	1.96558e-05	-0.00882631	0.362	0.31	0.424684	ATP6V1C1	0.0809487	-0.109105	0.054	0.125	1	TTTY14	0.0457041	-0.0715052	0.082	0.116	1	NOTCH3
	SNX6	0.00317709	0.118773	0.749	0.587	1	EIF3G	0.0842668	-0.548309	0.667	1	1	RACK1	0.000418786	-0.103536	1	1	1	ATP6V1F	3.68621e-14	-0.0468934	0.561	0.506	7.96442e-10	KMT2B	4.85096e-06	0.0735481	0.263	0.181	0.10481	MTMR9	1.96685e-05	-0.0415979	0.204	0.163	0.424959	MAST3	0.0809849	-0.24188	0.027	0.125	1	PDCD6	0.0458026	-0.127267	0.595	0.599	1	PIEZO1
	MBD5	0.00317805	0.168975	0.458	0.294	1	C4orf3	0.0845854	-0.330936	0.5	0.818	1	POLR2H	0.000419293	0.0650172	0.259	0.181	1	PLCE1	3.68696e-14	0.0596296	0.112	0.064	7.96606e-10	APOL3	4.87303e-06	0.125436	0.311	0.207	0.105287	CSNK1G3	1.98375e-05	0.102036	0.287	0.202	0.428608	SPCS3	0.0809904	0.419504	0.622	0.344	1	LINC-PINT	0.0458373	0.255479	0.5	0.375	1	EPHB6
	PRICKLE1	0.00319568	0.158677	0.207	0.105	1	SRSF4	0.0852243	0.757846	0.833	0.545	1	ANAPC11	0.000419815	-0.110025	0.448	0.442	1	APBB1IP	3.72556e-14	-0.135017	0.614	0.612	8.04944e-10	DGLUCY	4.87383e-06	0.088833	0.242	0.151	0.105304	SMYD4	1.98454e-05	0.126736	0.206	0.118	0.428781	JAML	0.0810005	-0.323093	0.459	0.438	1	RAB11A	0.0460934	-0.176737	0.228	0.328	1	ASAH1
	FBXL20	0.00319939	0.0656742	0.189	0.102	1	TMEM87A	0.085318	-0.819815	0.333	0.727	1	CGGBP1	0.000421481	0.0166082	0.444	0.367	1	METTL23	3.7701e-14	0.0378525	0.344	0.271	8.14567e-10	ZNF75A	4.89503e-06	0.0697291	0.318	0.227	0.105762	ZNF749	2.00204e-05	-0.0754309	0.103	0.105	0.43256	BTBD10	0.0810564	-0.364715	0.027	0.156	1	HMGB2	0.0461559	0.0731687	0.323	0.246	1	ELMSAN1
	MT-CO1	0.00319962	0.063876	1	1	1	TWISTNB	0.0853434	-0.0931583	0.667	0.636	1	COPS6	0.000422794	0.0481353	0.442	0.348	1	ZC3HAV1	3.80632e-14	-0.079617	0.614	0.57	8.22394e-10	CD320	4.95488e-06	0.0819641	0.25	0.164	0.107055	UBE2B	2.00916e-05	-0.0502764	0.737	0.676	0.434099	CD69	0.0815381	-0.353737	0.135	0.281	1	SNRNP25	0.0461743	0.0789705	0.108	0.06	1	SCP2
	PCBP1	0.00320326	0.137702	0.877	0.724	1	MRPL55	0.0857697	-0.658998	0.333	0.727	1	RRP36	0.000425853	-0.00778135	0.209	0.171	1	FNDC3A	3.87201e-14	0.00126701	0.215	0.176	8.36587e-10	ISY1	4.99227e-06	0.0646427	0.3	0.213	0.107863	PRPF38A	2.01178e-05	0.167312	0.449	0.327	0.434666	MT-ND6	0.0815471	-0.226641	0.649	0.531	1	FNIP1	0.0463066	-0.131708	0.196	0.211	1	C5AR2
	PANK3	0.00320752	0.127944	0.344	0.192	1	TTC32	0.0860684	-0.285733	0	0.273	1	PEX16	0.000427179	-0.0458616	0.25	0.24	1	RPL11	3.9006e-14	-0.0249541	1	1	8.42764e-10	CCNL1	5.03888e-06	0.0614977	0.63	0.501	0.10887	CCDC57	2.02209e-05	-0.033335	0.312	0.272	0.436892	TCAIM	0.0815844	0.0813247	0.162	0.062	1	ZBTB14	0.0463706	0.162932	0.146	0.073	1	GIMAP1
	MRPL50	0.00320862	-0.0296715	0.361	0.267	1	NGDN	0.0861098	-0.253253	0.333	0.636	1	CLDND1	0.000432238	0.0890762	0.272	0.193	1	EHD4	4.05355e-14	0.074002	0.136	0.078	8.75809e-10	PFDN5	5.091e-06	-0.121753	0.98	0.963	0.109996	TECPR1	2.03512e-05	0.059405	0.256	0.192	0.439708	MT-ND5	0.0819607	-0.564508	0.919	1	1	USP53	0.0465693	-0.0920906	0.165	0.164	1	ARHGDIB
	MCM6	0.00321527	0.0807509	0.141	0.058	1	LARGE2	0.0862265	-0.397598	0	0.273	1	IL16	0.000435063	-0.0255171	0.489	0.431	1	CREBRF	4.25045e-14	0.0459248	0.606	0.513	9.18352e-10	SRSF11	5.10175e-06	0.0751293	0.736	0.612	0.110228	IMPACT	2.04268e-05	0.0516623	0.122	0.07	0.441342	RARG	0.0821275	0.117191	0.108	0.031	1	EMSY	0.0466535	-0.201533	0.089	0.147	1	EHD1
	OGT	0.003217	0.00829971	0.595	0.442	1	DERL1	0.0865285	-0.251166	0.167	0.364	1	NDUFV2	0.000435982	-0.0692079	0.726	0.663	1	RBM27	4.34146e-14	0.00482008	0.414	0.348	9.38016e-10	RAB30-DT	5.19727e-06	0.133825	0.467	0.346	0.112292	WAC	2.05591e-05	0.0651702	0.708	0.596	0.444201	NAGLU	0.0821812	0.187691	0.135	0.031	1	CTDSP1	0.0466746	0.0191488	0.316	0.272	1	NAGPA
	ATRX	0.00322115	0.177976	0.837	0.695	1	EFCAB14	0.0866249	-0.271797	0.333	0.545	1	GRK3	0.000436726	0.0863681	0.424	0.319	1	MOAP1	4.37092e-14	-0.0409404	0.205	0.184	9.4438e-10	SLC7A6	5.20189e-06	0.011181	0.34	0.27	0.112392	NELL2	2.07405e-05	0.251744	0.816	0.697	0.44812	MKKS	0.0821939	0.222626	0.108	0	1	PCM1	0.047021	0.138345	0.684	0.578	1	IGF2BP3
	C18orf25	0.00323465	0.055918	0.256	0.151	1	INTS10	0.0866733	0.650572	1	0.545	1	C5orf24	0.000436748	0.189335	0.392	0.262	1	NOTCH2	4.37204e-14	0.0479664	0.15	0.099	9.44623e-10	NCMAP-DT	5.23859e-06	-0.0724033	0.202	0.19	0.113185	TTN	2.07479e-05	0.19387	0.314	0.198	0.448278	GALNT11	0.0822987	-0.109675	0.162	0.281	1	SYMPK	0.0470846	0.241183	0.19	0.095	1	MXD1
	RTF1	0.00324028	0.173838	0.74	0.567	1	AP5M1	0.0867359	-0.13857	0.5	0.182	1	PARP12	0.000437158	0.0977811	0.188	0.12	1	STAT2	4.40143e-14	0.0215214	0.208	0.158	9.50974e-10	SLU7	5.25694e-06	0.0252057	0.378	0.289	0.113582	LAPTM5	2.08421e-05	0.00313161	0.9	0.818	0.450314	HCP5	0.0828327	0.290329	0.432	0.219	1	LAMP2	0.0471005	-0.16152	0.114	0.142	1	DUT
	SAMSN1	0.00324505	0.139364	0.295	0.157	1	BCAP29	0.0867359	-0.00620856	0.5	0.182	1	AL031432.4	0.000438945	0.0903051	0.103	0.047	1	C1orf162	4.47668e-14	-0.0966781	0.291	0.29	9.6723e-10	UBE2G2	5.26333e-06	0.172682	0.532	0.39	0.113719	ASXL1	2.08604e-05	0.0853852	0.506	0.393	0.450709	PCMTD2	0.0828723	-0.328003	0.297	0.406	1	DLGAP1-AS1	0.0472209	0.188781	0.184	0.108	1	ST3GAL5
	MAP3K7	0.0032556	0.0508229	0.256	0.134	1	TRMU	0.0867359	-0.177078	0.5	0.182	1	BCL11A	0.000441544	0.222701	0.873	0.758	1	MAP4	4.68139e-14	0.116535	0.287	0.196	1.01146e-09	COX5A	5.30471e-06	0.02837	0.627	0.504	0.114614	TAOK3	2.11212e-05	0.0525999	0.56	0.45	0.456345	KLC1	0.0830409	0.154635	0.216	0.062	1	2002-03-01	0.0473072	-0.100175	0.152	0.142	1	ICAM3
	MCRIP1	0.0032615	-0.00804094	0.454	0.358	1	CD72	0.0867647	0.396197	0.5	0.091	1	KHNYN	0.000448233	0.0854986	0.187	0.111	1	HM13	4.74725e-14	0.0147515	0.382	0.309	1.02569e-09	OPTN	5.33436e-06	0.0663808	0.514	0.392	0.115254	ZKSCAN2-DT	2.13352e-05	0.0403551	0.207	0.153	0.460968	ANKZF1	0.0833025	-0.405464	0.108	0.281	1	IFT20	0.0473099	-0.066474	0.285	0.254	1	LRP10
	ITSN2	0.00326152	-0.0566424	0.63	0.523	1	MTCH2	0.0867972	-0.609243	0.5	0.727	1	CAPRIN1	0.000450244	0.028837	0.332	0.265	1	ABHD14B	4.80563e-14	-0.0362994	0.316	0.278	1.03831e-09	NDUFA2	5.34142e-06	-0.0844992	0.586	0.513	0.115407	ZNF451	2.14198e-05	0.101477	0.401	0.294	0.462795	FUNDC1	0.0834732	0.206185	0.135	0.031	1	SMG7	0.0473212	0.207075	0.196	0.116	1	CCDC88C
	RECQL	0.00326868	0.140747	0.621	0.442	1	TM9SF1	0.0869972	-0.489619	0.167	0.455	1	USP47	0.00045157	0.0862206	0.388	0.282	1	ZNF281	4.8272e-14	0.0727665	0.331	0.245	1.04296e-09	TRAPPC4	5.34859e-06	-0.00265284	0.336	0.266	0.115562	AC004556.3	2.14208e-05	0.0274257	0.123	0.079	0.462819	CCSER2	0.083877	-0.0244723	0.595	0.531	1	KDM1A	0.0474013	0.123849	0.19	0.121	1	ITPR1
	GOLGA3	0.0032777	0.115941	0.352	0.215	1	SYF2	0.0870056	-0.515496	0.5	0.636	1	KDM2A	0.000452339	0.119712	0.455	0.344	1	CACYBP	4.9662e-14	0.055538	0.534	0.431	1.073e-09	DNAJC16	5.38727e-06	0.0935799	0.15	0.076	0.116397	DAXX	2.15971e-05	-0.0129947	0.307	0.261	0.466627	PSTK	0.0839602	0.231432	0.108	0	1	ATP9B	0.0475032	0.10487	0.209	0.151	1	IRAK3
	PARP14	0.00332058	0.221709	0.885	0.779	1	CKS2	0.0870823	0.0927624	0.667	0.818	1	DHX38	0.000452609	0.00965688	0.259	0.198	1	AC004889.1	5.04472e-14	-0.0924311	0.16	0.178	1.08996e-09	HMGXB4	5.39146e-06	0.071086	0.264	0.18	0.116488	CRLF3	2.17368e-05	-0.115215	0.524	0.496	0.469646	PHACTR2	0.0840756	0.140397	0.189	0.125	1	STARD3NL	0.047525	0.0200075	0.158	0.116	1	YPEL3
	SSR1	0.00332978	0.240995	0.555	0.372	1	MYDGF	0.0871451	-0.198332	0.667	0.727	1	TBRG1	0.000455477	0.0345244	0.28	0.221	1	BNIP2	5.0693e-14	0.0216969	0.388	0.321	1.09527e-09	INPP4B	5.42246e-06	-0.128859	0.188	0.196	0.117158	ELMOD3	2.18037e-05	0.0568758	0.18	0.113	0.47109	AC245014.1	0.0840903	-0.168924	0.054	0.156	1	AC136475.3	0.0475625	0.138774	0.133	0.06	1	ZC3HAV1
	PIH1D1	0.00333469	0.0645149	0.463	0.326	1	AKR1A1	0.0871817	-0.493717	0.667	0.727	1	BORCS5	0.000455662	0.0570804	0.146	0.094	1	DYRK1A	5.19484e-14	0.0325829	0.314	0.249	1.1224e-09	VHL	5.44089e-06	0.102238	0.278	0.178	0.117556	RIN3	2.19562e-05	-0.0868175	0.201	0.208	0.474385	FDX2	0.0844707	0.0159688	0.081	0.156	1	GSTP1	0.0476227	0.109484	0.589	0.47	1	DCXR
	LY9	0.00335324	0.0790909	0.392	0.27	1	PLK3	0.0872875	0.534424	0.667	0.182	1	FBXW5	0.000455743	0.0341404	0.312	0.24	1	MAGOHB	5.24362e-14	0.0559072	0.267	0.192	1.13294e-09	RETREG3	5.45651e-06	0.0255343	0.218	0.164	0.117893	PEX3	2.2193e-05	0.0474022	0.155	0.095	0.479502	AL157893.2	0.0844876	0.23304	0.108	0.031	1	AKNA	0.0477531	-0.04074	0.608	0.539	1	SEPTIN9
	EIF4G3	0.00335437	0.130292	0.467	0.305	1	TPP1	0.0872875	0.322145	0.667	0.182	1	GIMAP7	0.000457293	-0.313043	0.076	0.102	1	NDUFB7	5.52358e-14	-0.00734861	0.641	0.559	1.19342e-09	RBM39	5.46257e-06	0.0495742	0.888	0.786	0.118024	SRI	2.22077e-05	0.0580172	0.426	0.329	0.47982	SETD6	0.0845272	0.322814	0.189	0.031	1	MTIF3	0.0478987	0.147042	0.418	0.328	1	CPED1
	PPAT	0.00336302	0.086823	0.229	0.116	1	RIOK2	0.0872937	-0.182248	0.333	0.545	1	PSENEN	0.000457409	-0.0532298	0.235	0.23	1	GANAB	5.59385e-14	0.00669871	0.238	0.193	1.20861e-09	CD247	5.4767e-06	-0.152909	0.61	0.588	0.11833	ZC3H13	2.22759e-05	0.151605	0.59	0.459	0.481293	FOXK1	0.0845368	0.140788	0.378	0.188	1	TRBC1	0.0479104	0.304699	0.747	0.616	1	GM2A
	ABRAXAS1	0.00336412	0.0528865	0.414	0.282	1	CDK2AP2	0.0874143	-0.201244	0.333	0.455	1	AMFR	0.000457742	0.0341551	0.252	0.19	1	NCBP2AS2	5.60255e-14	-0.0668391	0.319	0.302	1.21049e-09	DCAF8	5.51338e-06	0.0768299	0.324	0.217	0.119122	LSM4	2.23419e-05	-0.095133	0.486	0.466	0.482718	CEP164	0.0847102	0.330846	0.135	0.031	1	ANTKMT	0.0479585	0.114889	0.411	0.31	1	RPS6KB2
	LINC02397	0.00337468	0.0876097	0.643	0.526	1	VBP1	0.0874143	0.0314177	0.333	0.455	1	RPS25	0.000460822	-0.100237	0.998	1	1	LGALS8	5.7882e-14	0.0886107	0.286	0.202	1.2506e-09	MT-ND6	5.52492e-06	-0.202023	0.609	0.605	0.119372	UBE2L3	2.24549e-05	-0.00480973	0.483	0.409	0.48516	INF2	0.0850181	0.103597	0.162	0.062	1	RBM26	0.0480589	-0.150573	0.418	0.448	1	DHRSX
	MGA	0.00337612	0.0909464	0.441	0.297	1	REST	0.0876643	0.761764	0.833	0.273	1	SCAF1	0.000461241	0.0852797	0.132	0.07	1	EEF1A1	5.80813e-14	0.146372	1	1	1.2549e-09	NEMF	5.53069e-06	0.0691382	0.434	0.325	0.119496	LAGE3	2.27013e-05	0.0571189	0.519	0.416	0.490485	CCDC115	0.0850348	0.491749	0.378	0.125	1	PICALM	0.0481526	-0.144579	0.222	0.246	1	EMP3
	PDK3	0.0033974	-0.0448954	0.194	0.145	1	MYADM	0.0879068	0.626091	0.5	0.091	1	FAAP20	0.000462055	0.0255917	0.446	0.368	1	GNAI3	5.85181e-14	0.0354745	0.44	0.358	1.26434e-09	TRAPPC6A	5.57417e-06	0.0366573	0.402	0.301	0.120435	TXNL4A	2.27819e-05	0.0311697	0.549	0.449	0.492225	ANAPC1	0.0850713	0.239542	0.216	0.094	1	LINC00921	0.04829	0.167619	0.114	0.047	1	P2RY11
	NUMB	0.00340829	0.114997	0.396	0.259	1	ADIPOR1	0.0879721	-0.193624	0	0.273	1	MT-ND4L	0.00046427	-0.178878	0.924	0.896	1	ARID1A	5.89047e-14	0.0951143	0.508	0.403	1.2727e-09	LAGE3	5.59479e-06	0.0299867	0.475	0.376	0.120881	HDHD5	2.28565e-05	-0.0884753	0.163	0.175	0.493837	SNX9	0.085223	-0.0195725	0.243	0.156	1	SCAND1	0.0483104	-0.21429	0.405	0.444	1	PTGR2
	ZNF510	0.00341333	0.0329712	0.145	0.073	1	PRPS2	0.0879721	-0.336505	0	0.273	1	RBM10	0.000466525	0.0373494	0.185	0.122	1	NOP16	5.89376e-14	0.0088593	0.202	0.159	1.27341e-09	SAMD9L	5.6372e-06	0.154242	0.293	0.202	0.121797	LINC01215	2.28901e-05	0.132619	0.307	0.203	0.494563	TATDN3	0.0852394	0.236954	0.135	0.031	1	MEA1	0.0483205	0.112028	0.234	0.164	1	SMOX
	ZNF704	0.00345417	-0.0135171	0.198	0.131	1	TRPV2	0.0879721	-0.240827	0	0.273	1	YIF1A	0.000467509	-0.0382929	0.252	0.214	1	TMEM147	5.94629e-14	0.0215427	0.387	0.31	1.28476e-09	CTDSP2	5.70759e-06	-0.15321	0.291	0.318	0.123318	OMA1	2.29168e-05	0.137131	0.201	0.111	0.495141	REXO1	0.0852889	-0.169476	0.054	0.156	1	COX10-AS1	0.0484185	0.117867	0.114	0.056	1	PLEKHN1
	OGFOD3	0.00345726	-0.0146813	0.203	0.131	1	MRPS16	0.0880132	-0.51003	0.5	0.909	1	TMED2	0.000467511	0.0546319	0.379	0.303	1	SNRNP40	5.9885e-14	0.00855306	0.325	0.261	1.29388e-09	SBNO1	5.73543e-06	0.0233961	0.398	0.309	0.12392	NNT	2.30648e-05	0.0967053	0.299	0.206	0.498338	MAP3K13	0.0853615	-0.208454	0.027	0.156	1	S100PBP	0.0484363	0.135958	0.278	0.198	1	TMEM14C
	C11orf58	0.00346701	0.191159	0.907	0.767	1	SDHAF2	0.088036	-0.143546	0.667	0.273	1	SLC38A2	0.00046769	0.0708887	0.576	0.47	1	UBXN4	6.10551e-14	0.0668279	0.713	0.607	1.31916e-09	RRP36	5.74399e-06	0.0130174	0.232	0.174	0.124105	DARS	2.32257e-05	-4.68626e-06	0.451	0.382	0.501815	ARF1	0.0857359	0.162884	0.486	0.594	1	PA2G4	0.0485086	-0.139685	0.633	0.642	1	COX5B
	TMEM203	0.00346754	0.126437	0.344	0.209	1	B4GALT6	0.0880475	-0.24278	0	0.182	1	ASH1L	0.000468318	0.174324	0.642	0.517	1	MRPL35	6.15474e-14	0.0392592	0.24	0.18	1.32979e-09	DCUN1D1	5.77708e-06	0.0333105	0.23	0.155	0.12482	DPP4	2.33766e-05	0.0847079	0.135	0.067	0.505074	RPS29	0.0858156	-0.22119	1	1	1	B4GALT1	0.0485338	0.0980107	0.418	0.332	1	ADA2
	AP2S1	0.00347338	0.0587248	0.665	0.515	1	CDK7	0.0880475	-0.288741	0	0.182	1	ADAM10	0.000471393	-0.0343869	0.349	0.305	1	ABLIM1	6.15852e-14	0.0884431	0.651	0.55	1.33061e-09	SMIM7	5.77745e-06	0.0326551	0.433	0.319	0.124828	RIOK3	2.34228e-05	-0.0108761	0.283	0.237	0.506073	HMOX2	0.0859113	-0.539738	0.351	0.594	1	PHC2	0.0485885	0.190081	0.12	0.047	1	SOCS1
	PPP6R3	0.00349249	-0.0865047	0.278	0.265	1	CTNNAL1	0.0880475	-0.24278	0	0.182	1	TRIR	0.000473467	-0.123107	0.888	0.849	1	DENND11	6.25322e-14	0.0844411	0.239	0.164	1.35107e-09	PES1	5.83406e-06	0.116069	0.148	0.074	0.126051	SPOCK2	2.34872e-05	-0.0745715	0.704	0.658	0.507464	SEC62	0.0860366	-0.440836	0.703	0.719	1	CHD2	0.0486691	-0.127319	0.62	0.599	1	B3GNT5
	DMD	0.0034937	-0.0564709	0.189	0.16	1	JRK	0.0880475	-0.24278	0	0.182	1	ERCC1	0.000473946	0.0887375	0.356	0.26	1	PUM1	6.3168e-14	0.0130606	0.446	0.38	1.36481e-09	ANKRD17	5.86526e-06	0.100979	0.352	0.242	0.126725	SDCBP	2.34896e-05	-0.0428613	0.457	0.409	0.507516	CCDC7	0.0861243	0.211115	0.135	0.031	1	PITPNC1	0.0487909	0.228617	0.639	0.522	1	NID1
	EZH1	0.00349487	-0.0619483	0.361	0.27	1	NLE1	0.0880475	-0.24278	0	0.182	1	ZNF675	0.000474505	0.0802487	0.243	0.161	1	TMA7	6.40667e-14	-0.109995	0.987	0.975	1.38422e-09	GGPS1	5.88059e-06	0.000970002	0.275	0.216	0.127056	C1D	2.35871e-05	0.0140731	0.357	0.292	0.509622	PSMD3	0.0861287	0.301209	0.216	0.062	1	ZNF324	0.0488046	0.0362462	0.108	0.078	1	SRRM1
	RNF20	0.00349976	0.114506	0.41	0.256	1	PRR14	0.0880475	-0.24278	0	0.182	1	BRCC3	0.000475063	0.0464755	0.151	0.099	1	CAPZA2	6.41847e-14	0.0773313	0.444	0.35	1.38677e-09	RRAGC	5.88764e-06	0.110946	0.212	0.122	0.127208	AC139887.2	2.38189e-05	0.100927	0.34	0.244	0.514632	IFT57	0.0862512	0.160132	0.162	0.062	1	CXorf38	0.0488387	0.0118641	0.272	0.237	1	CD101
	SETD5	0.00350624	0.180157	0.489	0.314	1	STYXL1	0.0880475	-0.24278	0	0.182	1	HDAC3	0.000476191	0.0588763	0.237	0.17	1	NUP210	6.50155e-14	0.0683201	0.328	0.245	1.40472e-09	IAH1	5.89345e-06	-0.00143925	0.349	0.264	0.127334	PLEKHA1	2.39619e-05	0.0123989	0.492	0.408	0.517721	NKTR	0.0863102	0.506208	0.568	0.531	1	CHMP5	0.0488469	0.108089	0.342	0.25	1	CYBRD1
	TP53BP2	0.00351581	-0.0293837	0.189	0.148	1	VPS39	0.0880475	-0.24278	0	0.182	1	PLPBP	0.000476288	-0.107272	0.205	0.21	1	TTC4	6.58963e-14	0.045333	0.17	0.117	1.42376e-09	PIM3	5.90003e-06	0.163232	0.464	0.318	0.127476	ZXDC	2.40341e-05	-0.0205956	0.145	0.12	0.519282	GATAD1	0.086361	-0.814692	0.135	0.312	1	CLP1	0.0488596	0.029333	0.108	0.073	1	TMEM38B
	ZYG11B	0.00352091	0.00842081	0.207	0.125	1	ZADH2	0.0880475	-0.409514	0	0.182	1	CMAS	0.000476518	0.0424891	0.215	0.154	1	KIN	6.62156e-14	0.0278918	0.265	0.211	1.43065e-09	STK4	5.97011e-06	-0.217274	0.906	0.89	0.12899	PRKAG1	2.41563e-05	0.0308513	0.201	0.146	0.521922	RCN2	0.0864071	-0.0825147	0.486	0.375	1	ZDHHC18	0.0489338	-0.234718	0.12	0.198	1	PABPC1
	EXOC1	0.00352392	0.0819757	0.379	0.241	1	TSTD1	0.0882132	-0.564027	0.5	0.818	1	GTF2H1	0.000477569	0.075605	0.233	0.166	1	PABPN1	6.62827e-14	0.00418768	0.52	0.446	1.4321e-09	GPS2	5.97063e-06	-0.027262	0.475	0.407	0.129001	SOS1	2.41901e-05	0.126729	0.22	0.13	0.522652	SCRIB	0.0864133	0.152537	0.108	0.031	1	SRGN	0.0491164	0.24237	0.905	0.862	1	NAA15
	DNAJC9	0.00353726	0.0630365	0.313	0.218	1	FANCD2	0.088334	-0.247594	0	0.273	1	EMP3	0.000477892	-0.236983	0.761	0.791	1	PARP14	6.65887e-14	0.153348	0.301	0.198	1.43872e-09	SSR3	6.01394e-06	-0.0545727	0.457	0.397	0.129937	CCDC137	2.43889e-05	0.0421443	0.251	0.182	0.526947	NUP54	0.0864892	0.0885233	0.27	0.188	1	PAG1	0.049175	-0.128583	0.329	0.332	1	ATRAID
	DAZAP2	0.00354241	0.0300965	0.656	0.529	1	IFT46	0.088334	-0.293404	0	0.273	1	MZT2A	0.00047807	-0.0863428	0.424	0.384	1	PSMC6	6.78215e-14	0.0358752	0.507	0.415	1.46535e-09	THOC7	6.05406e-06	0.144154	0.531	0.384	0.130804	IBTK	2.45312e-05	0.0394733	0.242	0.176	0.53002	TSC22D1-AS1	0.0870574	0.328724	0.108	0	1	FEZ2	0.049215	0.247382	0.209	0.138	1	RPL18A
	ARL6IP4	0.00354888	0.0771029	0.881	0.747	1	PNRC2	0.0884832	-0.330023	0.5	0.818	1	TRAPPC11	0.000478348	0.0283361	0.136	0.092	1	TCF25	6.80003e-14	0.0200535	0.684	0.594	1.46921e-09	XIAP	6.07644e-06	0.0713209	0.339	0.243	0.131288	SH2B1	2.45601e-05	0.0406751	0.114	0.069	0.530647	NUTM2B-AS1	0.0871481	0.0266582	0.649	0.469	1	SQOR	0.0492801	0.17959	0.165	0.091	1	TGFB1
	TDRD3	0.0035492	0.0423187	0.295	0.198	1	SRSF9	0.0887946	-0.715661	0.667	0.909	1	CCND3	0.000478695	-0.0350555	0.358	0.327	1	TRPM7	6.80188e-14	0.0983847	0.321	0.233	1.46961e-09	VBP1	6.10831e-06	0.0874125	0.39	0.275	0.131976	AC243960.1	2.45641e-05	-0.0337563	0.444	0.377	0.530732	TNFSF10	0.0871842	0.208155	0.324	0.156	1	SURF6	0.049379	0.160724	0.203	0.125	1	ACOT13
	BST2	0.00355887	0.168585	0.744	0.57	1	MTMR4	0.0889088	-0.378488	0.167	0.455	1	MAT2B	0.000479579	0.172034	0.545	0.41	1	PSMA4	6.88525e-14	0.127947	0.633	0.516	1.48763e-09	TIFA	6.12375e-06	0.169193	0.243	0.141	0.13231	ACSL5	2.4612e-05	0.0622931	0.113	0.055	0.531766	EIF3D	0.0873857	0.0613743	0.865	0.719	1	TMEM141	0.0494598	-0.182152	0.133	0.181	1	EIF3H
	TXNL1	0.00356319	0.15496	0.749	0.567	1	TSGA10	0.0890595	-0.388779	0	0.273	1	NHLRC3	0.000480291	0.151225	0.341	0.24	1	UBAC2	7.30588e-14	0.0091509	0.418	0.351	1.57851e-09	TM2D3	6.13246e-06	0.0591864	0.309	0.22	0.132498	SHOC2	2.46199e-05	0.0323581	0.281	0.217	0.531938	OTULIN	0.0876901	-0.110828	0.324	0.281	1	TTC39B	0.049766	0.0773458	0.222	0.172	1	MRPS35
	EMC6	0.00356467	0.0579741	0.533	0.398	1	DCAF12	0.0892321	-0.267575	0	0.273	1	IFT43	0.00048355	0.0340709	0.14	0.088	1	NMI	7.32482e-14	0.0970062	0.461	0.353	1.5826e-09	RIF1	6.14357e-06	0.131178	0.45	0.326	0.132738	ZFC3H1	2.46835e-05	0.0502897	0.413	0.327	0.533311	EMSY	0.0877716	0.39881	0.243	0.062	1	AC092338.3	0.0497706	0.19446	0.215	0.121	1	RPL5
	SPAST	0.00357143	0.0871085	0.278	0.142	1	ZNF549	0.0892854	-0.296497	0.167	0.364	1	SLC2A3	0.000484643	0.0754429	0.218	0.15	1	FKBP4	7.3599e-14	0.0419682	0.298	0.225	1.59018e-09	TNFAIP8L2	6.15035e-06	-0.117788	0.22	0.228	0.132885	OSER1-DT	2.48026e-05	-0.0170685	0.138	0.113	0.535886	RAB21	0.0881879	-0.102505	0.486	0.375	1	LYSMD3	0.0497819	-0.0570482	0.146	0.129	1	ARMT1
	RPS19	0.00358144	-0.116099	1	1	1	UBQLN2	0.0894544	-0.674127	0.167	0.545	1	PCMT1	0.000486299	-0.0385923	0.422	0.372	1	DCK	7.37088e-14	-0.0282217	0.497	0.447	1.59255e-09	ACSF3	6.15425e-06	0.125414	0.275	0.181	0.132969	ZNRD1	2.48411e-05	-0.0117022	0.411	0.359	0.536717	CTSB	0.0882909	-0.468097	0.054	0.219	1	LNPEP	0.0497965	-0.0750542	0.506	0.466	1	HIGD2A
	ARID5B	0.00359822	0.212559	0.612	0.474	1	HSPBP1	0.0895204	-0.681273	0.167	0.545	1	CD38	0.00049114	0.157435	0.338	0.242	1	IRF9	7.43201e-14	0.13933	0.48	0.368	1.60576e-09	BDP1	6.16299e-06	0.156691	0.492	0.368	0.133158	ANKHD1	2.48705e-05	0.0597126	0.477	0.377	0.537352	SOD1	0.0883093	-0.168384	0.676	0.812	1	AMMECR1	0.0498888	0.134881	0.127	0.069	1	IFI16
	TBC1D22A	0.00361276	0.124601	0.405	0.25	1	GPATCH8	0.089738	0.468222	0.833	0.727	1	PIK3C2A	0.000492044	0.0367107	0.213	0.153	1	P2RY10	7.7356e-14	0.0998907	0.309	0.22	1.67135e-09	NOP14	6.20179e-06	0.0573263	0.31	0.219	0.133996	TNIK	2.49383e-05	-0.0102943	0.364	0.303	0.538817	SUMO4	0.0883842	0.105087	0.108	0.031	1	MSL2	0.0499979	-0.130361	0.215	0.228	1	DNM2
	CREM	0.00361565	0.102005	0.326	0.186	1	NUFIP2	0.0899343	0.143365	0.5	0.636	1	BRWD1	0.000494125	0.0802	0.326	0.248	1	PFDN1	7.79783e-14	0.0139152	0.357	0.294	1.6848e-09	ATR	6.24063e-06	0.106618	0.423	0.31	0.134835	TSG101	2.49596e-05	-0.00976515	0.323	0.264	0.539277	PARVG	0.08839	-0.383518	0.216	0.438	1	MVB12A	0.0500002	0.170394	0.146	0.073	1	ACER3
	MFN1	0.00362254	0.0887447	0.335	0.203	1	NEIL1	0.0900727	-0.18323	0.333	0.091	1	SELENOS	0.000494865	0.0781948	0.317	0.236	1	DGLUCY	7.83392e-14	0.101116	0.218	0.141	1.6926e-09	PSMB7	6.27213e-06	0.0150258	0.525	0.421	0.135516	PPT1	2.49806e-05	-0.00350361	0.247	0.187	0.539731	RPS5	0.0886741	0.182056	1	1	1	MAN1A2	0.050297	0.182355	0.291	0.198	1	EEPD1
	SELENOH	0.00362958	-0.102262	0.934	0.872	1	MT2A	0.0905604	-0.490389	0	0.273	1	ATF6	0.00049643	0.0124896	0.198	0.137	1	TES	7.93536e-14	-0.0669231	0.406	0.378	1.71451e-09	HELB	6.28351e-06	0.125463	0.535	0.395	0.135761	SNHG8	2.50033e-05	-0.00444243	0.898	0.825	0.540222	YEATS4	0.0886922	-0.322774	0.081	0.281	1	HERC2	0.0504506	0.055891	0.291	0.228	1	TUBB
	AC108863.2	0.00364306	0.0957391	0.22	0.131	1	RAD18	0.0905604	-0.204788	0	0.273	1	HERC2	0.000496812	0.0632618	0.345	0.264	1	RSRC1	7.96016e-14	0.0395833	0.384	0.307	1.71987e-09	IMPDH1	6.30056e-06	0.0650206	0.111	0.05	0.13613	NT5C3B	2.52477e-05	-0.0175192	0.132	0.115	0.545502	ZBTB1	0.0888324	0.36896	0.486	0.375	1	RHOH	0.0504841	0.204021	0.563	0.431	1	RPS15A
	GANC	0.00364477	-0.111581	0.207	0.16	1	SMYD3	0.0905604	-0.341412	0	0.273	1	ATRX	0.000504217	0.188864	0.771	0.651	1	SUPT4H1	8.08726e-14	-0.0875303	0.323	0.318	1.74733e-09	MRPS30	6.30526e-06	0.00426564	0.227	0.164	0.136231	SCNM1	2.5255e-05	-0.0307945	0.343	0.3	0.545659	SLC25A42	0.0889859	0.24359	0.162	0.031	1	TSPAN14	0.050502	0.265951	0.285	0.241	1	CCR5AS
	UBXN7	0.0036557	0.133985	0.414	0.265	1	KDM3A	0.0905921	0.511637	0.5	0.091	1	TRAF3	0.000505974	-0.0163845	0.282	0.23	1	CALCOCO1	8.13838e-14	-0.0698495	0.28	0.275	1.75838e-09	PCNP	6.30786e-06	-0.0303405	0.476	0.396	0.136288	WDR73	2.536e-05	0.0746636	0.295	0.211	0.547927	TMEM128	0.0892238	0.264448	0.216	0.062	1	ARFIP1	0.0506393	-0.128006	0.158	0.164	1	RBIS
	EVI2A	0.00366026	0.0757407	0.441	0.297	1	ACADM	0.0909426	-0.392201	0.167	0.455	1	CASC4	0.000506522	0.0907124	0.325	0.245	1	GNL3L	8.26091e-14	0.112981	0.343	0.247	1.78485e-09	CHD8	6.31399e-06	0.0323498	0.397	0.303	0.13642	TAF11	2.53864e-05	0.0626701	0.321	0.233	0.548499	HMGXB3	0.0894826	0.121147	0.108	0.031	1	STARD3	0.050726	0.0852876	0.146	0.095	1	TNFSF13
	RFC2	0.00366297	0.0221167	0.291	0.206	1	ANAPC2	0.0910558	-0.205563	0	0.273	1	LSM12	0.000507304	0.0508815	0.321	0.237	1	POP7	8.44178e-14	0.0430019	0.174	0.122	1.82393e-09	RPL36A	6.33552e-06	-0.050562	0.994	0.99	0.136885	ENTPD4	2.54828e-05	0.0366425	0.263	0.198	0.550581	KPNA3	0.0897077	0.0994435	0.27	0.125	1	RYK	0.0507414	-0.142284	0.203	0.25	1	ARL4C
	ATP2A3	0.00366894	0.0446786	0.26	0.169	1	LINC00205	0.0910558	-0.262819	0	0.273	1	DNAJB14	0.000507519	0.0701094	0.474	0.372	1	TSEN15	8.44949e-14	0.113606	0.287	0.191	1.8256e-09	TRAT1	6.3449e-06	-0.165082	0.511	0.502	0.137088	GTPBP4	2.553e-05	0.0302726	0.389	0.304	0.5516	MRPS5	0.0897226	-0.590622	0.351	0.562	1	PRKACB	0.0508189	-0.104589	0.538	0.509	1	DRAM2
	SYNE2	0.0036757	0.174689	0.533	0.395	1	LINC00963	0.0910558	-0.205563	0	0.273	1	RBM41	0.000509884	0.00840229	0.246	0.191	1	SVIP	8.49014e-14	0.0555024	0.28	0.209	1.83438e-09	DENR	6.35525e-06	0.0375507	0.508	0.401	0.137312	APBB1IP	2.5569e-05	-0.108628	0.75	0.716	0.552443	SART1	0.089752	-0.247456	0.027	0.156	1	RTN4	0.0508339	-0.187206	0.373	0.384	1	ARL4A
	RNF6	0.00367628	0.070895	0.308	0.18	1	PGM2	0.0910558	-0.205563	0	0.273	1	ATP5MPL	0.000515612	-0.0380963	0.718	0.645	1	RAE1	8.52781e-14	0.00501457	0.163	0.128	1.84252e-09	STAG1	6.38029e-06	0.0638002	0.309	0.218	0.137853	RAP1A	2.56067e-05	0.00733306	0.635	0.536	0.553258	RETREG2	0.089798	-0.349632	0.135	0.312	1	ZNF808	0.0508595	0.154613	0.114	0.056	1	MICAL2
	GALNT2	0.0036861	0.120121	0.427	0.276	1	HSD17B4	0.0912026	-0.459362	0.167	0.455	1	PPIL2	0.000521851	0.11523	0.272	0.186	1	UPF3A	8.81085e-14	-0.0314	0.533	0.47	1.90367e-09	PCBP1	6.41664e-06	-0.037333	0.854	0.764	0.138638	PRKCA	2.57198e-05	-0.13073	0.4	0.406	0.555701	LEAP2	0.089804	0.107312	0.108	0.031	1	TM2D2	0.0508608	-0.181269	0.101	0.125	1	TRAC
	NSD3	0.00371613	0.138194	0.692	0.541	1	C1orf162	0.0913399	-0.252213	0	0.182	1	ATP6V1F	0.000521996	-0.04112	0.629	0.581	1	PSMD1	8.88107e-14	0.0967167	0.314	0.221	1.91884e-09	PRRC2A	6.48217e-06	0.0755673	0.273	0.18	0.140054	HSP90AB1	2.60656e-05	0.175125	0.982	0.949	0.563174	GCC2	0.0898216	-0.0795625	0.892	0.719	1	RIC8A	0.0509367	-0.164065	0.089	0.155	1	SETDB2
	PHKG2	0.00372541	0.0371895	0.181	0.102	1	GMPR2	0.0913399	-0.252213	0	0.182	1	LINC00476	0.000522698	0.0747127	0.257	0.174	1	BRD8	8.96876e-14	0.00493842	0.229	0.187	1.93779e-09	DYRK4	6.53553e-06	0.0128113	0.128	0.09	0.141207	KAT8	2.6253e-05	0.0395369	0.235	0.172	0.567222	EDRF1	0.0898563	-0.301044	0.135	0.344	1	TRPC4AP	0.0509546	-0.170078	0.127	0.181	1	MRPL34
	PDE4D	0.00374058	0.0184103	0.189	0.131	1	MMD	0.0913399	-0.306959	0	0.182	1	RALBP1	0.000524298	-0.0517465	0.502	0.447	1	CTSS	9.02611e-14	0.0765669	0.311	0.233	1.95018e-09	NUP93	6.5365e-06	0.0506743	0.112	0.063	0.141228	PARP12	2.64129e-05	0.0817665	0.16	0.089	0.570678	MRPL35	0.0901931	0.379572	0.297	0.125	1	ALOX12-AS1	0.0509765	0.0914379	0.253	0.181	1	PITPNM1
	BARD1	0.00374619	0.159331	0.26	0.14	1	PCMTD2	0.0913399	-0.252213	0	0.182	1	MRPS22	0.000526761	-0.0295583	0.248	0.217	1	U2SURP	9.08437e-14	0.0761548	0.669	0.565	1.96277e-09	CIAPIN1	6.55768e-06	-0.0255006	0.127	0.095	0.141685	SYMPK	2.66832e-05	0.07731	0.204	0.133	0.576517	NDUFA8	0.0903172	0.394576	0.378	0.156	1	SAP18	0.0510856	-0.151246	0.665	0.664	1	NDUFB4
	TGOLN2	0.0037469	0.0790269	0.674	0.523	1	RAB40C	0.0913399	-0.252213	0	0.182	1	ANKRD13D	0.0005269	0.0984594	0.336	0.258	1	RNF34	9.12134e-14	0.0317595	0.209	0.158	1.97076e-09	BRMS1	6.58056e-06	0.00463529	0.232	0.179	0.14218	VMP1	2.67383e-05	0.101024	0.321	0.217	0.577709	FCER1G	0.0905423	-0.421885	0.649	0.656	1	KMT2D	0.0511126	0.146063	0.158	0.091	1	ANP32A
	SH3BGRL	0.00375326	0.0747643	0.802	0.645	1	SOCS7	0.0913399	-0.252213	0	0.182	1	PPFIBP1	0.000530635	0.0199239	0.116	0.078	1	RNH1	9.20073e-14	0.047586	0.475	0.38	1.98791e-09	DPM3	6.60023e-06	-0.0960745	0.317	0.292	0.142605	CLN8	2.67521e-05	0.0533527	0.155	0.101	0.578006	EIF3B	0.0906332	-0.105052	0.324	0.281	1	DCAF1	0.0511702	0.152085	0.158	0.082	1	WAS
	CUL5	0.00376469	0.123169	0.471	0.326	1	ZNF333	0.0913399	-0.252213	0	0.182	1	MRPL57	0.000532077	0.080778	0.549	0.446	1	RTN3	9.27691e-14	-0.0764632	0.306	0.302	2.00437e-09	PCGF5	6.62094e-06	0.0535835	0.329	0.23	0.143052	TRIM22	2.69796e-05	0.165462	0.406	0.286	0.582922	AC025171.1	0.0906692	0.267955	0.135	0.031	1	COX6C	0.0511948	-0.150466	0.734	0.823	1	SLC37A2
	SPG11	0.00376801	0.138327	0.454	0.288	1	SHLD2	0.0914278	0.165281	0.5	0.182	1	TAF11	0.000534864	0.0525358	0.297	0.22	1	SARNP	9.30906e-14	-0.0252616	0.311	0.274	2.01132e-09	ST8SIA1	6.6308e-06	0.165839	0.122	0.043	0.143265	STAG3	2.69857e-05	0.142753	0.182	0.101	0.583053	METTL2A	0.0907404	0.0240831	0.108	0.031	1	2006-03-01	0.0512177	-0.123197	0.304	0.323	1	FOXP1
	TMEM251	0.00377391	-0.0386967	0.247	0.212	1	TGFBR1	0.0914278	0.102209	0.5	0.182	1	POLD2	0.000538325	0.0726344	0.31	0.224	1	FAM162A	9.34091e-14	-0.00699968	0.363	0.306	2.0182e-09	BRD1	6.63378e-06	-0.0180254	0.264	0.22	0.14333	IMP4	2.72693e-05	-0.0144348	0.242	0.209	0.589181	RNF111	0.0912479	0.168345	0.216	0.062	1	STK17A	0.0512806	0.173089	0.905	0.853	1	THUMPD1
	ZNF326	0.00377743	0.0010183	0.423	0.302	1	SS18	0.0917238	-0.221546	0	0.273	1	OST4	0.000538921	-0.0769766	0.905	0.849	1	NENF	9.36722e-14	0.0637682	0.314	0.235	2.02388e-09	IDH3B	6.6435e-06	0.0280289	0.289	0.209	0.143539	CARM1	2.73717e-05	0.0685516	0.106	0.057	0.591394	SPAG16	0.0914265	-0.309771	0.054	0.188	1	PSME1	0.0514022	0.203964	0.899	0.832	1	RARA
	CYP20A1	0.00377851	0.0423151	0.427	0.299	1	CENPS	0.0917301	-0.278489	0.167	0.455	1	MNAT1	0.000539199	-0.0172036	0.19	0.15	1	PBDC1	9.56701e-14	-0.0777802	0.259	0.258	2.06705e-09	SERP1	6.65568e-06	-0.0548406	0.879	0.786	0.143803	ALPK1	2.74423e-05	0.114315	0.149	0.071	0.592918	AATF	0.091575	0.128171	0.27	0.156	1	HAPLN3	0.0514124	0.178058	0.12	0.052	1	TNFSF15
	RBM5	0.00380246	0.147577	0.674	0.503	1	TCP1	0.0918509	-0.183812	0.5	0.727	1	NPIPB4	0.000539925	0.145387	0.168	0.086	1	SPTBN1	9.66349e-14	-0.13206	0.542	0.534	2.08789e-09	ARL4C	6.65994e-06	-0.203944	0.758	0.758	0.143895	ZNF609	2.7564e-05	0.133772	0.241	0.148	0.595549	AC127521.1	0.0918452	-0.197858	0.054	0.125	1	ACTN4	0.0514249	0.117953	0.291	0.224	1	ERVK13-1
	IMP4	0.00380404	-0.0621175	0.414	0.366	1	NEK1	0.0918577	-0.0332294	0.5	0.273	1	ELMO1	0.000544813	0.0910878	0.218	0.154	1	NIT2	9.66569e-14	0.0460249	0.221	0.158	2.08837e-09	CLK4	6.68188e-06	0.0373369	0.395	0.299	0.144369	TRABD	2.79655e-05	0.00743645	0.435	0.362	0.604224	ISG20	0.0918853	0.234879	0.757	0.562	1	ITK	0.0514489	0.113709	0.367	0.28	1	TLR4
	MAPKAP1	0.00380924	0.192464	0.427	0.259	1	MAFK	0.0926245	-0.236758	0	0.273	1	M6PR	0.000549557	-0.00603246	0.448	0.378	1	NDUFAF8	9.68677e-14	0.126651	0.595	0.475	2.09292e-09	EIF2S3	6.68284e-06	0.0812186	0.823	0.704	0.144389	EEF1E1	2.80979e-05	0.0272389	0.354	0.278	0.607084	PRPF38A	0.0919254	0.341992	0.324	0.125	1	AC093157.1	0.0514525	-0.249723	0.19	0.246	1	ORMDL2
	TWF2	0.00383644	-0.149536	0.449	0.416	1	NDC1	0.0926245	-0.282908	0	0.273	1	AL135925.1	0.000550914	0.00859214	0.103	0.078	1	TSG101	9.72987e-14	-0.00540802	0.294	0.249	2.10224e-09	SPPL2A	6.75014e-06	0.13486	0.294	0.19	0.145844	POGZ	2.81369e-05	0.11461	0.325	0.221	0.607926	SPIDR	0.0919879	0.189551	0.108	0	1	CD99	0.0515059	0.0652776	0.747	0.655	1	NCKAP1L
	COMMD9	0.00384058	0.0934007	0.308	0.177	1	PHTF2	0.0926245	-0.332105	0	0.273	1	PSMD14	0.000551968	0.0425224	0.254	0.187	1	UBXN1	9.74169e-14	-0.0794676	0.808	0.763	2.10479e-09	DICER1	6.75112e-06	0.0332316	0.33	0.251	0.145865	MSL1	2.81859e-05	0.0511577	0.296	0.219	0.608983	ERAP2	0.0920027	0.106312	0.486	0.562	1	STAMBP	0.0515913	-0.208709	0.114	0.155	1	HDGF
	MYL12B	0.00384124	0.0803892	0.943	0.823	1	MKLN1	0.0931669	-0.937377	0	0.455	1	RAD23B	0.000556291	0.0959589	0.416	0.32	1	LY96	9.87947e-14	0.0804573	0.151	0.087	2.13456e-09	SPCS3	6.75867e-06	0.0102258	0.556	0.47	0.146028	NKTR	2.82189e-05	0.0974963	0.77	0.651	0.609697	NSUN2	0.0920085	0.101834	0.27	0.125	1	RBM39	0.0516036	-0.230182	0.816	0.875	1	PAG1
	EIF3F	0.0038462	-0.178953	0.978	0.942	1	VTI1B	0.0932121	-0.503471	0.333	0.545	1	SAMD9	0.000562828	0.163076	0.642	0.518	1	FERMT3	9.96298e-14	-0.0799808	0.306	0.304	2.1526e-09	TNRC6B	6.77076e-06	0.0428541	0.817	0.703	0.146289	CHCHD1	2.85842e-05	-0.0316059	0.358	0.308	0.61759	RAP2A	0.0920897	0.153924	0.135	0.062	1	NIPBL	0.0517706	0.218229	0.576	0.457	1	STK24
	COX16	0.00385345	0.000983965	0.661	0.547	1	ARL11	0.0932547	-0.2365	0.333	0.091	1	C2orf49	0.000566867	0.0719239	0.325	0.245	1	PTPMT1	1.0008e-13	-0.0014326	0.141	0.11	2.16234e-09	PDE4D	6.78775e-06	0.118048	0.434	0.32	0.146656	BZW1	2.85986e-05	0.0830876	0.665	0.541	0.617901	GEMIN5	0.0923191	0.234467	0.108	0.031	1	HSBP1L1	0.0517857	-0.305821	0.177	0.246	1	VAT1
	COBLL1	0.00385353	0.0654182	0.401	0.276	1	SGSM3	0.0932547	-0.129748	0.333	0.091	1	MALAT1	0.000569046	0.069292	1	1	1	TUBA4A	1.01837e-13	-0.0905154	0.581	0.554	2.20029e-09	RALGAPA1	6.79953e-06	0.083911	0.279	0.194	0.146911	HSPB11	2.86114e-05	-0.0231287	0.352	0.313	0.618178	EXOSC10	0.0924734	0.253558	0.243	0.062	1	KIAA1143	0.0518015	0.0248559	0.241	0.185	1	ZMAT2
	FGD2	0.0038722	0.0770379	0.555	0.401	1	TNIK	0.0932547	-0.2365	0.333	0.091	1	CSTF2T	0.000572971	0.0777989	0.2	0.129	1	ARL6IP5	1.01928e-13	0.150712	0.864	0.777	2.20226e-09	IFIH1	6.879e-06	0.141261	0.176	0.093	0.148628	NCK1-DT	2.91134e-05	0.0887068	0.159	0.089	0.629023	POLR2F	0.0924995	-0.133989	0.378	0.344	1	SSBP2	0.0518181	-0.0138062	0.146	0.112	1	BAIAP2-DT
	ATP6V1G1	0.0038751	0.0149832	0.934	0.82	1	SLC38A2	0.0933942	-0.398116	0.5	0.636	1	MFN1	0.000573869	-0.00125639	0.259	0.218	1	COX7A2L	1.02724e-13	0.0777175	0.717	0.604	2.21946e-09	HSPA9	6.88619e-06	0.155258	0.543	0.399	0.148783	PTPN4	2.91663e-05	-0.075685	0.458	0.445	0.630167	ZC3H12D	0.0926537	0.45955	0.243	0.062	1	RTRAF	0.0518396	0.0941025	0.538	0.44	1	COQ8A
	MYL6B	0.00390823	0.126302	0.335	0.195	1	SRSF2	0.0935953	0.0517348	0.667	0.909	1	IFI30	0.000573979	0.0204814	0.459	0.378	1	MIER1	1.03609e-13	0.108051	0.55	0.443	2.23857e-09	ERO1A	6.89002e-06	-0.0164729	0.285	0.23	0.148866	TRIM44	2.93875e-05	0.143183	0.462	0.343	0.634945	DNAJC11	0.0928884	0.288866	0.162	0.031	1	NDUFA8	0.0518862	0.0304454	0.247	0.194	1	PTPMT1
	SETD2	0.0039094	0.153169	0.599	0.43	1	NOL10	0.0938702	0.706696	0.833	0.273	1	PRPF3	0.000576443	0.0677359	0.22	0.143	1	FKBP11	1.03874e-13	0.00522477	0.358	0.292	2.24431e-09	SMCHD1	6.93665e-06	-0.0133333	0.744	0.654	0.149873	MED8	2.94694e-05	0.0290435	0.19	0.141	0.636716	NMRAL1	0.0929389	-0.380099	0.162	0.375	1	XPOT	0.0520937	0.119143	0.127	0.065	1	TSC22D3
	IFIT2	0.00392597	-0.0311444	0.15	0.099	1	ALDH18A1	0.0938821	-0.361775	0	0.273	1	CHMP4B	0.000577099	0.131884	0.341	0.234	1	DIAPH1	1.04841e-13	-0.0544949	0.406	0.378	2.26519e-09	IFI16	6.95146e-06	0.16539	0.797	0.664	0.150193	ANKS3	2.95896e-05	0.0413288	0.173	0.121	0.639312	OMA1	0.0930322	0.23154	0.27	0.094	1	TADA2A	0.0522701	0.208059	0.152	0.082	1	ABCC3
	TMEM11	0.00393118	-0.0570554	0.278	0.238	1	UBXN6	0.0938821	-0.427108	0	0.273	1	OARD1	0.000581494	0.135969	0.424	0.311	1	PDAP1	1.06617e-13	0.0960402	0.499	0.392	2.30357e-09	TBC1D20	6.98701e-06	0.0027734	0.187	0.15	0.150961	GUK1	2.96427e-05	-0.101668	0.793	0.748	0.640459	UBE2L6	0.0932336	0.259143	0.378	0.25	1	RAB10	0.052331	0.148043	0.291	0.203	1	SORL1
	ZNF83	0.0039356	0.0466082	0.282	0.177	1	SRPRB	0.0940004	-0.624103	0.5	0.636	1	UBN2	0.00058457	0.0590865	0.201	0.141	1	BAZ1B	1.07399e-13	0.12027	0.394	0.293	2.32045e-09	YY1	7.057e-06	-0.0498215	0.727	0.633	0.152474	SH3GLB2	2.97236e-05	0.00840187	0.181	0.137	0.642208	SUMO1	0.0932538	-0.127541	0.568	0.562	1	HACL1	0.0523955	-0.120986	0.127	0.211	1	NIBAN1
	MAP3K13	0.0039429	0.0190218	0.322	0.23	1	ZNF451	0.0942043	0.517516	0.667	0.182	1	RBM12B	0.000584686	0.136763	0.332	0.241	1	INO80	1.07707e-13	0.0152227	0.237	0.184	2.32711e-09	TRIM69	7.11703e-06	-0.0175368	0.115	0.09	0.15377	UBE3A	2.97472e-05	0.0433088	0.508	0.413	0.642718	DTX2	0.0933953	0.206793	0.135	0.031	1	ATP5MPL	0.0524163	-0.137593	0.709	0.694	1	RPS19
	CCNG2	0.00396999	0.00326441	0.278	0.206	1	AC016831.1	0.0942259	0.222255	0.333	0	1	KRCC1	0.000585301	0.09634	0.407	0.309	1	RFXANK	1.10342e-13	-0.030333	0.256	0.223	2.38405e-09	ZNF593	7.1872e-06	0.0272884	0.237	0.174	0.155287	MDM4	2.97517e-05	0.108871	0.807	0.697	0.642815	ZFP14	0.093431	0.390471	0.324	0.094	1	DECR1	0.0524552	-0.146022	0.31	0.336	1	CNN2
	GIMAP7	0.00397954	-0.330067	0.115	0.122	1	AL391121.1	0.0942259	0.222255	0.333	0	1	VPS51	0.000585867	-0.0605161	0.55	0.49	1	PHF20	1.10716e-13	-0.0147198	0.386	0.328	2.39213e-09	ADTRP	7.18857e-06	0.121345	0.114	0.043	0.155316	CDC5L	2.97578e-05	-0.0121885	0.42	0.353	0.642946	ARID1A	0.0934499	0.286311	0.432	0.219	1	UQCRC1	0.0524616	0.130007	0.228	0.151	1	AC005224.2
	BACH1	0.00398934	0.0865352	0.449	0.308	1	ARFIP2	0.0942259	0.324746	0.333	0	1	TARSL2	0.000586826	0.0885093	0.157	0.091	1	COPS5	1.10859e-13	0.0133515	0.397	0.33	2.39522e-09	TOMM7	7.19469e-06	-0.1391	0.98	0.955	0.155448	TMEM205	2.98207e-05	0.079168	0.191	0.12	0.644305	MYL5	0.093527	-0.235524	0.054	0.188	1	NUCB2	0.0525199	-0.173361	0.867	0.836	1	HIVEP2
	PRR14L	0.00399585	0.134499	0.344	0.201	1	CAMK2G	0.0942259	0.222255	0.333	0	1	AKAP9	0.00058888	0.0664286	0.728	0.637	1	VDAC3	1.11948e-13	-0.00303625	0.357	0.299	2.41874e-09	PREX1	7.25521e-06	0.109093	0.384	0.266	0.156756	TTC14	3.03018e-05	0.165743	0.77	0.655	0.654701	ZBTB20-AS2	0.0939103	-0.225554	0.027	0.125	1	GSK3B	0.0526747	0.210559	0.234	0.151	1	PIP4K2A
	EIF4H	0.0040167	-0.0313865	0.515	0.424	1	CCDC9	0.0942259	0.222255	0.333	0	1	MED10	0.000593112	-0.0187508	0.437	0.392	1	TMPO	1.14034e-13	0.101412	0.598	0.498	2.46382e-09	GPSM3	7.3017e-06	-0.154772	0.804	0.783	0.15776	FAM104B	3.04404e-05	0.0307435	0.163	0.116	0.657695	STK32C	0.094672	0.38243	0.27	0.062	1	USP48	0.0526768	-0.117228	0.209	0.224	1	CTSB
	CNPPD1	0.00402439	0.0116585	0.441	0.32	1	CEP290	0.0942259	0.324746	0.333	0	1	CREB1	0.000596631	0.0597258	0.511	0.414	1	FAM241A	1.14585e-13	0.0926494	0.19	0.117	2.47572e-09	TERF2IP	7.41608e-06	-0.102391	0.572	0.509	0.160232	PRDX6	3.08511e-05	-0.0759349	0.569	0.52	0.666569	ANXA11	0.0951517	-0.218758	0.459	0.469	1	TARS	0.0527059	-0.110703	0.177	0.159	1	GPNMB
	CTBS	0.00402741	-0.0252002	0.256	0.192	1	CEP76	0.0942259	0.222255	0.333	0	1	BLOC1S6	0.00059877	-0.0110228	0.437	0.376	1	GTF2H1	1.15646e-13	0.0836248	0.254	0.175	2.49865e-09	PCM1	7.42614e-06	0.0100298	0.652	0.541	0.160449	PINX1	3.12359e-05	0.0787447	0.188	0.113	0.674883	MAZ	0.0952482	0.409337	0.649	0.5	1	GOLGB1	0.0529675	0.156212	0.475	0.366	1	ABCC1
	SMARCD1	0.0040348	0.0907893	0.427	0.291	1	LRBA	0.0942259	0.222255	0.333	0	1	NKTR	0.000598943	0.159688	0.687	0.558	1	DIDO1	1.16115e-13	-0.0195795	0.384	0.336	2.50879e-09	TTC19	7.42704e-06	0.012494	0.365	0.286	0.160469	BCL10	3.14126e-05	0.00310993	0.238	0.183	0.6787	DOCK9-DT	0.0952871	0.186672	0.108	0	1	DYNC1H1	0.0530152	0.223005	0.519	0.388	1	ADK
	SCFD1	0.00407504	-0.00496939	0.52	0.392	1	MINDY1	0.0942259	0.222255	0.333	0	1	CDC37	0.000599422	0.0054656	0.489	0.412	1	PCBP1	1.17137e-13	-0.0869972	0.857	0.81	2.53087e-09	DOCK2	7.43223e-06	0.0776061	0.384	0.282	0.160581	TNRC6B	3.14942e-05	0.113565	0.864	0.763	0.680464	AC231981.1	0.0953264	0.161033	0.135	0.031	1	NCOA4	0.0531407	-0.209459	0.234	0.293	1	SH3KBP1
	ACADM	0.00408247	0.177577	0.604	0.424	1	SBF2-AS1	0.0942259	0.324746	0.333	0	1	RPUSD4	0.000602247	0.0826883	0.144	0.082	1	ATP1B3	1.1819e-13	-0.00587641	0.287	0.238	2.55361e-09	PCF11	7.44886e-06	0.00587849	0.39	0.31	0.16094	PSMD9	3.17819e-05	0.00824377	0.427	0.359	0.686681	PRMT3	0.0955927	-0.175143	0.054	0.156	1	ARIH1	0.0533839	0.216367	0.259	0.164	1	IL7R
	SIDT2	0.0040905	0.0728561	0.264	0.151	1	SUMO4	0.0942259	0.222255	0.333	0	1	RAB8A	0.000602372	0.0781774	0.496	0.394	1	VAMP2	1.19023e-13	-0.0768303	0.801	0.748	2.57162e-09	CRBN	7.4858e-06	-0.0620564	0.672	0.589	0.161738	GZMK	3.17842e-05	0.399269	0.283	0.172	0.686729	PTPN2	0.0957879	-0.0778057	0.432	0.594	1	RPP38	0.0537738	-0.234637	0.101	0.159	1	CASS4
	CARF	0.00409279	0.107194	0.198	0.099	1	TBC1D20	0.0942259	0.222255	0.333	0	1	SLC25A39	0.000602531	-0.0130799	0.257	0.214	1	MDM4	1.19234e-13	0.0788517	0.72	0.62	2.57617e-09	ZNF770	7.49316e-06	0.0966434	0.295	0.202	0.161897	AKR7A2	3.18903e-05	0.00541163	0.294	0.234	0.689022	SPIN2B	0.0958824	-0.271805	0.027	0.125	1	URI1	0.0537832	-0.233781	0.418	0.483	1	ST6GAL1
	TAX1BP1	0.00410969	-0.00789989	0.722	0.613	1	WNT10A	0.0942259	0.222255	0.333	0	1	KIAA0355	0.000609571	0.0813499	0.312	0.23	1	MAPKAPK5	1.20747e-13	0.0526513	0.264	0.192	2.60886e-09	POLR3GL	7.52096e-06	0.0803266	0.457	0.336	0.162498	IFIH1	3.22091e-05	0.153488	0.167	0.084	0.69591	ANKRD13D	0.0961427	0.411236	0.324	0.125	1	CAMLG	0.0539543	-0.173169	0.291	0.328	1	ATP6AP1
	RRP1B	0.00411685	-0.00578315	0.476	0.352	1	ZNF280C	0.0942259	0.31872	0.333	0	1	MANBA	0.000609813	0.0758673	0.304	0.221	1	COA4	1.211e-13	0.0525871	0.444	0.352	2.61649e-09	PLEKHA3	7.71946e-06	0.0299776	0.239	0.176	0.166787	CIR1	3.23078e-05	-0.0039636	0.516	0.435	0.698042	CHURC1	0.0963272	0.376618	0.919	0.719	1	STOM	0.0540497	0.0645911	0.184	0.142	1	LNPEP
	ALDH16A1	0.00413341	-0.147809	0.172	0.23	1	ZNF777	0.0942259	0.222255	0.333	0	1	MED21	0.000612515	0.0567569	0.304	0.232	1	C11orf58	1.21876e-13	0.0967764	0.843	0.747	2.63325e-09	ARL6IP1	7.73352e-06	-0.0414802	0.482	0.407	0.16709	BANP	3.2373e-05	0.0670295	0.191	0.125	0.699452	YME1L1	0.0966108	0.312032	0.378	0.156	1	CAPN2	0.0541659	0.146841	0.152	0.091	1	HRH2
	UBE2G2	0.00413541	-0.0547062	0.564	0.468	1	FAS	0.0942485	-0.252963	0	0.182	1	SUCLA2	0.000613683	-0.012852	0.205	0.167	1	ATP6V0C	1.22157e-13	-0.0404171	0.566	0.51	2.63933e-09	TNFSF10	7.8407e-06	0.216686	0.469	0.334	0.169406	DCXR	3.23734e-05	-0.0494958	0.398	0.353	0.69946	NR1D2	0.0968015	0.235761	0.162	0.031	1	MLF2	0.0542334	-0.133809	0.285	0.306	1	MGST3
	C18orf21	0.00415569	-0.0273394	0.198	0.14	1	HNRNPA1L2	0.0942485	-0.252963	0	0.182	1	CTDNEP1	0.000614641	0.0267901	0.455	0.376	1	TFB1M	1.26172e-13	0.021101	0.136	0.1	2.72608e-09	MRGBP	7.86801e-06	-0.0645283	0.121	0.11	0.169996	ZNRF1	3.23973e-05	0.124987	0.12	0.05	0.699976	SLC36A4	0.0968252	0.322696	0.162	0.031	1	RETREG2	0.0543233	-0.103515	0.152	0.22	1	MYCL
	TRIM21	0.00416472	0.000970337	0.167	0.108	1	MOB2	0.0942485	-0.252963	0	0.182	1	AP2M1	0.000619364	-0.0344349	0.582	0.522	1	PAK2	1.27008e-13	0.0930302	0.683	0.575	2.74413e-09	MRFAP1	7.93863e-06	-0.175359	0.462	0.459	0.171522	RAB3GAP2	3.25127e-05	0.0868373	0.286	0.201	0.702468	TRIM68	0.0970927	-0.140107	0.027	0.125	1	TOR1AIP1	0.0544337	0.00418091	0.278	0.233	1	BIRC6
	MGAT2	0.00419253	0.0721904	0.247	0.125	1	PIAS4	0.0942485	-0.252963	0	0.182	1	RARS2	0.000622207	-0.000236659	0.16	0.124	1	HCFC1	1.2967e-13	0.0615798	0.201	0.137	2.80164e-09	ANAPC7	7.951e-06	0.0682357	0.213	0.136	0.171789	WSB1	3.25684e-05	0.136978	0.572	0.445	0.703672	RRP15	0.0971887	0.226275	0.27	0.125	1	AHNAK	0.0545117	0.3087	0.538	0.418	1	TMEM273
	TRIM4	0.00419647	0.0409899	0.317	0.206	1	SIDT2	0.0942485	-0.252963	0	0.182	1	ILK	0.000622326	0.0488012	0.293	0.222	1	PHAX	1.30905e-13	0.039421	0.376	0.298	2.82834e-09	TMED4	8.1914e-06	-0.078478	0.506	0.433	0.176983	RPN1	3.25817e-05	-0.0149948	0.229	0.191	0.703959	BORCS8	0.0972479	0.180072	0.135	0.031	1	PRKD2	0.0546862	-0.0220354	0.184	0.159	1	ARF6
	EIF4G2	0.00420554	0.169974	0.855	0.689	1	TBC1D9	0.0942485	-0.308404	0	0.182	1	CIAPIN1	0.000624223	-0.0306184	0.147	0.13	1	PPAN	1.32756e-13	0.0183995	0.323	0.259	2.86832e-09	MRPL47	8.22135e-06	0.120194	0.359	0.238	0.17763	USP47	3.28234e-05	0.0602265	0.511	0.42	0.709183	CUL4A	0.0974591	0.0523847	0.27	0.281	1	SIK3	0.0547934	0.158494	0.386	0.289	1	TNRC6B
	PTPN6	0.00421415	-0.175383	0.515	0.442	1	CISD2	0.0943783	-0.476886	0.667	0.636	1	RPS27L	0.000624598	-0.0596207	0.558	0.503	1	STT3B	1.34211e-13	0.0650707	0.318	0.242	2.89977e-09	LIN7C	8.26639e-06	0.032123	0.228	0.151	0.178604	ZC3H18	3.2963e-05	0.033741	0.367	0.293	0.7122	SOD2	0.0975176	0.276834	0.459	0.219	1	PPP6C	0.0547979	-0.207236	0.139	0.228	1	GPR183
	CDC5L	0.00421682	0.0542906	0.551	0.41	1	CCDC112	0.0945298	-0.318587	0.167	0.364	1	TMEM107	0.000625603	0.0439919	0.175	0.119	1	HERC4	1.34798e-13	0.0213026	0.451	0.377	2.91245e-09	GNAI3	8.26901e-06	0.0727632	0.487	0.365	0.17866	TBCB	3.30331e-05	0.0496816	0.396	0.302	0.713712	LPCAT3	0.0976341	0.192182	0.135	0.031	1	DTD1	0.0548629	0.0886207	0.127	0.078	1	NUDT16
	SEC31A	0.0042321	0.0024441	0.595	0.453	1	SLC4A7	0.0945298	-0.15064	0.167	0.364	1	GABPB1-AS1	0.000627254	0.265217	0.787	0.648	1	SEC61B	1.36884e-13	0.0404938	0.781	0.682	2.95752e-09	IPO7	8.27753e-06	0.093393	0.311	0.213	0.178844	PREPL	3.31514e-05	0.0872311	0.245	0.165	0.716268	FBXO3	0.0976629	0.398457	0.297	0.125	1	SAC3D1	0.0550107	0.136741	0.108	0.052	1	CRYBG1
	TINF2	0.00425632	0.0317866	0.441	0.302	1	SUCLG2	0.0945298	-0.179336	0.167	0.364	1	PSEN1	0.000628309	0.0291819	0.25	0.197	1	EMP3	1.37261e-13	-0.148547	0.936	0.918	2.96567e-09	SLC25A45	8.48697e-06	0.00617398	0.176	0.119	0.18337	TUBA1C	3.32133e-05	0.00608747	0.168	0.12	0.717606	CDC73	0.0981318	-0.176263	0.243	0.281	1	CWF19L2	0.0552922	-0.203909	0.291	0.336	1	DLEU2
	CGGBP1	0.00427111	-0.00275141	0.507	0.384	1	PARD6A	0.0945734	-0.348133	0	0.273	1	C6orf62	0.000631958	-0.00985718	0.444	0.378	1	CNST	1.3727e-13	-0.110479	0.211	0.235	2.96586e-09	C12orf57	8.57391e-06	-0.154465	0.72	0.697	0.185248	MTHFS	3.33654e-05	-0.110207	0.23	0.251	0.720893	STX12	0.0981339	-0.417482	0.081	0.25	1	CCS	0.0553372	0.0806613	0.241	0.164	1	RASSF2
	LRCH3	0.00427175	0.168639	0.361	0.218	1	GCSH	0.0947954	-0.780658	0.333	0.636	1	PAPOLA	0.000633363	0.109194	0.789	0.667	1	USP3	1.37398e-13	0.0812232	0.533	0.433	2.96862e-09	LMAN1	8.58086e-06	0.125495	0.481	0.358	0.185398	NPIPB4	3.36525e-05	0.106432	0.153	0.077	0.727095	N4BP2	0.0981422	-0.0261443	0.324	0.219	1	LMAN1	0.0553968	0.00909008	0.304	0.254	1	LARP1
	HDAC2	0.00429019	0.127509	0.489	0.334	1	EIF3L	0.0948761	0.341633	0.833	0.727	1	MBNL3	0.000635269	0.0612273	0.174	0.115	1	RPL22	1.38543e-13	-0.0400587	1	1	2.99337e-09	RNPS1	8.58728e-06	0.10484	0.566	0.418	0.185537	WASF2	3.36629e-05	-0.0569335	0.719	0.655	0.727321	CYB561A3	0.0981431	0.229897	0.216	0.094	1	ANAPC13	0.0554234	-0.176418	0.108	0.168	1	MGST1
	DLGAP1-AS1	0.00430876	0.121513	0.242	0.142	1	GLO1	0.0949612	-0.243711	0.333	0.636	1	NDUFS2	0.000638543	-0.051504	0.381	0.339	1	OARD1	1.38674e-13	-0.00338874	0.345	0.291	2.99619e-09	NDUFB5	8.59066e-06	0.0667769	0.536	0.408	0.18561	MRPL35	3.39521e-05	0.0475743	0.248	0.18	0.733569	SNX1	0.098184	0.326025	0.378	0.156	1	SLAIN2	0.0554579	0.0528758	0.209	0.155	1	ITGA6
	MPP6	0.00432516	0.0890342	0.282	0.177	1	CNOT6	0.0949703	0.575704	0.667	0.091	1	RSF1	0.000640248	0.109221	0.59	0.473	1	RARS	1.3941e-13	0.05236	0.193	0.138	3.01209e-09	RNF114	8.64552e-06	-0.00192995	0.255	0.192	0.186795	WHAMM	3.40601e-05	0.143929	0.401	0.277	0.735902	FBXO44	0.0982391	-0.172939	0.027	0.125	1	PRPF38A	0.0555489	0.0440043	0.361	0.31	1	TMEM144
	NCOA6	0.0043498	0.0680986	0.22	0.134	1	DDB1	0.0949703	0.67292	0.667	0.091	1	EMD	0.000642404	0.0226862	0.233	0.181	1	CCND3	1.40498e-13	-0.144652	0.513	0.519	3.0356e-09	CCDC130	8.6997e-06	0.00986038	0.217	0.159	0.187966	MAP4K4	3.41699e-05	0.0876391	0.481	0.374	0.738275	GRWD1	0.098529	0.225605	0.189	0.062	1	ZMYM4	0.055591	0.187536	0.209	0.125	1	SLC25A6
	BFAR	0.00436547	-0.0968979	0.278	0.265	1	CNOT8	0.0950953	-0.661119	0	0.364	1	HNRNPR	0.000643125	0.0949553	0.701	0.59	1	RBM33	1.43267e-13	0.0383414	0.449	0.375	3.09543e-09	KAT7	8.73575e-06	0.108457	0.276	0.187	0.188745	SNF8	3.44917e-05	-0.0603905	0.361	0.335	0.745228	CYTH2	0.0987927	0.0155324	0.243	0.125	1	HCG18	0.0556614	0.227476	0.582	0.466	1	CBR1
	ZSWIM7	0.00436872	0.0595696	0.436	0.305	1	HLA-F	0.0952805	-0.257101	0.5	0.818	1	ARHGEF18	0.000647155	0.00711806	0.25	0.203	1	NIFK	1.44284e-13	0.0880943	0.684	0.567	3.11739e-09	SCLY	8.78329e-06	0.0763548	0.124	0.055	0.189772	ELOC	3.45468e-05	-0.0183648	0.459	0.397	0.746419	JAKMIP2	0.0990689	0.276351	0.135	0.031	1	PABPN1	0.0557688	-0.0105649	0.532	0.453	1	BTG3
	GALK1	0.00436917	0.0501492	0.159	0.07	1	RHOA	0.0953951	-0.249305	0.667	0.818	1	ORC4	0.000647862	0.144302	0.272	0.174	1	ILF3-DT	1.45559e-13	0.093229	0.487	0.388	3.14494e-09	CLPTM1L	8.79986e-06	0.0183661	0.27	0.204	0.19013	RBM33	3.47909e-05	0.0355476	0.514	0.42	0.751693	PCYOX1L	0.0991675	-0.274603	0.027	0.156	1	IL7R	0.055774	0.186678	0.968	0.974	1	ZNF467
	CPT1A	0.0044043	0.0218313	0.145	0.081	1	SAP30L	0.0956921	-0.48802	0	0.273	1	ENDOG	0.000647889	-0.0320679	0.119	0.112	1	FIP1L1	1.47903e-13	-0.0126662	0.357	0.312	3.19559e-09	ATP5MC2	8.86299e-06	0.131071	0.965	0.885	0.191494	RBBP7	3.48941e-05	0.0778205	0.437	0.337	0.753921	MIEF1	0.099314	-0.297493	0.081	0.219	1	MBTPS1	0.0557801	0.0426729	0.285	0.224	1	SOAT1
	AUP1	0.00440832	-0.00620696	0.423	0.305	1	TBC1D23	0.0956921	-0.48802	0	0.273	1	STAT3	0.000648548	0.00132418	0.379	0.32	1	RO60	1.48193e-13	0.0590072	0.4	0.315	3.20185e-09	TBL1X	8.87053e-06	0.0646614	0.292	0.208	0.191657	ENY2	3.49033e-05	-0.0335084	0.587	0.515	0.75412	FABP5	0.0996112	-0.090436	0.081	0.219	1	ATF4	0.0558568	-0.0697671	0.354	0.349	1	APMAP
	RPS6	0.00441562	-0.0682111	1	1	1	ZNF524	0.0958227	-0.61263	0.167	0.455	1	RPN2	0.000649791	-0.0150492	0.354	0.305	1	WAS	1.49069e-13	0.00603276	0.515	0.442	3.22078e-09	PARP14	8.91171e-06	0.21722	0.4	0.265	0.192546	KLHL8	3.5106e-05	0.0570808	0.172	0.112	0.7585	PECR	0.0996253	0.2131	0.135	0.031	1	ACSL4	0.0558608	0.0129591	0.108	0.082	1	SESN2
	MRPS25	0.00442072	0.0283472	0.546	0.41	1	LENG8	0.0959228	-0.284715	0.333	0.545	1	MIA2	0.000651555	0.124708	0.295	0.202	1	PGGT1B	1.51044e-13	0.0175623	0.215	0.169	3.26346e-09	NUDCD2	8.91566e-06	-0.0214921	0.461	0.373	0.192632	BACH1	3.51774e-05	0.0996643	0.208	0.131	0.760044	NOL12	0.0996673	0.170191	0.351	0.156	1	SAMHD1	0.0559345	-0.0998236	0.475	0.44	1	RPL10A
	PKIG	0.0044253	0.150824	0.608	0.456	1	RUNX1	0.0960409	-0.534026	0	0.273	1	KIF5B	0.000655211	0.0149688	0.438	0.359	1	ZNF511	1.51703e-13	-0.00183138	0.228	0.19	3.2777e-09	UBAC2	9.06443e-06	-0.0211721	0.388	0.321	0.195846	SNW1	3.51903e-05	0.0282301	0.497	0.414	0.760323	HNRNPU	0.0997275	0.33699	0.865	0.844	1	SERPINB1	0.0559459	0.197901	0.386	0.276	1	APPL1
	RIF1	0.0044355	0.173358	0.555	0.381	1	ADPRHL2	0.0965683	-0.786459	0.333	0.727	1	MAF1	0.000655853	-0.0319399	0.493	0.442	1	RABGAP1	1.53155e-13	0.0513868	0.215	0.155	3.30906e-09	MICU2	9.14032e-06	0.0771372	0.3	0.205	0.197486	ZNF682	3.52007e-05	0.0589846	0.103	0.055	0.760547	HSD17B12	0.0997714	0.146398	0.135	0.031	1	ZNF564	0.0559885	0.103994	0.114	0.065	1	IKZF1
	RAB29	0.00443617	0.138487	0.471	0.314	1	BCLAF1	0.096965	0.210548	0.667	0.818	1	RAB7A	0.000656569	-0.0207246	0.371	0.317	1	DDB1	1.56163e-13	0.033354	0.293	0.231	3.37405e-09	BIRC6	9.28755e-06	0.00674464	0.414	0.334	0.200667	PPP4R3A	3.53264e-05	0.0738394	0.484	0.383	0.763263	KRAS	0.0999554	-0.0330842	0.595	0.438	1	SNHG7	0.0560499	-0.00505879	0.335	0.289	1	UQCR10
	HERC2	0.0044788	0.0667113	0.383	0.259	1	OFD1	0.0970411	0.687432	0.833	0.455	1	TPR	0.00065868	0.137794	0.72	0.617	1	THUMPD3-AS1	1.59887e-13	0.0733867	0.716	0.613	3.45452e-09	ATP5PO	9.30841e-06	-0.10814	0.76	0.704	0.201118	BCAS2	3.55639e-05	0.0300336	0.303	0.234	0.768394	PAXBP1	0.100201	0.150677	0.351	0.188	1	UBE2S	0.0560592	-0.160376	0.171	0.185	1	LIMK2
	WAPL	0.00448494	0.0827864	0.454	0.32	1	IFT57	0.0972569	-0.153542	0.667	0.727	1	VEZF1	0.000663353	0.037158	0.246	0.185	1	SMC1A	1.60575e-13	0.0987522	0.557	0.448	3.46938e-09	UBE2H	9.34293e-06	-0.0491423	0.319	0.272	0.201863	ABHD14A	3.56902e-05	0.00597239	0.177	0.143	0.771122	AL022151.1	0.100362	-0.0831755	0.054	0.125	1	PJA1	0.056211	0.120707	0.101	0.047	1	FAM200B
	ZNF44	0.00448531	0.0684511	0.242	0.131	1	PPM1A	0.0975306	0.468714	0.5	0.182	1	WDR26	0.000667145	0.0802786	0.287	0.212	1	ETF1	1.61233e-13	0.0574197	0.22	0.157	3.4836e-09	NCBP3	9.38184e-06	0.0853304	0.306	0.215	0.202704	UBAC2	3.57449e-05	-0.0121501	0.476	0.406	0.772303	SUZ12	0.100375	0.342877	0.541	0.281	1	CREBBP	0.056247	-0.233069	0.215	0.284	1	NOP10
	ZNF827	0.00448784	0.111098	0.238	0.119	1	B3GALNT2	0.0977078	-0.229247	0.5	0.273	1	ARID5B	0.000672652	0.160112	0.722	0.635	1	ACBD3	1.61355e-13	0.0263681	0.264	0.21	3.48624e-09	SNHG16	9.3969e-06	0.234028	0.529	0.364	0.203029	NUDC	3.59943e-05	0.0670273	0.528	0.421	0.777694	ZC3H6	0.100509	0.348062	0.243	0.062	1	CCDC14	0.0562569	0.295921	0.203	0.121	1	DENND1B
	EIF4A2	0.00450479	-0.00928409	0.956	0.86	1	ADH5	0.0977283	-0.095713	0.5	0.545	1	TCF4	0.000674866	0.214164	0.823	0.701	1	GNG2	1.62957e-13	-0.100016	0.197	0.223	3.52084e-09	G3BP2	9.53763e-06	0.0204691	0.551	0.447	0.20607	UBAP2L	3.60171e-05	0.0782275	0.316	0.229	0.778186	PTCD3	0.100831	-0.0745904	0.243	0.188	1	KIF20B	0.056525	-0.243223	0.095	0.155	1	NDUFB7
	DCLRE1C	0.00452409	0.146092	0.476	0.32	1	SZRD1	0.0980318	-0.288546	0.667	0.727	1	NEDD9	0.000676777	0.0134402	0.181	0.151	1	TGS1	1.63124e-13	0.0865544	0.412	0.313	3.52446e-09	ZRSR2	9.62712e-06	0.0361314	0.146	0.101	0.208004	HM13	3.6039e-05	0.110636	0.408	0.302	0.778659	PIGH	0.100907	-0.330177	0.027	0.125	1	FGD5-AS1	0.0566045	0.0521151	0.234	0.168	1	CHIC2
	ZNF407	0.0045386	0.177971	0.269	0.134	1	CHMP3	0.0981475	-0.244356	0.333	0.545	1	RNF5	0.000677553	0.0428822	0.252	0.195	1	CTBS	1.67099e-13	0.0528771	0.273	0.204	3.61035e-09	RASSF2	9.73174e-06	0.00937809	0.182	0.127	0.210264	CYB5R4	3.62107e-05	0.0566558	0.186	0.12	0.782369	TMEM263	0.101112	-0.225639	0.189	0.375	1	HMGN2	0.0570376	0.26827	0.703	0.578	1	C22orf39
	ANGEL2	0.00454831	0.150379	0.256	0.131	1	INTS1	0.0982113	-0.291738	0	0.273	1	RNF145	0.000679073	0.0327279	0.233	0.171	1	GLRX3	1.77112e-13	0.0593668	0.38	0.29	3.82668e-09	AGAP2	9.754e-06	0.0483067	0.157	0.106	0.210745	PHRF1	3.62391e-05	0.0520878	0.194	0.137	0.782983	TSR1	0.101146	0.274108	0.162	0.031	1	SAYSD1	0.0573384	0.129979	0.127	0.069	1	CD164
	SLC2A3	0.00455517	0.0961928	0.282	0.172	1	WNK1	0.0985588	0.138307	0.5	0.636	1	MPEG1	0.000681117	0.115953	0.34	0.242	1	SPATA13	1.78906e-13	0.0714614	0.344	0.263	3.86545e-09	HAUS6	9.77387e-06	0.0500451	0.203	0.14	0.211174	CTDSP1	3.64797e-05	0.0110699	0.278	0.233	0.788181	ATP1A1	0.101196	0.192191	0.405	0.25	1	EMC10	0.0576174	0.306294	0.354	0.233	1	GALNT1
	TMSB4X	0.00457488	-0.246029	1	1	1	ACBD3	0.098593	0.516958	0.667	0.273	1	SMARCC1	0.000681307	-0.0591881	0.502	0.446	1	LBR	1.80907e-13	0.0552092	0.519	0.43	3.90867e-09	DPP7	9.80454e-06	0.0174569	0.563	0.455	0.211837	AC009403.1	3.64892e-05	0.0901372	0.197	0.128	0.788386	ZBTB18	0.101308	-0.213093	0.108	0.219	1	FBXW7	0.0577354	-0.0444497	0.209	0.181	1	LAMTOR2
	ZNF22	0.00458373	0.0581901	0.612	0.471	1	ZBTB2	0.0990435	0.051803	0.667	0.182	1	SDCBP	0.00068225	0.0517477	0.382	0.305	1	BAG5	1.80995e-13	0.00379015	0.319	0.259	3.91057e-09	SMIM26	9.82985e-06	-0.0786244	0.567	0.51	0.212384	TMEM9B	3.65367e-05	-0.00567256	0.291	0.249	0.789411	DTWD1	0.101676	-0.280331	0.081	0.25	1	PRPF6	0.0577737	-0.0609545	0.335	0.323	1	AC138207.9
	ANKS1A	0.00461352	0.0774645	0.101	0.035	1	NSUN5	0.099044	-0.367887	0.333	0.636	1	MRPL32	0.000683496	0.0549763	0.356	0.28	1	SMARCB1	1.83916e-13	0.0906927	0.304	0.216	3.9737e-09	CCNH	9.83586e-06	-0.060089	0.252	0.225	0.212514	COMMD3	3.6649e-05	0.143259	0.391	0.277	0.791838	IL4R	0.101693	-0.0323782	0.189	0.094	1	COPE	0.0577986	0.206271	0.665	0.526	1	RPL17
	DNAJC17	0.00465556	0.0501768	0.22	0.128	1	TOLLIP	0.0994394	-0.349565	0.167	0.364	1	PTPN2	0.000686748	0.117803	0.522	0.407	1	SPCS3	1.8493e-13	-0.00498142	0.512	0.45	3.9956e-09	GPATCH4	9.94338e-06	0.0986027	0.344	0.237	0.214837	AP2B1	3.68121e-05	0.0409054	0.317	0.246	0.795363	APOOL	0.101715	0.23686	0.108	0	1	MAPRE1	0.0578805	-0.159299	0.234	0.237	1	LIMA1
	HIGD2A	0.00465697	-0.0216013	0.802	0.686	1	CYCS	0.0996809	0.210385	0.667	0.909	1	AGPAT5	0.000691444	0.219223	0.565	0.42	1	SPPL2A	1.85525e-13	0.0729945	0.228	0.156	4.00845e-09	SS18	9.96881e-06	0.081674	0.279	0.187	0.215386	MED10	3.68988e-05	-0.0397353	0.485	0.441	0.797234	FGFR1OP2	0.101901	-0.174307	0.432	0.375	1	PHF5A	0.0581174	-0.209473	0.209	0.25	1	ARPC1B
	DMAP1	0.00465739	0.101108	0.3	0.192	1	DDX27	0.100267	-0.476437	0.5	0.636	1	PRPF31	0.000693153	0.10304	0.295	0.203	1	BCL9L	1.87195e-13	-0.105602	0.343	0.345	4.04454e-09	PHF11	9.97664e-06	0.0884852	0.42	0.311	0.215555	SPAST	3.70522e-05	-0.0113154	0.211	0.171	0.800549	NDUFC2	0.102151	0.460621	0.73	0.562	1	ARPC1B	0.0582926	-0.0146209	0.835	0.776	1	ZNF708
	FGD3	0.00466562	-0.00410995	0.216	0.157	1	GARS	0.100336	0.568468	0.833	0.727	1	WASHC4	0.000693361	0.0468791	0.595	0.505	1	NOP58	1.89034e-13	0.0628523	0.487	0.385	4.08427e-09	CAPZA2	9.99222e-06	0.0145609	0.47	0.363	0.215892	OSBPL11	3.74044e-05	-0.0185077	0.15	0.132	0.80816	C4orf3	0.102291	-0.650963	0.568	0.719	1	GRPEL1	0.0584031	0.0430402	0.184	0.134	1	MRPS21
	AC016831.1	0.00469318	0.09641	0.167	0.07	1	NDUFAB1	0.100399	-0.584501	0.667	0.909	1	IMP3	0.000695225	-0.00303582	0.485	0.411	1	ZSCAN16-AS1	1.8911e-13	-0.0594344	0.268	0.245	4.08591e-09	FBXL20	1.0131e-05	0.131219	0.202	0.112	0.21889	GTF3C6	3.75615e-05	-0.0184699	0.461	0.393	0.811553	TGOLN2	0.102319	0.0397458	0.432	0.406	1	JADE2	0.0584128	0.152112	0.203	0.129	1	LYSMD2
	TMEM258	0.00470853	-0.0978978	0.841	0.779	1	TRIM73	0.100486	-0.315486	0.167	0.455	1	EXOSC8	0.000695466	-0.0653443	0.325	0.307	1	MPV17	1.91164e-13	0.0200242	0.234	0.188	4.13029e-09	AHCY	1.01362e-05	0.0415973	0.226	0.149	0.219003	TIMM13	3.7648e-05	0.0249143	0.486	0.41	0.813423	SDCBP	0.102422	0.620954	0.595	0.312	1	MRPL54	0.0584497	0.0767931	0.392	0.328	1	ARNTL2
	ADSS	0.00471085	-0.0282472	0.445	0.363	1	ADCY7	0.100634	-0.127963	0	0.182	1	RCOR3	0.000696912	0.0898784	0.265	0.175	1	SRSF5	1.92284e-13	-0.105126	0.914	0.88	4.15448e-09	MRPL33	1.01433e-05	-0.000675424	0.51	0.411	0.219156	COX6C	3.77584e-05	-0.182533	0.94	0.935	0.815808	SMN1	0.102488	0.227136	0.162	0.031	1	FAM126B	0.0584849	0.025553	0.19	0.147	1	CHMP4A
	ENTPD1	0.00471226	0.217656	0.33	0.206	1	AGTPBP1	0.100634	-0.127963	0	0.182	1	GLYR1	0.000697901	0.0229454	0.304	0.238	1	TP53BP2	1.92897e-13	0.0826654	0.175	0.11	4.16774e-09	CYBC1	1.02132e-05	0.119202	0.367	0.249	0.220667	UBR5	3.80046e-05	0.12188	0.409	0.298	0.821127	CREBBP	0.102562	0.0212906	0.324	0.219	1	PNO1	0.058497	0.104493	0.146	0.086	1	ABRACL
	HERC4	0.00471559	0.0982933	0.555	0.392	1	AL109615.4	0.100634	-0.127963	0	0.182	1	ZMYND8	0.000698365	0.0376362	0.248	0.177	1	GMPR2	1.97481e-13	-0.0114551	0.198	0.17	4.26679e-09	NDUFS7	1.02817e-05	-0.0224655	0.366	0.308	0.222146	SSR3	3.81562e-05	-0.0180144	0.473	0.409	0.824402	MIA2	0.102583	-0.399797	0.135	0.375	1	TMCC1	0.058513	0.0570981	0.108	0.065	1	ZNF697
	RNMT	0.00473718	0.0362641	0.639	0.497	1	AMMECR1L	0.100634	-0.127963	0	0.182	1	MAP4K4	0.000700018	0.00974529	0.563	0.487	1	ACTL6A	2.00411e-13	0.0500042	0.243	0.179	4.33009e-09	GOLGA4	1.03075e-05	0.138197	0.6	0.472	0.222703	HPS4	3.85461e-05	0.0557145	0.239	0.165	0.832827	BNIP1	0.102641	-0.201048	0.054	0.156	1	ACTR1A	0.0585158	-0.0234641	0.152	0.138	1	PKN2
	NEMF	0.00475747	0.0599212	0.674	0.509	1	ATP13A2	0.100634	-0.188318	0	0.182	1	COPZ1	0.000700337	-0.0359233	0.388	0.348	1	SLC16A1-AS1	2.01409e-13	0.129675	0.244	0.162	4.35164e-09	PSMD3	1.03315e-05	0.061033	0.244	0.159	0.223223	BRD7	3.8619e-05	0.0837732	0.558	0.453	0.834403	LYAR	0.10269	-0.661158	0.622	0.781	1	TMEM167B	0.0585529	-0.100428	0.127	0.147	1	GPN3
	ZC3H13	0.00476696	0.202764	0.661	0.48	1	ATP23	0.100634	-0.127963	0	0.182	1	THAP5	0.000703183	-0.0508752	0.304	0.288	1	BCL7A	2.0158e-13	0.04214	0.182	0.132	4.35533e-09	HDGF	1.03998e-05	0.0149276	0.404	0.315	0.224698	EPHA1-AS1	3.88161e-05	0.0741519	0.198	0.125	0.83866	UNC119	0.102806	0.194624	0.324	0.125	1	ISOC2	0.0585594	0.158449	0.152	0.078	1	ATP5PD
	SAP18	0.0047671	-7.99256e-05	0.859	0.735	1	C15orf39	0.100634	-0.187533	0	0.182	1	MATR3-ENSG00000015479	0.000706949	0.0472494	0.203	0.146	1	ICE1	2.02302e-13	0.0126316	0.322	0.268	4.37093e-09	APOOL	1.04428e-05	0.039169	0.111	0.061	0.225628	NUP98	3.88371e-05	-0.00352352	0.211	0.168	0.839115	THEM4	0.103179	0.418706	0.676	0.469	1	CEP162	0.0586668	0.214557	0.146	0.103	1	NAA25
	PSMD4	0.00477292	-0.0301057	0.696	0.584	1	C4orf46	0.100634	-0.127963	0	0.182	1	AK6	0.000707942	-0.0429678	0.226	0.206	1	PYM1	2.03056e-13	-0.00598173	0.221	0.178	4.38724e-09	IST1	1.04532e-05	0.0231765	0.287	0.218	0.225853	ITGB1	3.92172e-05	0.0220417	0.254	0.209	0.847326	SLC35D1	0.103184	-0.375196	0.054	0.25	1	PPP4R3B	0.0587087	0.265405	0.38	0.267	1	NDUFA3
	TMEM161B	0.00477747	0.147882	0.273	0.145	1	CCDC106	0.100634	-0.188318	0	0.182	1	TRIM4	0.000711782	-0.0687221	0.228	0.205	1	ABT1	2.04289e-13	0.000877066	0.308	0.262	4.41387e-09	SIVA1	1.04546e-05	-0.0387911	0.443	0.374	0.225883	UTP6	3.93781e-05	0.0623681	0.241	0.167	0.850804	AC024060.2	0.103218	-0.207787	0.054	0.125	1	ZNF33A	0.0590137	-0.0926694	0.348	0.341	1	EIF4EBP1
	CCNDBP1	0.00478017	-0.0152246	0.555	0.436	1	DNAJC13	0.100634	-0.188318	0	0.182	1	ZC3HAV1	0.000711964	0.056295	0.498	0.404	1	PRKACB	2.0451e-13	-0.020116	0.661	0.589	4.41864e-09	PSMC6	1.04552e-05	0.085234	0.526	0.392	0.225895	VCPIP1	3.93876e-05	0.0408491	0.217	0.16	0.851008	HACL1	0.103285	0.0956764	0.135	0.031	1	NDUFB1	0.0592001	-0.0383786	0.601	0.552	1	YIF1B
	TTC19	0.00478387	0.099451	0.511	0.352	1	GPR180	0.100634	-0.127963	0	0.182	1	LINC01480	0.000713109	0.0978052	0.312	0.23	1	MED13L	2.0551e-13	0.0519197	0.367	0.292	4.44026e-09	PTPN18	1.04676e-05	0.106793	0.189	0.107	0.226163	NTMT1	3.9425e-05	-0.0219851	0.22	0.206	0.851816	EIF4E	0.103321	0.108117	0.324	0.188	1	RNPEPL1	0.0593114	-0.0265075	0.373	0.328	1	BAG1
	ANKRD10	0.00478498	0.00729712	0.502	0.395	1	HACE1	0.100634	-0.127963	0	0.182	1	METTL8	0.000716911	-0.0103707	0.312	0.258	1	UBE2G2	2.06353e-13	0.0841724	0.601	0.492	4.45847e-09	AGPS	1.0483e-05	0.0703339	0.159	0.093	0.226496	ZNF652	3.96475e-05	0.0414562	0.332	0.258	0.856624	EXOC3	0.103362	0.118699	0.108	0.031	1	ATP6V0D1	0.0595833	-0.058717	0.165	0.147	1	GRINA
	FAM120A	0.00479523	0.153834	0.511	0.346	1	HEATR5B	0.100634	-0.127963	0	0.182	1	ASCC1	0.000728789	0.060338	0.185	0.118	1	SNX20	2.06387e-13	0.0487898	0.281	0.212	4.4592e-09	POP5	1.04983e-05	0.0886993	0.362	0.254	0.226826	DEK	4.01044e-05	-0.10505	0.746	0.701	0.866495	ZNF429	0.10346	-0.207855	0.054	0.156	1	ZNF626	0.0596117	-0.0170456	0.146	0.138	1	NBN
	ZZEF1	0.0048034	0.139802	0.251	0.134	1	IP6K2	0.100634	-0.127963	0	0.182	1	TFG	0.000729801	0.0576534	0.274	0.202	1	PIGP	2.08625e-13	0.00671755	0.187	0.152	4.50754e-09	PLCE1	1.05e-05	0.0913585	0.122	0.055	0.226864	NOLC1	4.02738e-05	0.08029	0.329	0.236	0.870156	CLPTM1	0.103639	-0.188352	0.054	0.156	1	ERCC1	0.0597299	0.208862	0.234	0.138	1	FAM78A
	NPEPPS	0.0048037	0.11017	0.559	0.398	1	MAPK3	0.100634	-0.127963	0	0.182	1	TRMT1L	0.000730048	-0.00346063	0.19	0.151	1	SRSF4	2.08634e-13	0.0452727	0.585	0.491	4.50775e-09	PRKCH	1.05996e-05	-0.0401966	0.379	0.33	0.229015	RPE	4.03671e-05	0.0734519	0.197	0.127	0.872171	ZSCAN25	0.10385	0.169968	0.162	0.062	1	RRAGB	0.0597888	0.169508	0.146	0.073	1	SIRPB2
	CIC	0.00480585	0.0367574	0.15	0.087	1	MEIG1	0.100634	-0.127963	0	0.182	1	MED30	0.000732164	-0.00647961	0.302	0.265	1	ATRAID	2.10566e-13	0.0214012	0.423	0.352	4.5495e-09	PSMB3	1.07498e-05	0.0381629	0.718	0.585	0.23226	GBP5	4.03775e-05	0.179132	0.157	0.084	0.872395	SLC44A2	0.103888	0.0689882	0.378	0.219	1	FAM162A	0.0599446	-0.149476	0.215	0.228	1	RAP1GDS1
	KDM6B	0.00481553	-0.1474	0.291	0.235	1	MYNN	0.100634	-0.127963	0	0.182	1	RAC1	0.000732663	0.16272	0.722	0.581	1	LPGAT1	2.11021e-13	0.074668	0.122	0.067	4.55933e-09	VIPR1	1.0798e-05	-0.109209	0.085	0.122	0.233302	EIF3G	4.07061e-05	-0.0889651	0.915	0.873	0.879496	SLC39A3	0.103952	0.282795	0.216	0.062	1	ZNF655	0.0600022	0.259027	0.405	0.302	1	LINC00937
	MIGA1	0.00483472	0.149005	0.313	0.183	1	NAIP	0.100634	-0.127963	0	0.182	1	ZFP91	0.000733017	0.068191	0.353	0.268	1	TMBIM4	2.1179e-13	0.0498664	0.703	0.599	4.57594e-09	2007-03-01	1.08709e-05	-0.00383824	0.421	0.35	0.234876	COPS8	4.08032e-05	0.0712549	0.217	0.145	0.881593	CCDC186	0.103966	-0.257968	0.324	0.344	1	SNRPD3	0.0600468	-0.144746	0.405	0.444	1	JUP
	GPATCH8	0.00483548	-0.0030743	0.59	0.465	1	NCOA1	0.100634	-0.127963	0	0.182	1	VKORC1	0.000734609	-0.00367012	0.272	0.225	1	ZNF280D	2.1289e-13	0.042089	0.386	0.313	4.5997e-09	PARP12	1.08875e-05	0.0851546	0.144	0.084	0.235236	RAB30-DT	4.08501e-05	0.132812	0.545	0.42	0.882606	ZNF345	0.104067	0.158301	0.108	0.031	1	EML4	0.0606001	0.250915	0.633	0.513	1	FAM177A1
	KMT2B	0.00484201	0.0650485	0.33	0.218	1	ORMDL3	0.100634	-0.187533	0	0.182	1	MLXIP	0.000734614	0.061312	0.267	0.199	1	TMED2	2.12998e-13	0.0153597	0.413	0.341	4.60204e-09	AC099343.3	1.09459e-05	0.110905	0.153	0.078	0.236497	SNRPG	4.13467e-05	-0.0467645	0.737	0.67	0.893337	AQP3	0.104143	-0.228737	0.243	0.281	1	MKNK2	0.0606013	-0.140112	0.361	0.358	1	ZSWIM4
	PRKRIP1	0.00484285	0.0675628	0.335	0.215	1	P2RX7	0.100634	-0.127963	0	0.182	1	OMA1	0.000737366	0.12367	0.201	0.122	1	SIRT7	2.16224e-13	0.0105871	0.303	0.25	4.67173e-09	DNAJC2	1.10215e-05	0.0460559	0.352	0.255	0.238131	PTPN11	4.15225e-05	-0.00549728	0.299	0.244	0.897135	LINC00539	0.104243	0.191744	0.108	0	1	DNAJC2	0.0607669	-0.184497	0.234	0.267	1	RGS18
	SLC25A11	0.0048577	-0.0164705	0.295	0.221	1	PARP2	0.100634	-0.127963	0	0.182	1	CHD6	0.000746758	-0.0318789	0.302	0.261	1	LINC01725	2.19498e-13	0.116099	0.142	0.078	4.74247e-09	RARS2	1.12257e-05	-0.0153506	0.177	0.144	0.242543	GLG1	4.15967e-05	-0.0394404	0.585	0.522	0.898738	RHOQ	0.104364	0.271361	0.189	0.031	1	CNTRL	0.0608727	-0.304685	0.304	0.405	1	NAIP
	RPP30	0.00486234	0.0598303	0.37	0.25	1	PPFIBP2	0.100634	-0.127963	0	0.182	1	TNFRSF14	0.000746966	0.12949	0.662	0.553	1	STX10	2.21038e-13	-0.0433105	0.25	0.227	4.77575e-09	ABCD3	1.12514e-05	0.0562177	0.189	0.113	0.243098	ARF1	4.16781e-05	-0.000878939	0.62	0.541	0.900496	VAMP8	0.10454	-0.489007	0.459	0.75	1	ZNF394	0.0608737	-0.0408995	0.304	0.28	1	UBL5
	MT-ND6	0.0048744	0.241571	0.793	0.634	1	RETREG3	0.100634	-0.127963	0	0.182	1	FARP2	0.000751169	0.0426148	0.164	0.111	1	FLT3LG	2.2156e-13	0.0711452	0.281	0.202	4.78703e-09	CALM3	1.13201e-05	-0.0425684	0.605	0.515	0.244583	LRRC58	4.16892e-05	0.058869	0.314	0.232	0.900736	PRR14L	0.104658	-0.0318543	0.243	0.156	1	EDF1	0.0609811	0.0377991	0.842	0.737	1	CIRBP
	CYB5D2	0.00487561	0.0727931	0.115	0.044	1	SLC39A13	0.100634	-0.127963	0	0.182	1	CHST11	0.000751791	0.137309	0.168	0.094	1	SHPRH	2.24933e-13	0.139873	0.411	0.302	4.85991e-09	TMEM35B	1.13348e-05	0.0197173	0.359	0.28	0.244899	KLRG1	4.2012e-05	0.0453531	0.141	0.085	0.907711	DDOST	0.104672	0.247556	0.568	0.344	1	EMC4	0.061051	0.126529	0.297	0.203	1	WASF2
	ULK4	0.00487696	0.0806798	0.128	0.044	1	SMAD1	0.100634	-0.127963	0	0.182	1	AEBP2	0.000753537	0.0238592	0.192	0.153	1	ZNF585A	2.26426e-13	-0.0362688	0.252	0.222	4.89217e-09	DNM1L	1.13389e-05	0.134824	0.286	0.178	0.244988	EMP3	4.20767e-05	-0.194882	0.95	0.941	0.90911	BOLA1	0.104996	0.0174324	0.162	0.062	1	NOL7	0.061067	-0.0606377	0.456	0.414	1	YWHAH
	PPTC7	0.00488554	0.0738048	0.357	0.227	1	TFEC	0.100634	-0.188318	0	0.182	1	SRSF7	0.000756503	0.154994	0.884	0.78	1	SENP7	2.28707e-13	0.0725929	0.482	0.391	4.94144e-09	NUP50	1.14465e-05	0.00543216	0.396	0.32	0.247312	AIMP1	4.24155e-05	-0.0111218	0.539	0.459	0.91643	RARS	0.105082	0.276042	0.216	0.062	1	COX14	0.0611877	-0.0482271	0.456	0.418	1	POLE3
	MED10	0.00488801	-0.12247	0.515	0.483	1	TICAM1	0.100634	-0.127963	0	0.182	1	SS18L2	0.000757276	0.0390966	0.459	0.368	1	HTATIP2	2.29845e-13	0.0393616	0.236	0.182	4.96604e-09	ILKAP	1.15719e-05	0.078279	0.249	0.159	0.250023	KDM5A	4.24938e-05	0.0349341	0.599	0.51	0.918121	TRAPPC3	0.105123	0.317427	0.405	0.219	1	CKAP2	0.0613025	0.200129	0.101	0.052	1	MT-ND5
	UBQLN1	0.00489025	0.0705259	0.392	0.25	1	ZNF263	0.100634	-0.127963	0	0.182	1	HLA-C	0.000759166	-0.027032	0.996	0.987	1	ALOX12-AS1	2.30083e-13	0.0409239	0.259	0.201	4.97118e-09	CLP1	1.15728e-05	0.0144568	0.11	0.074	0.250043	IMMT	4.26993e-05	0.0364284	0.376	0.294	0.922561	SLC25A23	0.105147	0.0764735	0.135	0.062	1	ZNF292	0.0614059	0.317414	0.627	0.496	1	ABHD10
	WDR73	0.0049008	-0.0801155	0.308	0.265	1	ZNF865	0.100634	-0.127963	0	0.182	1	ZNF622	0.000763523	0.0112568	0.218	0.17	1	BRD7	2.33806e-13	0.0602705	0.556	0.46	5.05162e-09	LINC01578	1.15933e-05	-0.0610346	0.711	0.611	0.250484	DGLUCY	4.27253e-05	0.0691435	0.234	0.161	0.923122	SMARCA5	0.105171	-0.277023	0.514	0.562	1	MORF4L1	0.0614414	0.192945	0.791	0.681	1	ERICH1
	USP24	0.00491689	0.0935267	0.344	0.209	1	CCSER2	0.100895	0.127449	0.667	0.182	1	YTHDC1	0.000764394	0.0425649	0.56	0.466	1	DPP8	2.34591e-13	0.0140077	0.25	0.201	5.06858e-09	NDUFA12	1.16034e-05	-0.114495	0.846	0.786	0.250704	MCRIP1	4.29005e-05	-0.0597095	0.283	0.261	0.926908	NOB1	0.105375	-0.116114	0.324	0.25	1	ZSCAN32	0.0616207	-0.143116	0.07	0.116	1	CCL7
	UNC119	0.00491981	-0.0757916	0.269	0.233	1	DANCR	0.100968	-0.131874	0.667	0.727	1	MTPN	0.000766439	0.119812	0.826	0.743	1	TIMM10B	2.36841e-13	0.0327168	0.231	0.171	5.11718e-09	MIF4GD	1.1627e-05	0.0332566	0.172	0.106	0.251213	TMEM256	4.2902e-05	0.0345943	0.477	0.382	0.926941	RPRD2	0.10559	0.114282	0.324	0.188	1	CD52	0.0616601	-0.267693	0.943	0.953	1	NAAA
	SNRPE	0.00492531	-0.0202471	0.784	0.683	1	ABRACL	0.100994	-0.551592	0.667	0.909	1	DGUOK	0.000769924	-0.0291147	0.489	0.439	1	GINM1	2.40349e-13	0.0431552	0.207	0.152	5.19299e-09	FBXO21	1.16764e-05	0.0462779	0.215	0.153	0.252281	RAB18	4.31404e-05	-0.0616286	0.379	0.348	0.932091	HDDC2	0.105633	0.393624	0.541	0.281	1	SLFN13	0.0619161	0.269015	0.152	0.073	1	CEP164
	PPP2R5E	0.004949	0.0488612	0.493	0.363	1	BACH1	0.101013	0.802488	0.833	0.273	1	HMGB2	0.000770337	0.0456199	0.323	0.241	1	SMIM26	2.42367e-13	-0.114956	0.576	0.564	5.23657e-09	NUDT2	1.17148e-05	0.00503925	0.138	0.102	0.25311	RALA	4.31743e-05	0.0154637	0.476	0.397	0.932824	SCO1	0.105811	0.120907	0.243	0.125	1	DHRS7	0.0619547	0.102875	0.411	0.319	1	PIM1
	PPWD1	0.00495456	0.0957649	0.445	0.291	1	ATP6AP1	0.101144	0.284446	0.5	0.091	1	EI24	0.000772393	0.113071	0.222	0.131	1	WDR82	2.44506e-13	-0.105656	0.47	0.463	5.2828e-09	KIAA0355	1.19556e-05	0.0460867	0.26	0.19	0.258313	TP53BP2	4.35608e-05	0.11823	0.189	0.11	0.941175	JAGN1	0.106397	0.374324	0.432	0.219	1	FAF1	0.062195	0.00851451	0.152	0.116	1	APBB1IP
	ADD1	0.00498809	0.111657	0.617	0.462	1	CYTOR	0.101144	0.485204	0.5	0.091	1	NGLY1	0.000775989	0.0911302	0.535	0.422	1	MRPS28	2.45167e-13	-0.0222441	0.243	0.21	5.29707e-09	ADD1	1.20093e-05	-0.033257	0.408	0.357	0.259474	GNG2	4.35799e-05	-0.127249	0.251	0.289	0.941586	PTPMT1	0.106737	0.144258	0.108	0.031	1	PIK3R1	0.0622067	2.16174e-05	0.722	0.642	1	CTDSP2
	RMND1	0.00500581	0.0501654	0.251	0.163	1	KLHL6	0.101144	0.284446	0.5	0.091	1	ZSWIM7	0.0007765	0.0234308	0.332	0.268	1	ADPGK	2.49898e-13	0.0583863	0.261	0.191	5.3993e-09	PPIL4	1.20426e-05	-0.0618366	0.303	0.26	0.260192	NTPCR	4.36981e-05	0.0655401	0.191	0.122	0.944142	MAP2K4	0.106754	-0.148766	0.054	0.188	1	UBE2L3	0.062333	-0.0796903	0.399	0.392	1	TXNIP
	UBL5	0.00502638	-0.0421112	0.894	0.808	1	MTMR12	0.101144	0.284446	0.5	0.091	1	DNAJB9	0.000777885	0.0126688	0.16	0.123	1	POLR2J	2.50129e-13	0.00748848	0.548	0.473	5.40428e-09	C4orf3	1.21111e-05	0.116878	0.792	0.649	0.261673	ADRM1	4.38557e-05	-0.0973729	0.298	0.298	0.947547	DCP2	0.106774	0.49715	0.514	0.25	1	TNK2	0.0623675	0.10481	0.133	0.091	1	ATP5IF1
	USF2	0.00502727	-0.0685379	0.581	0.5	1	RNF4	0.101144	0.413946	0.5	0.091	1	SYK	0.000778315	0.00479174	0.479	0.431	1	PRCC	2.50729e-13	0.0196392	0.196	0.15	5.41726e-09	VTI1A	1.21411e-05	0.0300186	0.215	0.152	0.26232	YWHAG	4.41407e-05	0.0313401	0.185	0.135	0.953704	RPL27	0.106811	-0.161996	1	1	1	CNDP2	0.0623831	-0.0975003	0.177	0.181	1	GNA15
	ZFP14	0.00504617	0.138756	0.357	0.221	1	FAM214A	0.101497	0.140816	0.667	0.273	1	SEC61B	0.00078216	-0.0274234	0.746	0.693	1	TRANK1	2.52102e-13	0.0886063	0.271	0.194	5.44691e-09	CCND3	1.21854e-05	-0.145951	0.467	0.465	0.263278	CBX3	4.41929e-05	0.116158	0.806	0.686	0.954832	NUP210	0.106939	0.206139	0.216	0.188	1	PRPSAP1	0.0625634	0.0724425	0.234	0.164	1	OSBPL11
	BRCA2	0.00505181	0.134201	0.159	0.064	1	SNRPG	0.101727	-0.96233	0.667	1	1	RBM8A	0.000785602	-0.0679264	0.672	0.617	1	RFLNB	2.5278e-13	-0.232893	0.478	0.549	5.46156e-09	RPS6	1.22408e-05	-0.0161821	0.998	0.999	0.264476	TRIM13	4.42237e-05	0.0422339	0.322	0.249	0.955497	DYRK1B	0.106976	-0.155064	0.054	0.156	1	PSENEN	0.0625886	-0.00203711	0.215	0.19	1	XBP1
	MTHFS	0.00505207	0.0214165	0.366	0.253	1	PAFAH1B2	0.101844	0.00119283	0.5	0.273	1	AC096733.2	0.00078691	0.0100257	0.272	0.224	1	ATP6V0B	2.52884e-13	0.0344074	0.398	0.32	5.46381e-09	PLSCR1	1.22443e-05	0.132099	0.166	0.084	0.26455	KMT2D	4.44527e-05	0.0641841	0.182	0.118	0.960445	RBM8A	0.107013	0.370359	0.595	0.5	1	ZFAND3	0.0626058	-0.102802	0.196	0.194	1	JAML
	EP300	0.00506324	0.0189593	0.546	0.41	1	PPTC7	0.101897	-0.241681	0.333	0.455	1	NUTF2	0.000790774	0.0278969	0.384	0.313	1	IKZF2	2.55711e-13	0.092623	0.266	0.195	5.52488e-09	UBE3A	1.22834e-05	-0.00206795	0.425	0.335	0.265396	TRAF2	4.45961e-05	0.0659487	0.102	0.046	0.963544	ACAP2	0.107128	0.360685	0.649	0.406	1	DUSP23	0.062669	0.18265	0.19	0.112	1	CD163
	AARSD1	0.00507327	0.136436	0.361	0.206	1	ATP5PD	0.102452	-0.142501	0.667	0.818	1	SPAG7	0.000790902	-0.043808	0.33	0.308	1	C1GALT1	2.58233e-13	-0.107882	0.275	0.294	5.57938e-09	EPB41	1.23274e-05	-0.092445	0.825	0.754	0.266346	ZEB1	4.46794e-05	0.135521	0.389	0.277	0.965343	MAPKAPK2	0.107213	0.268572	0.297	0.125	1	AL133330.1	0.0626705	0.223172	0.19	0.099	1	CD300LF
	RCOR3	0.00509098	0.0888266	0.304	0.198	1	CCNH	0.102696	-0.628266	0.333	0.545	1	NDUFC2	0.000792916	-0.0771278	0.586	0.545	1	STAT5B	2.58578e-13	-0.0334595	0.312	0.282	5.58683e-09	ZNF587	1.23571e-05	0.081469	0.181	0.104	0.266988	CARHSP1	4.47291e-05	-0.119441	0.422	0.42	0.966417	PDCD5	0.107243	0.470674	0.649	0.375	1	SLC10A7	0.0626964	0.186397	0.108	0.047	1	FLI1
	ZNF397	0.00509873	0.0592088	0.476	0.334	1	ZNF785	0.102858	-0.503961	0	0.273	1	TRMT112	0.000793636	-0.0998525	0.752	0.72	1	STRAP	2.58823e-13	0.0191152	0.456	0.377	5.59212e-09	HELZ	1.23947e-05	0.0469046	0.371	0.278	0.2678	IKZF2	4.47855e-05	0.183804	0.596	0.474	0.967636	CAAP1	0.107246	-0.424319	0.108	0.312	1	TGDS	0.0627487	0.0290177	0.101	0.073	1	ITGA4
	DNAJC10	0.00510208	0.0838749	0.617	0.462	1	UNC119	0.102903	-0.0452643	0.167	0.364	1	AKR7A2	0.00079472	-0.0364883	0.321	0.3	1	CCDC167	2.59613e-13	0.0600209	0.385	0.301	5.60921e-09	RABEP1	1.25404e-05	-0.0884411	0.297	0.268	0.270949	RUNX3	4.48043e-05	0.0345089	0.508	0.413	0.968041	SPTBN1	0.107282	-0.277254	0.514	0.719	1	PDHB	0.0627846	0.0742271	0.297	0.228	1	NOL8
	SIRT7	0.00511717	-0.0973004	0.379	0.331	1	SLIRP	0.102927	-0.759143	0.667	1	1	PPP6R2	0.000795382	0.0725219	0.276	0.193	1	LTN1	2.60373e-13	0.0239563	0.276	0.221	5.62562e-09	RAB11FIP2	1.25715e-05	0.0947942	0.203	0.13	0.271621	LSM10	4.51274e-05	-0.00142489	0.327	0.281	0.975023	TMED8	0.107412	0.236575	0.108	0.031	1	NSRP1	0.0628615	0.281424	0.316	0.228	1	RHOA
	PPIE	0.00512317	0.110285	0.414	0.265	1	DNAJC21	0.103167	-1.25931	0.5	0.818	1	HP1BP3	0.000795985	0.112549	0.735	0.621	1	CREBBP	2.60932e-13	0.0223679	0.358	0.285	5.63769e-09	IPO9	1.26089e-05	0.119467	0.222	0.136	0.272428	EVI2B	4.5154e-05	-0.0875057	0.468	0.438	0.975596	TFDP1	0.107533	0.282064	0.162	0.062	1	IFI27L2	0.0628732	-0.105577	0.329	0.306	1	TNFAIP8
	EHBP1L1	0.00513518	-0.00205653	0.22	0.14	1	RPS17	0.103433	-0.305496	1	1	1	ERP29	0.000797621	0.0557098	0.916	0.834	1	GCSH	2.6397e-13	0.0524241	0.192	0.13	5.70334e-09	ERICH1	1.26254e-05	-0.018972	0.336	0.281	0.272785	BAG1	4.51736e-05	-0.101872	0.285	0.292	0.976021	RFX3	0.107648	-0.540468	0.054	0.188	1	ORAI1	0.0628949	-0.138722	0.348	0.366	1	RPS16
	SZT2	0.00516082	0.146307	0.304	0.172	1	TMPO	0.10347	0.064449	0.5	0.727	1	DCTPP1	0.000799044	0.0177123	0.304	0.244	1	CUL3	2.64534e-13	0.0295632	0.456	0.379	5.71552e-09	PVT1	1.281e-05	0.0342125	0.401	0.302	0.276774	RPS23	4.53255e-05	-0.0617324	0.999	1	0.979303	MOCS2	0.107675	-0.363501	0.135	0.281	1	MTG1	0.0629937	0.126962	0.247	0.168	1	PLEK2
	RGS19	0.00516673	-0.0789988	0.348	0.297	1	DAD1	0.103584	-0.821655	0.667	1	1	RAB30-DT	0.000803181	0.0451574	0.582	0.485	1	PWWP2A	2.66053e-13	0.058265	0.254	0.188	5.74833e-09	FNIP1	1.28589e-05	0.0216429	0.238	0.171	0.27783	TMED10	4.55571e-05	0.0274255	0.386	0.317	0.984306	PEBP1	0.107711	-0.461485	0.703	0.688	1	GGA1	0.0631341	-0.0626249	0.323	0.315	1	CPQ
	NOM1	0.00517838	0.130151	0.335	0.206	1	ETNK1	0.103623	-0.0649432	0.5	0.636	1	LRCH3	0.000806875	0.143677	0.289	0.194	1	UBE2I	2.66836e-13	0.0818945	0.677	0.567	5.76526e-09	RASSF5	1.28748e-05	0.0152369	0.445	0.349	0.278172	EIPR1	4.60243e-05	0.0132198	0.132	0.094	0.9944	TCEAL4	0.107855	0.166791	0.162	0.094	1	MDC1	0.0631602	0.174841	0.127	0.065	1	ZNF106
	NOC3L	0.00518112	0.0668155	0.617	0.477	1	HCG18	0.104201	-0.380867	0.167	0.455	1	LAP3	0.000808252	0.119249	0.267	0.181	1	RFX5	2.67985e-13	0.0492645	0.107	0.062	5.79008e-09	ZNF480	1.29887e-05	-0.100238	0.243	0.237	0.280634	THUMPD3	4.60683e-05	-0.0269921	0.194	0.173	0.995352	RNF125	0.10823	-0.318812	0.189	0.312	1	KANSL1-AS1	0.0632275	-0.0269448	0.171	0.164	1	CHD3
	NDUFB3	0.00518867	-0.0933908	0.687	0.622	1	RBM25	0.104281	0.654499	1	0.909	1	ESYT1	0.000808713	-0.0480318	0.254	0.238	1	SPPL2B	2.68384e-13	0.0651271	0.181	0.123	5.79871e-09	ATP6V1C1	1.30131e-05	0.0225267	0.156	0.103	0.281161	SUGT1	4.61052e-05	-0.0323231	0.396	0.335	0.996149	CUX1	0.108249	0.391757	0.351	0.125	1	POLR3A	0.0632342	-0.0819526	0.108	0.108	1	TAF15
	RPA3	0.00519435	0.0902217	0.661	0.5	1	AC008124.1	0.104634	0.314173	0.5	0.091	1	CDKN2D	0.000810528	-0.120861	0.229	0.257	1	PMVK	2.73647e-13	0.0228988	0.208	0.158	5.91242e-09	NSMCE3	1.3017e-05	-0.00416554	0.356	0.282	0.281245	CCDC84	4.6273e-05	0.0462908	0.265	0.197	0.999775	NUP188	0.108338	0.0783682	0.108	0.031	1	CNR2	0.0633061	-0.0360304	0.133	0.116	1	POMP
	RPL18A	0.00519954	-0.122972	1	1	1	ELP3	0.104634	0.178395	0.5	0.091	1	JCHAIN	0.000811718	-0.101644	0.504	0.451	1	ARFGAP2	2.77301e-13	0.0296691	0.316	0.251	5.99136e-09	TRAP1	1.31611e-05	0.0659142	0.181	0.109	0.28436	NOP10	4.66186e-05	-0.0856816	0.735	0.693	1	AC009403.1	0.108393	-0.165324	0.054	0.156	1	CERS5	0.0633546	0.0428235	0.139	0.112	1	ELOB
	SAR1A	0.00520112	0.118859	0.454	0.291	1	PIK3AP1	0.104634	0.240882	0.5	0.091	1	C9orf16	0.000814246	-0.0582842	0.679	0.625	1	STMN3	2.82336e-13	-0.104092	0.346	0.351	6.10014e-09	SUGT1	1.31653e-05	0.0225358	0.438	0.344	0.284449	DPP7	4.66983e-05	0.0400011	0.48	0.392	1	C2CD3	0.10855	-0.23503	0.027	0.156	1	TRAPPC3	0.0634318	0.0480587	0.234	0.185	1	SKIL
	MPHOSPH8	0.00520872	0.1143	0.793	0.64	1	RABL2B	0.104634	0.216903	0.5	0.091	1	CYTIP	0.000815165	-0.0754724	0.759	0.707	1	COMMD1	2.8369e-13	-0.00316907	0.228	0.186	6.12941e-09	RIOK2	1.32028e-05	-0.0225654	0.212	0.168	0.28526	PHF11	4.67e-05	0.0600552	0.439	0.339	1	RPP14	0.108626	0.116816	0.162	0.062	1	TMSB10	0.0635114	-0.163867	0.987	0.996	1	TTC3
	SNX9	0.00521922	-0.0762048	0.414	0.323	1	SLMAP	0.104634	0.193469	0.5	0.091	1	SUN1	0.000816222	0.0345781	0.222	0.163	1	BCAS4	2.86065e-13	-0.04184	0.108	0.103	6.18073e-09	PYURF	1.32546e-05	0.142205	0.59	0.432	0.286379	GBP2	4.68725e-05	0.178418	0.688	0.564	1	NDUFA10	0.108702	0.0958069	0.486	0.312	1	CCNDBP1	0.0635835	0.0356259	0.475	0.405	1	UCHL3
	MCM3AP	0.00522267	0.0913615	0.286	0.166	1	SYNJ2	0.104634	0.272332	0.5	0.091	1	GBE1	0.000819425	0.0521966	0.116	0.066	1	NAF1	2.86114e-13	0.0597853	0.128	0.075	6.18178e-09	RNF166	1.32685e-05	-0.0851833	0.215	0.211	0.286678	GTF2I	4.69962e-05	0.167374	0.761	0.642	1	MVB12A	0.108995	0.328441	0.162	0.031	1	RAB8B	0.063623	0.222863	0.392	0.306	1	PTMS
	DOK1	0.00523098	0.0906852	0.123	0.044	1	CEPT1	0.104828	-0.533062	0.167	0.455	1	SNHG9	0.000822071	0.0548351	0.179	0.112	1	BCL11B	2.8929e-13	-0.166741	0.961	0.956	6.25041e-09	SARNP	1.33146e-05	-0.036468	0.329	0.288	0.287674	BCL2L12	4.70194e-05	-0.0153282	0.113	0.099	1	INO80C	0.109047	0.138364	0.135	0.062	1	DESI2	0.0638227	-0.0480985	0.152	0.121	1	RIPOR2
	PRPF6	0.00524049	0.134003	0.608	0.442	1	UBE2E2	0.104922	0.924786	0.667	0.455	1	SPI1	0.000822704	0.0225341	0.444	0.386	1	MAN2B1	2.90607e-13	0.0366201	0.204	0.151	6.27886e-09	GPBP1	1.33238e-05	0.0941623	0.738	0.602	0.287875	UPF2	4.70495e-05	-0.0461596	0.453	0.406	1	TMEM140	0.109061	0.158712	0.108	0.031	1	REXO4	0.063883	-0.174196	0.133	0.181	1	SYNGR2
	THAP9-AS1	0.00524411	0.107018	0.269	0.16	1	PTPRC	0.10588	0.443514	0.667	0.909	1	SMIM29	0.000822785	-0.0163978	0.229	0.198	1	MRPS36	2.92103e-13	-0.0742975	0.276	0.265	6.31118e-09	MAP3K7	1.33667e-05	0.00657674	0.158	0.111	0.288802	DDX60L	4.73123e-05	0.0797967	0.223	0.145	1	AC027449.1	0.109196	0.221389	0.162	0.062	1	PIK3C2A	0.0638965	-0.0274028	0.165	0.138	1	NRGN
	AKT3	0.00524824	0.0355101	0.256	0.145	1	YIF1A	0.105986	-0.266892	0.5	0.727	1	PRXL2C	0.000825953	0.0340713	0.116	0.07	1	STK26	2.92636e-13	-0.0911382	0.217	0.224	6.32269e-09	JPT1	1.33848e-05	0.00429257	0.408	0.318	0.289192	RAB11A	4.76724e-05	0.119478	0.483	0.358	1	SLC25A28	0.109249	0.139783	0.135	0.062	1	GINM1	0.0639129	0.279725	0.215	0.116	1	KDM2B
	METTL3	0.00525214	0.0454508	0.216	0.131	1	JMJD1C	0.106475	1.49505	0.833	0.364	1	PIH1D1	0.000826174	-0.0120256	0.34	0.296	1	ZNF641	2.97531e-13	0.0219899	0.154	0.114	6.42845e-09	XRN2	1.34383e-05	0.126068	0.734	0.609	0.290348	CLCN3	4.79231e-05	0.00202366	0.261	0.203	1	MTFMT	0.109397	0.232382	0.135	0.031	1	ITGB7	0.0639549	0.212478	0.209	0.125	1	RNF217
	RPL17	0.00525302	-0.121484	1	1	1	OTUB1	0.106656	-0.506701	0.167	0.545	1	SLC35C2	0.000827482	0.015704	0.177	0.139	1	TNRC6B	2.97968e-13	0.0668923	0.824	0.734	6.43791e-09	UHMK1	1.3455e-05	0.0558322	0.358	0.252	0.290709	ITGB2	4.79496e-05	-0.0976439	0.418	0.406	1	RGCC	0.109496	-0.0814155	0.459	0.375	1	ABT1	0.0639866	0.00517933	0.285	0.241	1	GIMAP7
	SIRT2	0.00525545	-0.0456814	0.194	0.154	1	SF3B4	0.106688	-0.663248	0.333	0.636	1	LNPEP	0.00083418	0.12876	0.58	0.469	1	KLF13	2.99478e-13	-0.0754211	0.688	0.64	6.47053e-09	HSPD1	1.34599e-05	0.175614	0.676	0.53	0.290815	ELAVL1	4.796e-05	0.0546742	0.369	0.281	1	ARL4A	0.109628	0.127991	0.108	0.031	1	ZFYVE27	0.0640005	0.105986	0.171	0.116	1	TMEM51
	SUCLG1	0.00526363	0.00576127	0.48	0.36	1	UPF1	0.106744	-0.47007	0.167	0.455	1	FAM193A	0.000834614	0.00618155	0.177	0.131	1	NUCB1	3.043e-13	0.0935001	0.316	0.225	6.57471e-09	NOB1	1.34621e-05	0.14941	0.401	0.269	0.290863	CDK9	4.7968e-05	0.0287856	0.166	0.112	1	MT1F	0.110175	0.139884	0.108	0.031	1	POLR2H	0.0640456	0.1523	0.177	0.125	1	EAF1
	CEP164	0.00526506	0.106348	0.295	0.157	1	ST3GAL1	0.106828	0.515556	0.667	0.091	1	SIGIRR	0.00083556	-0.0581228	0.211	0.207	1	G2E3	3.04805e-13	0.00602441	0.176	0.142	6.58561e-09	PLAC8	1.34932e-05	-0.0224657	0.751	0.644	0.291534	TBRG1	4.79983e-05	0.0364218	0.339	0.272	1	TMEM230	0.110236	0.157531	0.649	0.438	1	WRN	0.0640657	0.189545	0.177	0.095	1	HNRNPA2B1
	CLIP1	0.00526928	0.18966	0.339	0.189	1	CCL22	0.107368	-0.205305	0.333	0.636	1	IL2RG	0.000836754	0.0508782	0.825	0.724	1	METTL9	3.0536e-13	-0.0454019	0.499	0.453	6.59761e-09	PRPF40A	1.35712e-05	0.0895617	0.627	0.496	0.293218	TARS	4.84333e-05	0.191353	0.396	0.283	1	SVIP	0.110624	0.143128	0.216	0.062	1	C19orf25	0.0641869	-0.0364422	0.38	0.358	1	DEF6
	EVL	0.00527097	0.0658258	0.819	0.68	1	MKNK2	0.10765	0.651374	0.667	0.455	1	EBPL	0.000842222	0.0484375	0.218	0.154	1	XRN2	3.05394e-13	0.133087	0.764	0.661	6.59833e-09	ITPR2	1.36708e-05	0.115279	0.286	0.195	0.295371	RBCK1	4.85236e-05	0.0637215	0.375	0.282	1	GINM1	0.110824	0.261914	0.297	0.094	1	B3GALNT2	0.0641898	0.0326522	0.108	0.086	1	HFE
	LINC01578	0.00528647	-0.058115	0.714	0.599	1	SYNE3	0.107701	0.214445	0.5	0.182	1	HCFC1	0.000843587	0.0169886	0.198	0.157	1	KRI1	3.06259e-13	0.0344541	0.188	0.139	6.61702e-09	H3F3A	1.37158e-05	-0.195858	0.994	0.994	0.296344	WDR82	4.85377e-05	-0.0597344	0.598	0.55	1	ARL10	0.110831	-0.143824	0.054	0.156	1	SNRPE	0.0641916	-0.182918	0.418	0.444	1	CALR
	NAB2	0.00528668	0.0201335	0.225	0.145	1	EPB41L2	0.10806	0.399592	0.667	0.273	1	C1D	0.000844688	-0.0318064	0.353	0.317	1	SKAP1	3.06734e-13	-0.0899667	0.444	0.422	6.6273e-09	MIEN1	1.3796e-05	0.0409935	0.328	0.247	0.298077	SKAP1	4.89036e-05	-0.0609838	0.45	0.404	1	GORASP2	0.110856	0.333955	0.351	0.125	1	ATMIN	0.0643396	-0.165625	0.165	0.207	1	TXNDC16
	IKBKB	0.00529141	0.133122	0.432	0.291	1	KMT2C	0.10826	0.848199	0.667	0.182	1	CHMP2A	0.000845205	0.0351913	0.407	0.325	1	SNHG6	3.07105e-13	-0.10596	0.907	0.869	6.63532e-09	REV3L	1.38591e-05	-0.00926894	0.285	0.226	0.299439	EDEM3	4.90875e-05	-0.0381389	0.255	0.229	1	TNKS2	0.110976	-0.130893	0.27	0.125	1	CDC42SE2	0.0643842	0.210998	0.81	0.707	1	RPL23
	TMEM238	0.0053122	0.0169056	0.203	0.128	1	DHX38	0.108514	0.387793	0.667	0.182	1	ITGB3BP	0.000845624	0.0670813	0.265	0.187	1	PET100	3.07453e-13	-0.0720073	0.657	0.612	6.64284e-09	TFRC	1.38832e-05	0.0847438	0.142	0.071	0.299961	GNG10	4.90939e-05	0.154802	0.352	0.237	1	QSER1	0.110985	0.204374	0.108	0	1	ECD	0.0645071	0.203778	0.165	0.099	1	RPS24
	MTG1	0.00531342	0.140405	0.396	0.247	1	DDX17	0.10864	0.159462	0.667	0.727	1	CACUL1	0.000847468	0.0968035	0.284	0.206	1	DYNC1I2	3.07583e-13	0.00922573	0.461	0.396	6.64565e-09	GCNT4	1.39292e-05	-0.137722	0.127	0.163	0.300955	TRIP12	4.9259e-05	0.058877	0.51	0.406	1	SRSF5	0.111404	-0.196281	0.838	0.844	1	MRE11	0.064545	-0.103863	0.184	0.198	1	RPAP3
	H2AFZ	0.00532054	0.0811929	0.793	0.645	1	PUF60	0.108687	-0.351525	0.5	0.636	1	CEMIP2	0.000848185	0.0655728	0.224	0.167	1	SF3B4	3.11331e-13	0.010655	0.244	0.198	6.72662e-09	AC005842.1	1.40457e-05	-0.170193	0.188	0.241	0.303471	NDUFS7	4.94662e-05	-0.017076	0.4	0.343	1	AVEN	0.111674	-0.237328	0.027	0.125	1	MTX1	0.0646522	-0.23331	0.076	0.155	1	PPAN
	TRMT61B	0.00532134	0.137655	0.176	0.07	1	NOP56	0.109162	0.0591698	0.667	0.909	1	SND1	0.000848871	-0.0304183	0.244	0.203	1	LPIN2	3.16462e-13	0.0898488	0.52	0.417	6.83747e-09	MAP3K11	1.40879e-05	0.0269322	0.146	0.105	0.304382	ERICH1	4.955e-05	0.0410267	0.481	0.394	1	ALKBH7	0.111729	-0.580788	0.676	0.781	1	TSTD1	0.0646701	0.149461	0.608	0.5	1	STAT5A
	DHTKD1	0.00532934	0.132165	0.278	0.157	1	MYL12B	0.10921	-0.581635	1	1	1	GOLGA7	0.000854021	-0.0570216	0.226	0.198	1	PNKD	3.18152e-13	-0.0576826	0.337	0.323	6.874e-09	VKORC1	1.41035e-05	0.0184322	0.301	0.231	0.304721	CRELD2	4.96365e-05	0.0361357	0.228	0.166	1	ZDHHC21	0.111881	-0.240509	0.027	0.125	1	CHMP7	0.0647304	0.0499067	0.405	0.328	1	RPL14
	ORAI3	0.00533286	0.0709694	0.216	0.128	1	DDX46	0.109718	-0.537092	0.833	0.909	1	UBE2G2	0.000856403	0.0350477	0.45	0.357	1	CNIH1	3.23746e-13	0.0539205	0.35	0.272	6.99485e-09	SMG7	1.41967e-05	0.0869371	0.237	0.157	0.306734	ST3GAL3	4.97235e-05	0.0321064	0.118	0.069	1	GMNN	0.111906	-0.174023	0.027	0.125	1	RIPK1	0.064743	0.032681	0.215	0.164	1	PRDX5
	GSAP	0.00535556	0.0879731	0.374	0.23	1	CAB39	0.110096	-0.0169805	0.333	0.091	1	RNMT	0.000858456	-0.0140592	0.504	0.442	1	PPP6R2	3.27105e-13	0.0399268	0.253	0.193	7.06742e-09	PSMA2	1.41981e-05	0.0216796	0.709	0.598	0.306764	ANKRD13D	4.97636e-05	-0.0484009	0.364	0.324	1	CALR	0.112287	0.495221	0.892	0.719	1	HEMK1	0.0647658	0.210921	0.101	0.039	1	RUBCNL
	COPS8	0.00537319	0.0364218	0.344	0.227	1	CXorf40B	0.110096	-0.0169805	0.333	0.091	1	ABHD14B	0.000861152	-0.0612272	0.265	0.246	1	UFD1	3.28589e-13	0.00336945	0.329	0.268	7.09949e-09	RAD23A	1.42213e-05	-0.0138041	0.641	0.534	0.307265	HBS1L	5.00372e-05	0.0843145	0.4	0.304	1	ARL1	0.11229	0.174496	0.297	0.125	1	LYST	0.0648392	0.153877	0.69	0.586	1	SH2B3
	EDRF1	0.00538169	0.020312	0.286	0.172	1	SLC66A2	0.110169	-0.328626	0.167	0.364	1	DGKD	0.0008634	0.109238	0.506	0.399	1	PTDSS1	3.28594e-13	-0.0446818	0.181	0.17	7.09959e-09	CEBPZ	1.4231e-05	0.0777699	0.551	0.425	0.307474	UBE2E3	5.03806e-05	-0.037519	0.26	0.226	1	ZCCHC14	0.112411	0.162257	0.108	0.031	1	CALU	0.0648664	0.239786	0.209	0.116	1	ATP5MC2
	BCAS2	0.00541485	-0.0485566	0.392	0.346	1	TMEM161B	0.110169	-0.342022	0.167	0.364	1	NONO	0.00086763	0.0461633	0.545	0.452	1	IWS1	3.30448e-13	0.0114082	0.309	0.252	7.13966e-09	RPL18	1.44468e-05	-0.0533583	0.999	0.998	0.312138	PRRC2A	5.04417e-05	-0.032083	0.247	0.222	1	CFAP97	0.112718	-0.302907	0.324	0.438	1	MIF4GD	0.064919	-0.0863843	0.177	0.185	1	KLF3
	PLEKHG1	0.00543365	0.101893	0.555	0.407	1	STX11	0.110194	-0.219847	0	0.273	1	KAT8	0.000868359	-0.010916	0.187	0.154	1	AKNA	3.3985e-13	0.0334125	0.538	0.451	7.34281e-09	MTLN	1.44731e-05	0.0293576	0.315	0.232	0.312706	EXOC7	5.08128e-05	0.0364324	0.348	0.277	1	FAM193B	0.112736	-0.140168	0.027	0.125	1	MYC	0.0650398	-0.160834	0.095	0.129	1	ZNF117
	ECHDC1	0.00544622	0.1877	0.604	0.422	1	ANXA11	0.110572	-0.173545	0.333	0.455	1	TUT4	0.000868946	0.0581671	0.707	0.596	1	NNT-AS1	3.44379e-13	0.068805	0.138	0.085	7.44064e-09	LUC7L2	1.4496e-05	-0.00621218	0.481	0.395	0.313201	CRCP	5.11405e-05	0.0711317	0.242	0.168	1	AMDHD2	0.112788	-0.148781	0.027	0.125	1	TDP1	0.0651901	0.14369	0.12	0.073	1	UTP18
	ERCC1	0.0054489	0.0147673	0.48	0.366	1	BUD13	0.110572	-0.256098	0.333	0.455	1	DYNC1I2	0.000869493	0.0460603	0.515	0.428	1	PDHB	3.44482e-13	0.0176269	0.44	0.365	7.44287e-09	NDUFS6	1.4549e-05	0.0429818	0.769	0.647	0.314345	RBIS	5.12532e-05	-0.101945	0.677	0.641	1	HEATR5B	0.112959	0.105162	0.189	0.062	1	CIB1	0.0652299	-0.0529132	0.538	0.487	1	KIF22
	PARP1	0.00545682	0.184085	0.894	0.753	1	ATXN1	0.110772	-0.226805	0.167	0.364	1	NCK2	0.000876691	-0.0943315	0.272	0.268	1	STIP1	3.52376e-13	0.0523082	0.279	0.21	7.61344e-09	ANKRD44	1.45544e-05	-0.0914847	0.456	0.423	0.314463	COMMD1	5.1337e-05	0.039013	0.213	0.153	1	S100B	0.113084	0.862579	0.378	0.281	1	TUSC2	0.0652356	0.23944	0.253	0.168	1	CFDP1
	PROSER3	0.00546114	0.100112	0.141	0.061	1	DOCK10	0.110772	-0.386171	0.167	0.364	1	ITPKB	0.000880385	0.00667304	0.174	0.137	1	STIM2	3.53422e-13	0.0268531	0.395	0.325	7.63604e-09	PUM2	1.46978e-05	0.00773357	0.362	0.291	0.317561	RAB7A	5.14625e-05	-0.0295558	0.439	0.378	1	KIAA0355	0.113096	0.0773569	0.351	0.219	1	POLR2M	0.065253	0.201567	0.171	0.086	1	GPR157
	GMFG	0.00547041	-0.246067	0.789	0.82	1	INTS13	0.110772	-0.173782	0.167	0.364	1	MRPS5	0.000880464	-0.0143663	0.386	0.327	1	ARHGAP1	3.53734e-13	-0.0192994	0.164	0.149	7.64278e-09	SELENOW	1.47102e-05	0.00581434	0.51	0.418	0.317829	TMEM268	5.15572e-05	0.0584345	0.103	0.054	1	MORF4L2	0.113136	0.453647	0.27	0.094	1	HPF1	0.0653604	0.0388561	0.203	0.159	1	TFRC
	PPP1R7	0.00547195	0.0101708	0.471	0.349	1	SMIM27	0.110772	-0.0864069	0.167	0.364	1	CEP170	0.000881209	0.139361	0.341	0.238	1	PNPT1	3.56855e-13	0.0521022	0.292	0.22	7.71021e-09	COA6	1.47465e-05	-0.0434875	0.329	0.282	0.318613	GSPT1	5.15966e-05	0.120572	0.564	0.444	1	SCLY	0.11321	0.146893	0.135	0.031	1	IRF2BP1	0.0653841	0.166623	0.12	0.052	1	MCRS1
	ACSL3	0.00548646	0.122456	0.313	0.169	1	RASGEF1B	0.110821	1.21427	0.5	0.091	1	ARHGEF7	0.000883754	0.0573518	0.248	0.179	1	ZCRB1	3.59623e-13	-0.0228585	0.351	0.304	7.77e-09	ATP8B2	1.47984e-05	-0.0775061	0.231	0.213	0.319734	TMUB1	5.16184e-05	-0.0135765	0.219	0.176	1	LAP3	0.11335	0.309497	0.297	0.125	1	OAZ2	0.0654441	0.00673828	0.203	0.168	1	ZDHHC3
	FCER2	0.00550183	-0.19133	0.079	0.16	1	NDUFA11	0.111009	-0.896486	0.833	0.909	1	COX6B1	0.000885965	-0.0957343	0.856	0.818	1	MVP	3.65001e-13	0.0630352	0.306	0.226	7.88622e-09	RAB5IF	1.48232e-05	-0.00272686	0.482	0.38	0.320271	COPE	5.20935e-05	-0.100848	0.631	0.59	1	OSBPL9	0.113493	0.146097	0.27	0.125	1	ILF3-DT	0.0654784	-0.0859717	0.316	0.302	1	ST8SIA4
	ZNF134	0.00550917	0.0516686	0.242	0.145	1	AC005670.3	0.111065	0.306432	0.333	0	1	MRPL10	0.000890337	0.0242399	0.172	0.134	1	RABAC1	3.65327e-13	-0.0210277	0.613	0.541	7.89327e-09	NTPCR	1.48498e-05	0.101271	0.211	0.123	0.320844	AUP1	5.21833e-05	-0.00158167	0.272	0.223	1	CDKN2AIP	0.113545	0.153109	0.162	0.031	1	CHD6	0.0656027	-0.143286	0.253	0.272	1	PGS1
	RAD23A	0.00551663	-0.119762	0.665	0.634	1	AC006141.1	0.111065	0.161337	0.333	0	1	MEF2A	0.000893761	0.0616408	0.504	0.418	1	RNF145	3.68344e-13	0.0672348	0.279	0.213	7.95844e-09	AC004951.1	1.48874e-05	0.0828943	0.193	0.115	0.321656	ATXN3	5.25042e-05	0.0826072	0.384	0.284	1	MTRF1L	0.113608	0.0647692	0.162	0.031	1	KDM6B	0.0657033	-0.290937	0.158	0.216	1	CUTA
	NOL7	0.00552357	-0.00945159	0.758	0.672	1	AC009120.2	0.111065	0.161337	0.333	0	1	GLUD1	0.000895192	0.0906026	0.235	0.153	1	PSMG2	3.68719e-13	0.00347973	0.504	0.424	7.96655e-09	PIGX	1.49308e-05	0.181874	0.286	0.171	0.322595	FUNDC2	5.2512e-05	0.0255619	0.291	0.234	1	RTCA-AS1	0.11365	0.19901	0.108	0.031	1	MAT2A	0.06572	0.00846695	0.234	0.194	1	HLA-DPA1
	EPC1	0.00553925	-0.0984149	0.621	0.552	1	AC009812.1	0.111065	0.161337	0.333	0	1	MDH1	0.000896579	-0.0282705	0.507	0.448	1	UBE2D1	3.70581e-13	0.0486457	0.193	0.136	8.00678e-09	CENPC	1.49903e-05	0.0141517	0.341	0.268	0.323881	ORC2	5.26176e-05	0.0400752	0.219	0.166	1	LAPTM5	0.113676	0.35324	0.811	0.75	1	PRPF8	0.066069	-0.0414069	0.399	0.358	1	FAM53B
	FIGNL1	0.00554688	0.0912643	0.264	0.157	1	ACAD8	0.111065	0.161337	0.333	0	1	CS	0.000899922	0.0953624	0.229	0.141	1	TOMM22	3.71812e-13	0.10114	0.555	0.439	8.03338e-09	EED	1.49994e-05	0.0554217	0.205	0.13	0.324076	CREB1	5.27913e-05	0.211061	0.511	0.38	1	PRR12	0.113715	-0.0887121	0.27	0.281	1	HAX1	0.0663613	0.162542	0.437	0.323	1	NCK1-DT
	ZFYVE27	0.00555693	0.00389343	0.216	0.142	1	AL080317.1	0.111065	0.161337	0.333	0	1	RER1	0.000901775	0.0153849	0.379	0.299	1	RFK	3.75628e-13	0.0587771	0.173	0.118	8.11582e-09	WASHC3	1.50008e-05	0.0574932	0.335	0.24	0.324107	BLOC1S6	5.27919e-05	0.0908752	0.358	0.259	1	TMEM64	0.113775	-0.15191	0.027	0.125	1	VHL	0.0665681	0.154497	0.272	0.177	1	TTYH3
	DCAF7	0.00558408	0.176185	0.586	0.419	1	AL133243.3	0.111065	0.161337	0.333	0	1	DNAJC21	0.000901823	0.0080613	0.438	0.36	1	OSER1	3.80064e-13	-0.0466882	0.182	0.173	8.21167e-09	MDP1	1.50195e-05	-0.0641007	0.165	0.159	0.324511	ADAMTS6	5.27945e-05	0.0160129	0.247	0.202	1	FGFBP3	0.113912	0.240947	0.135	0.031	1	THAP1	0.0665822	0.00867198	0.165	0.138	1	KIAA2013
	SNRNP40	0.00558682	-0.0461876	0.432	0.366	1	AL139011.1	0.111065	0.202583	0.333	0	1	C19orf25	0.000902805	0.012513	0.397	0.331	1	FTSJ3	3.80584e-13	0.0495182	0.188	0.131	8.22289e-09	ETFRF1	1.50867e-05	0.0502609	0.141	0.091	0.325963	RPS6KB2	5.29942e-05	0.000225175	0.225	0.182	1	USP37	0.113941	-0.231289	0.027	0.156	1	DICER1	0.0669036	-0.059983	0.335	0.323	1	TPP1
	TMUB1	0.00559742	-0.0537336	0.269	0.224	1	ALG6	0.111065	0.161337	0.333	0	1	NDUFA2	0.000912475	-0.0785895	0.576	0.556	1	PIH1D1	3.82963e-13	-0.0443374	0.358	0.323	8.2743e-09	SLC25A36	1.50895e-05	0.0167319	0.292	0.227	0.326023	PLIN2	5.31871e-05	-0.0408895	0.352	0.309	1	RAB11FIP2	0.113976	0.325466	0.189	0.062	1	PNKD	0.0669089	-0.114128	0.297	0.31	1	G6PD
	FCRLA	0.00560069	0.132488	0.648	0.483	1	ANKZF1	0.111065	0.268089	0.333	0	1	CD63	0.000915709	0.000239856	0.42	0.356	1	MEAF6	3.83832e-13	0.0247256	0.47	0.391	8.29308e-09	FEM1B	1.51057e-05	0.0640742	0.212	0.14	0.326373	PSMD13	5.3696e-05	0.0305107	0.461	0.375	1	ATP6V0C	0.114078	-0.395586	0.541	0.5	1	YBEY	0.0671098	0.0732624	0.171	0.112	1	FCGR2B
	MLLT10	0.0056048	0.00182075	0.225	0.148	1	ASB16-AS1	0.111065	0.161337	0.333	0	1	SRSF9	0.000916305	0.0326115	0.726	0.641	1	POLR1C	3.85348e-13	0.0251001	0.199	0.15	8.32582e-09	BLOC1S4	1.51084e-05	0.0494382	0.397	0.308	0.326433	UQCRFS1	5.39769e-05	0.0455549	0.596	0.502	1	AP002026.1	0.114214	0.144967	0.108	0.031	1	ATP6V1C1	0.0673049	0.166713	0.19	0.108	1	TECR
	TES	0.00560763	0.0268732	0.427	0.32	1	ATP8B1	0.111065	0.306432	0.333	0	1	IL10RB	0.000919831	-0.0479088	0.233	0.213	1	GSTP1	3.93466e-13	0.0351876	0.514	0.425	8.50122e-09	CCDC167	1.55529e-05	0.00206826	0.406	0.319	0.336035	ENOSF1	5.40609e-05	0.107225	0.247	0.155	1	COQ10A	0.114265	0.246752	0.189	0.062	1	PRIM1	0.0673375	0.152319	0.152	0.086	1	LYZ
	LAMTOR1	0.00562543	-0.0234022	0.564	0.456	1	ATXN7L2	0.111065	0.161337	0.333	0	1	BTN2A2	0.000921132	0.0509802	0.252	0.186	1	ATP8B2	3.93967e-13	-0.0818103	0.182	0.192	8.51206e-09	MICOS13	1.56174e-05	0.0591206	0.645	0.516	0.337429	RNF20	5.44072e-05	-9.66142e-06	0.237	0.195	1	FCHSD2	0.114358	0.109773	0.108	0.031	1	SART1	0.0677504	0.23724	0.196	0.103	1	INPPL1
	TLE3	0.00562703	0.078063	0.247	0.14	1	AZI2	0.111065	0.268089	0.333	0	1	HIST1H1C	0.000921965	0.105605	0.34	0.25	1	MED10	3.95214e-13	-0.101407	0.461	0.453	8.539e-09	ARRB2	1.56191e-05	-0.125515	0.354	0.35	0.337467	SLC5A3	5.44799e-05	0.0358894	0.463	0.38	1	LINC00685	0.114361	-0.182301	0.108	0.156	1	BNIP3L	0.0682211	-0.0864207	0.342	0.341	1	STX10
	BTN3A3	0.00562784	0.0837479	0.242	0.131	1	B3GLCT	0.111065	0.161337	0.333	0	1	STRN4	0.000922203	0.0286751	0.104	0.063	1	LYRM4	3.98845e-13	0.0431796	0.237	0.172	8.61745e-09	FAM192A	1.56692e-05	0.0344325	0.264	0.192	0.338548	PSMA4	5.45366e-05	0.0840121	0.653	0.54	1	RAB5C	0.114603	-0.370894	0.243	0.438	1	CSNK2A2	0.0682424	0.120606	0.228	0.155	1	CERS6
	VRK3	0.00564816	0.0921372	0.352	0.221	1	BCL6	0.111065	0.460468	0.333	0	1	TMED8	0.000923282	0.0988798	0.306	0.209	1	FAAH2	4.02939e-13	0.0881827	0.117	0.057	8.7059e-09	NFKBIZ	1.57321e-05	0.16844	0.257	0.161	0.339908	PABPC1	5.46466e-05	0.142729	0.999	0.994	1	GON4L	0.114619	-0.279578	0.297	0.406	1	AC110769.2	0.0684484	0.119573	0.101	0.052	1	IVNS1ABP
	HACL1	0.00565431	0.0456607	0.273	0.154	1	BEX3	0.111065	0.161337	0.333	0	1	EXOSC1	0.000924061	0.0382415	0.315	0.249	1	IGBP1	4.08791e-13	-0.083659	0.482	0.468	8.83234e-09	FUBP1	1.57686e-05	0.0515993	0.456	0.354	0.340697	TPST2	5.5309e-05	0.0270419	0.345	0.282	1	HGS	0.114702	-0.232416	0.054	0.219	1	SNRNP35	0.0684944	-0.0500652	0.259	0.22	1	RAP2A
	PPP2CB	0.00566772	-0.0485142	0.154	0.116	1	BRF1	0.111065	0.268089	0.333	0	1	CREBZF	0.000924764	-0.0166585	0.479	0.412	1	OLA1	4.12198e-13	0.0622425	0.508	0.403	8.90596e-09	ATP6V0D1	1.58918e-05	0.0188021	0.19	0.143	0.343359	PHF3	5.5635e-05	0.0411734	0.744	0.652	1	TTC19	0.114819	-0.0261424	0.378	0.281	1	PSMF1	0.0686768	0.20797	0.31	0.198	1	ZFP36
	CCND3	0.00566776	-0.12657	0.291	0.326	1	CASP2	0.111065	0.202583	0.333	0	1	RAB30	0.000927511	0.101385	0.638	0.535	1	DHRS4L2	4.14207e-13	-0.0202664	0.21	0.182	8.94936e-09	DMAC1	1.59423e-05	0.0183913	0.484	0.39	0.344448	AC005670.3	5.57878e-05	0.0576818	0.325	0.248	1	TIMM50	0.114905	0.224711	0.135	0.031	1	PTPRC	0.0688313	0.0386631	1	0.983	1	LINC00963
	WDR89	0.00567584	0.0737149	0.238	0.134	1	CC2D1B	0.111065	0.202583	0.333	0	1	BICD2	0.000927937	0.0335027	0.306	0.233	1	BDH2	4.15028e-13	0.00421481	0.211	0.172	8.9671e-09	LNPEP	1.59541e-05	0.0322407	0.533	0.422	0.344705	ZNF195	5.57987e-05	-0.0647018	0.211	0.201	1	MFSD6	0.114943	0.172836	0.135	0.031	1	OGDH	0.0688672	-0.124264	0.203	0.211	1	ITGB3
	KCTD18	0.00567882	0.0971451	0.154	0.058	1	CDK16	0.111065	0.161337	0.333	0	1	AIDA	0.000927953	0.0474314	0.506	0.423	1	PDCD10	4.1539e-13	-0.0489828	0.459	0.421	8.97491e-09	ELMSAN1	1.60508e-05	0.0746926	0.245	0.169	0.346794	ZBTB33	5.58452e-05	0.0218415	0.123	0.089	1	PDCD2	0.115075	0.330276	0.595	0.406	1	CDCA7	0.0689855	0.185458	0.253	0.177	1	CAT
	SMARCC1	0.00568163	0.121003	0.722	0.552	1	CDKL5	0.111065	0.161337	0.333	0	1	CYBC1	0.000932374	0.150288	0.453	0.343	1	SSBP1	4.25831e-13	0.0878622	0.82	0.712	9.2005e-09	CARHSP1	1.60941e-05	-0.208723	0.354	0.37	0.347729	CS	5.58739e-05	0.0534665	0.223	0.153	1	PARP6	0.115134	0.236411	0.135	0.031	1	TMEM161B-AS1	0.0691333	0.00397956	0.411	0.345	1	ACAT2
	ARL6IP5	0.00569221	0.0326151	0.789	0.648	1	CHFR	0.111065	0.242683	0.333	0	1	SLC25A24	0.000937776	0.0598426	0.222	0.158	1	NSUN6	4.33369e-13	-0.0326939	0.243	0.214	9.36338e-09	WDR3	1.61441e-05	0.0627316	0.232	0.148	0.34881	DNAJC10	5.596e-05	0.166011	0.348	0.233	1	RBM33	0.115288	-0.328625	0.324	0.406	1	PRF1	0.06942	-0.13069	0.101	0.194	1	MILR1
	NGLY1	0.00569695	0.108493	0.714	0.547	1	CHST2	0.111065	0.161337	0.333	0	1	AKT2	0.000941937	0.0834819	0.332	0.242	1	WIPI2	4.36163e-13	-0.0197095	0.385	0.338	9.42373e-09	CD46	1.61905e-05	0.0475205	0.596	0.491	0.349812	CFAP20	5.60878e-05	0.00712597	0.185	0.138	1	HNRNPK	0.115369	0.331276	0.973	0.781	1	WASL	0.0695431	0.0325246	0.127	0.073	1	VAC14
	STRAP	0.00570933	0.0780082	0.626	0.456	1	CRACR2A	0.111065	0.161337	0.333	0	1	GSTK1	0.00094236	-0.0522083	0.507	0.456	1	CASP8	4.36702e-13	0.0420189	0.431	0.349	9.43539e-09	IBTK	1.62628e-05	0.0735574	0.221	0.141	0.351374	FAM136A	5.62947e-05	0.0440962	0.386	0.296	1	PGS1	0.115424	0.193811	0.135	0.031	1	GDAP2	0.0695525	0.153775	0.165	0.112	1	CLINT1
	TTPAL	0.00572471	0.103895	0.211	0.11	1	CUL4B	0.111065	0.403305	0.333	0	1	C1orf35	0.000952725	-0.00420307	0.196	0.15	1	NCBP2	4.37116e-13	0.0544252	0.487	0.395	9.44433e-09	ZNF37A	1.63842e-05	0.0079974	0.297	0.224	0.353996	DGCR6L	5.6376e-05	0.00640832	0.338	0.278	1	RPP25	0.115457	-0.240048	0.027	0.156	1	SNRNP27	0.0695774	-0.160744	0.234	0.254	1	RPL3
	FBRS	0.00572933	0.0928064	0.361	0.227	1	DCP1B	0.111065	0.161337	0.333	0	1	DDX56	0.000953502	0.030301	0.196	0.147	1	TBC1D23	4.37845e-13	-0.0302327	0.139	0.126	9.46009e-09	MKNK2	1.6606e-05	-0.117705	0.37	0.362	0.358789	SERINC3	5.65841e-05	0.0308227	0.423	0.345	1	ASH2L	0.115494	0.167898	0.108	0.031	1	STK19	0.069736	-0.0140207	0.114	0.103	1	BCKDHA
	TNFAIP3	0.00574292	-0.00669247	0.339	0.238	1	DCUN1D4	0.111065	0.202583	0.333	0	1	KMT2A	0.000962714	0.113856	0.674	0.573	1	GPCPD1	4.40758e-13	0.0354446	0.191	0.144	9.52303e-09	ZNF24	1.66252e-05	0.0458801	0.441	0.334	0.359204	HDDC3	5.67503e-05	0.0895385	0.221	0.141	1	MLST8	0.115515	0.195573	0.108	0.031	1	SAT2	0.0698149	0.0941191	0.386	0.31	1	TMED8
	CYBB	0.00575119	-0.0544531	0.577	0.462	1	DHRS4	0.111065	0.161337	0.333	0	1	CCS	0.000964958	0.0900894	0.405	0.308	1	R3HDM1	4.44782e-13	0.0463854	0.318	0.242	9.60996e-09	BACH1	1.66978e-05	0.0607785	0.153	0.093	0.360772	ILF2	5.71134e-05	-0.0289978	0.508	0.449	1	SRI	0.115676	0.196714	0.459	0.281	1	PRKAB2	0.0699877	0.216393	0.108	0.056	1	AMPD2
	AC019205.1	0.0057559	0.0777401	0.11	0.038	1	DNAJB4	0.111065	0.161337	0.333	0	1	PPP4R2	0.000965403	0.0802226	0.373	0.29	1	HSPA4	4.46704e-13	0.0337182	0.331	0.259	9.65149e-09	PITHD1	1.67796e-05	0.00908189	0.3	0.231	0.36254	FAM204A	5.73866e-05	-0.0476231	0.432	0.38	1	ELMO1	0.115726	-0.332663	0.081	0.219	1	RPL35A	0.0700589	-0.19463	1	0.996	1	PRKDC
	BLOC1S5	0.0057632	0.0494833	0.282	0.169	1	DUSP7	0.111065	0.161337	0.333	0	1	SOD1	0.000966391	-0.106048	0.621	0.606	1	HINT1	4.47054e-13	0.138182	0.992	0.976	9.65904e-09	HM13	1.67936e-05	0.0244671	0.421	0.321	0.362843	COA1	5.79667e-05	0.173209	0.622	0.494	1	YBX1	0.115756	-0.0780769	1	0.938	1	NKG7	0.0700591	-0.102844	0.658	0.625	1	RETN
	ACO2	0.00576398	0.12591	0.445	0.294	1	DZANK1	0.111065	0.161337	0.333	0	1	DDX42	0.000966684	-0.0248432	0.377	0.317	1	EMC2	4.54794e-13	0.0457353	0.249	0.183	9.82629e-09	ACTR6	1.68378e-05	-0.0669993	0.288	0.253	0.363797	APOL2	5.81144e-05	0.140594	0.199	0.11	1	GTF2H2C	0.115963	-0.176772	0.027	0.125	1	SCP2	0.0701862	0.0968601	0.405	0.323	1	TTL
	CARS2	0.00577082	-0.0712551	0.374	0.288	1	EPHB6	0.111065	0.202583	0.333	0	1	EP400	0.00096706	0.0108925	0.22	0.17	1	2009-03-01	4.54909e-13	-0.00655582	0.316	0.266	9.82876e-09	MAGOH	1.69484e-05	-0.0239402	0.559	0.455	0.366187	DPY30	5.81245e-05	-0.0885186	0.361	0.352	1	AC005921.2	0.116008	0.280177	0.162	0.062	1	TRBC2	0.0702613	-0.141927	0.918	0.879	1	RPS5
	C11orf49	0.00577429	-0.0638053	0.203	0.169	1	ETS2	0.111065	0.161337	0.333	0	1	LRMP	0.000967142	0.187377	0.424	0.315	1	KDELR2	4.56365e-13	0.0662695	0.315	0.235	9.86023e-09	CUL2	1.70211e-05	0.00407422	0.264	0.202	0.367759	TIMM17A	5.8702e-05	0.0560935	0.272	0.198	1	AEN	0.116201	-0.0958135	0.027	0.156	1	RBM12B	0.0703652	-0.282457	0.152	0.211	1	STUB1
	TLR6	0.00577987	0.0749318	0.269	0.154	1	FLT3LG	0.111065	0.161337	0.333	0	1	GPATCH8	0.000968395	0.136309	0.451	0.345	1	ARL14EP	4.59417e-13	0.035822	0.356	0.281	9.92616e-09	GLO1	1.71162e-05	0.0747756	0.275	0.194	0.369812	DHRS4-AS1	5.90826e-05	0.0877081	0.144	0.077	1	MRPL16	0.116203	-0.291734	0.297	0.344	1	SLC35E3	0.0703676	-0.250285	0.095	0.164	1	EEF1D
	WIPI2	0.00579355	0.0129386	0.533	0.41	1	GIMAP6	0.111065	0.202583	0.333	0	1	NKIRAS2	0.000971234	0.0563226	0.192	0.13	1	SNX17	4.63425e-13	0.0496367	0.389	0.302	1.00128e-08	SNHG20	1.71797e-05	0.0498646	0.221	0.148	0.371184	OXNAD1	5.92704e-05	-0.175333	0.586	0.61	1	NHLRC2	0.116381	0.263442	0.27	0.125	1	UBE2D1	0.0703753	-0.0482123	0.152	0.134	1	CENPB
	MIER1	0.00579894	-0.0556604	0.568	0.48	1	GPRIN3	0.111065	0.202583	0.333	0	1	TMUB2	0.000973418	0.00697461	0.192	0.147	1	GSTO1	4.66221e-13	-0.10552	0.371	0.383	1.00732e-08	BIN1	1.72615e-05	-0.124589	0.368	0.385	0.372952	RPL36A	5.93402e-05	-0.0776263	0.996	1	1	GIGYF2	0.116408	0.320544	0.243	0.125	1	AL365361.1	0.0703805	-0.279825	0.152	0.216	1	ABHD12
	SLC15A3	0.00580802	0.10336	0.273	0.148	1	GRIP1	0.111065	0.161337	0.333	0	1	ZNF224	0.000975555	0.173863	0.377	0.262	1	DSTN	4.67839e-13	-0.105073	0.454	0.45	1.01081e-08	UNC119	1.7291e-05	0.0729758	0.196	0.122	0.37359	LYST	5.95745e-05	0.0260897	0.32	0.256	1	BCL11A	0.116572	0.168084	0.189	0.062	1	TRIM28	0.0706114	-0.11854	0.278	0.284	1	FRMD4B
	HAPLN3	0.00584551	0.0702529	0.106	0.035	1	GZMK	0.111065	0.161337	0.333	0	1	CLTA	0.000976201	-0.017645	0.649	0.573	1	ZFP36L1	4.69394e-13	0.154091	0.743	0.633	1.01417e-08	ASAH1	1.73709e-05	0.0357476	0.297	0.22	0.375315	PPP2R1A	6.02147e-05	-0.0182033	0.279	0.242	1	OGFOD3	0.116607	0.187111	0.135	0.031	1	KDM5A	0.0707813	0.0967454	0.519	0.444	1	LSM2
	EHD4	0.00585786	0.095374	0.432	0.279	1	HINFP	0.111065	0.161337	0.333	0	1	PTPN12	0.00097772	-0.0349483	0.181	0.161	1	PDCL3	4.74851e-13	-0.0298697	0.336	0.295	1.02596e-08	ANAPC13	1.7389e-05	-0.0437315	0.226	0.182	0.375707	FGFBP2	6.02564e-05	-0.168912	0.335	0.379	1	CCS	0.116786	0.341991	0.405	0.188	1	STK38	0.0708248	-0.103097	0.576	0.534	1	SP100
	GUCD1	0.00586069	0.0349898	0.313	0.206	1	HSPA4L	0.111065	0.161337	0.333	0	1	RAN	0.000979509	0.0387994	0.838	0.747	1	TSEN2	4.75401e-13	0.0576987	0.13	0.079	1.02715e-08	NMD3	1.74018e-05	0.00333896	0.161	0.121	0.375984	LSM3	6.02958e-05	0.0524371	0.629	0.524	1	ITGB1BP1	0.117091	-0.32794	0.162	0.344	1	AC093323.1	0.0709859	0.0762509	0.203	0.142	1	PTAFR
	SEC14L1	0.0058683	0.0835818	0.379	0.25	1	IL10RA	0.111065	0.161337	0.333	0	1	DDB2	0.000984087	0.0240801	0.144	0.102	1	RINL	4.77192e-13	-0.00063008	0.229	0.188	1.03102e-08	SLC38A2	1.74772e-05	-0.1737	0.587	0.566	0.377613	DNTTIP2	6.04078e-05	0.00756239	0.41	0.345	1	ABR	0.117113	0.165876	0.108	0.031	1	NMT1	0.0710017	0.158083	0.335	0.237	1	DOP1B
	PPP1R10	0.00587529	0.0733675	0.595	0.451	1	IPP	0.111065	0.202583	0.333	0	1	SRRM1	0.000985165	-0.0148004	0.785	0.711	1	LCK	4.79451e-13	-0.135502	0.847	0.831	1.0359e-08	VRK3	1.75015e-05	0.0273482	0.233	0.17	0.378137	CCT4	6.04082e-05	0.0673358	0.655	0.54	1	AQR	0.117312	0.213116	0.216	0.062	1	MICU2	0.0710517	0.195761	0.259	0.168	1	BRI3BP
	MRPS12	0.00587856	-0.0688462	0.559	0.483	1	ITGB2-AS1	0.111065	0.161337	0.333	0	1	KDELR2	0.00099096	0.0848692	0.31	0.23	1	KBTBD2	4.80427e-13	0.0691217	0.173	0.111	1.03801e-08	LCP2	1.75024e-05	0.112967	0.365	0.257	0.378157	SPICE1	6.06711e-05	0.0259571	0.149	0.103	1	XPO4	0.117417	-0.197358	0.054	0.156	1	COQ4	0.0712691	-0.0371867	0.146	0.125	1	MRPS28
	TUSC2	0.00588688	-0.0369846	0.383	0.311	1	KIAA1109	0.111065	0.202583	0.333	0	1	ATF6B	0.000991662	-0.00427216	0.431	0.361	1	DHX9	4.80858e-13	0.0214991	0.453	0.377	1.03894e-08	PSMA4	1.76118e-05	0.0206518	0.634	0.519	0.380521	NDUFC1	6.08805e-05	-0.0152688	0.52	0.46	1	URI1	0.11752	-0.464521	0.432	0.594	1	MCRIP1	0.071312	0.0871432	0.335	0.254	1	UBALD2
	RAB8A	0.00588745	-0.032785	0.595	0.491	1	LIME1	0.111065	0.367483	0.333	0	1	PROSER3	0.000992457	0.0710145	0.114	0.062	1	PRDX4	4.82905e-13	0.0166374	0.182	0.139	1.04337e-08	BRWD1	1.7625e-05	0.0832813	0.37	0.264	0.380807	METTL14	6.09763e-05	0.0312195	0.261	0.197	1	ARHGEF1	0.117771	0.394364	0.784	0.594	1	MAN2A1	0.0714966	0.0851408	0.272	0.185	1	GDE1
	DLG1	0.00590016	0.124234	0.432	0.291	1	MAST4	0.111065	0.367483	0.333	0	1	TRAPPC4	0.000993852	0.0137327	0.328	0.269	1	FAM192A	4.83264e-13	0.0456796	0.275	0.208	1.04414e-08	PPAN	1.77238e-05	0.0973826	0.329	0.215	0.382941	ING2	6.11376e-05	-0.0379324	0.184	0.163	1	CXCL8	0.117786	0.161691	0.135	0.031	1	RELA	0.0716087	0.222359	0.259	0.164	1	BIRC3
	PDCD10	0.00594414	0.00760392	0.67	0.544	1	MIB1	0.111065	0.380191	0.333	0	1	CAND1	0.00099469	0.0905575	0.409	0.308	1	PFDN2	4.83485e-13	0.055246	0.438	0.348	1.04462e-08	EBP	1.78572e-05	-0.0708977	0.158	0.164	0.385823	RSPRY1	6.12662e-05	0.0781986	0.216	0.14	1	ENDOG	0.118038	-0.0614669	0.054	0.125	1	N4BP2L1	0.071614	0.121294	0.215	0.142	1	S100A8
	NDUFAF8	0.00595978	-0.0127119	0.63	0.515	1	MPP1	0.111065	0.202583	0.333	0	1	CSTB	0.000997055	-0.0707741	0.597	0.557	1	STUB1	4.84112e-13	-0.00210579	0.462	0.395	1.04597e-08	MR1	1.80395e-05	0.0828811	0.177	0.102	0.389761	DDX11	6.13294e-05	0.0983415	0.137	0.072	1	PAPOLA	0.118164	-0.302112	0.703	0.625	1	LINC02580	0.0717907	0.0177458	0.19	0.138	1	DOK1
	DOK3	0.00596836	0.160878	0.251	0.134	1	MTCP1	0.111065	0.161337	0.333	0	1	AKR1B1	0.00100218	0.00322462	0.347	0.289	1	VBP1	4.8724e-13	0.062014	0.399	0.307	1.05273e-08	NSD1	1.82685e-05	0.0478144	0.508	0.398	0.39471	STMN1	6.13835e-05	-0.0919258	0.666	0.626	1	FAM89B	0.118213	-0.0761106	0.27	0.25	1	SNAPIN	0.072142	0.126856	0.215	0.147	1	OLIG2
	RNASEH1	0.00597992	0.0216245	0.339	0.238	1	NUDT17	0.111065	0.161337	0.333	0	1	KHDC4	0.00100681	0.0528396	0.302	0.229	1	HDAC3	4.90732e-13	0.0268286	0.212	0.162	1.06027e-08	RBM12B	1.83275e-05	0.00688793	0.227	0.174	0.395983	PDE3B	6.16224e-05	0.102298	0.957	0.889	1	TMEM116	0.118369	0.100806	0.135	0.094	1	RPAP2	0.0722665	-0.271134	0.335	0.362	1	NSF
	PIK3CG	0.00598154	0.1357	0.348	0.203	1	OLFM2	0.111065	0.268089	0.333	0	1	FNIP1	0.00101061	-0.00492595	0.325	0.278	1	APTX	4.91107e-13	0.0484009	0.204	0.146	1.06109e-08	GSDMD	1.8372e-05	0.0809502	0.315	0.209	0.396945	THOC5	6.16851e-05	-0.0374245	0.131	0.12	1	MSL1	0.118471	0.277566	0.297	0.125	1	CARHSP1	0.0722681	0.0147342	0.544	0.453	1	MFSD1
	NDUFAF4	0.00598456	0.00514177	0.357	0.267	1	PAK1	0.111065	0.161337	0.333	0	1	NOL12	0.00101103	0.0282439	0.211	0.151	1	KANSL1	4.95925e-13	0.0692533	0.669	0.574	1.0715e-08	SLC7A5	1.84239e-05	0.0722483	0.109	0.049	0.398066	LCP1	6.17442e-05	-0.0478727	0.748	0.677	1	HINT3	0.118531	0.0743897	0.135	0.031	1	PSMC3	0.0723519	-0.193811	0.266	0.328	1	WDR81
	ZNF493	0.00599078	0.018089	0.383	0.276	1	PAXIP1-AS1	0.111065	0.161337	0.333	0	1	EIF2B4	0.0010112	0.0715902	0.183	0.116	1	SP3	5.04848e-13	0.0271298	0.426	0.353	1.09077e-08	SOS2	1.84346e-05	0.00783604	0.19	0.144	0.398297	CFAP298	6.17462e-05	0.0299687	0.325	0.257	1	SPOP	0.11873	0.265429	0.432	0.344	1	DNPH1	0.0723581	0.298331	0.272	0.177	1	MAP1LC3B
	TTC3	0.00599324	0.0517896	0.767	0.613	1	PCGF3	0.111065	0.161337	0.333	0	1	LDLRAD4	0.00101153	0.138462	0.162	0.091	1	XRRA1	5.15645e-13	0.047391	0.333	0.265	1.1141e-08	ATP1A1	1.84894e-05	-0.120059	0.421	0.388	0.399483	DOCK11	6.18861e-05	-0.0690961	0.371	0.352	1	PHF8	0.118756	0.103378	0.108	0.031	1	C5orf24	0.0724503	-0.0890349	0.272	0.254	1	EVL
	ZNF706	0.00600026	-0.000595483	0.802	0.68	1	PDPR	0.111065	0.161337	0.333	0	1	PALM2-AKAP2	0.00101394	0.193257	0.498	0.391	1	MKNK2	5.17817e-13	-0.113072	0.312	0.328	1.1188e-08	RBBP5	1.86052e-05	0.0683423	0.184	0.121	0.401983	PSPC1	6.19383e-05	0.133517	0.243	0.153	1	ZNF468	0.118938	0.131584	0.108	0.031	1	RREB1	0.0726468	-0.194247	0.158	0.19	1	MCM3AP
	HMGB2	0.00601209	-0.0233799	0.366	0.273	1	PNPO	0.111065	0.202583	0.333	0	1	CIAO1	0.00101473	0.0213443	0.382	0.309	1	CUL4B	5.21281e-13	-0.00340774	0.23	0.196	1.12628e-08	CCNQ	1.87292e-05	-0.0218815	0.233	0.181	0.404662	XPOT	6.19771e-05	0.099651	0.239	0.151	1	ALDH3A2	0.118949	-0.106004	0.054	0.156	1	MRPL41	0.0726882	0.280141	0.532	0.392	1	TXN2
	BTG2	0.00602997	0.184812	0.872	0.747	1	PPARA	0.111065	0.161337	0.333	0	1	RASGEF1B	0.00101633	0.10441	0.341	0.237	1	ZNF83	5.35879e-13	0.0322961	0.261	0.21	1.15782e-08	ERLEC1	1.87296e-05	0.0368826	0.288	0.216	0.404672	SIK3	6.22494e-05	-0.0313108	0.239	0.214	1	DNAJC17	0.119017	0.144025	0.135	0.156	1	TSPYL1	0.0727627	0.312348	0.291	0.194	1	ERV3-1
	CCDC84	0.00603142	0.120149	0.33	0.186	1	RALGAPA2	0.111065	0.161337	0.333	0	1	DMAC1	0.0010164	0.0527114	0.425	0.336	1	MAP4K2	5.40496e-13	-0.0698801	0.236	0.229	1.16779e-08	CHCHD7	1.8929e-05	-0.00185345	0.303	0.23	0.408981	MYL6	6.2254e-05	-0.109659	0.981	0.946	1	CYREN	0.11907	-0.325687	0.027	0.125	1	TRPM7	0.0727759	-0.0267403	0.234	0.211	1	HMGA1
	TOP3B	0.00603652	0.0519909	0.154	0.07	1	RASA3	0.111065	0.202583	0.333	0	1	LRCH1	0.00102174	0.0793527	0.209	0.146	1	MCTS1	5.43785e-13	0.0845955	0.504	0.399	1.1749e-08	ZNF875	1.89728e-05	-0.00467135	0.134	0.099	0.409926	LYPLA2	6.24639e-05	0.026905	0.171	0.126	1	ARPC1A	0.119361	0.285974	0.243	0.094	1	DNAJC19	0.0728067	-0.00200189	0.316	0.293	1	NASP
	SNX12	0.00603837	0.0742106	0.128	0.049	1	RENBP	0.111065	0.161337	0.333	0	1	ORMDL1	0.00102354	-0.00783381	0.722	0.629	1	DUSP2	5.48145e-13	0.096371	0.179	0.109	1.18432e-08	ORC3	1.89845e-05	0.0334658	0.154	0.097	0.410178	CDKN2AIP	6.28237e-05	0.000578321	0.263	0.213	1	SBK1	0.119438	-0.258022	0.081	0.188	1	DPYD	0.0730131	-0.115164	0.165	0.185	1	TTLL3
	RPN2	0.00604502	-0.0838539	0.485	0.422	1	RETREG1	0.111065	0.268089	0.333	0	1	CCNC	0.00103763	0.0833272	0.347	0.248	1	ABCC1	5.55076e-13	0.0943005	0.129	0.067	1.1993e-08	PHF5A	1.9003e-05	-0.0208717	0.295	0.248	0.410578	SFT2D2	6.29972e-05	0.0878079	0.322	0.234	1	GTF2F1	0.119442	-0.448225	0.189	0.281	1	RIOK1	0.0730987	0.136933	0.177	0.121	1	HEATR3
	EDEM2	0.00607578	0.0588119	0.216	0.125	1	SENP1	0.111065	0.161337	0.333	0	1	FNBP4	0.00103994	0.0931488	0.519	0.427	1	H3F3A	5.64098e-13	-0.1478	0.998	0.996	1.21879e-08	MKRN1	1.9123e-05	0.0793844	0.352	0.25	0.413171	EMC2	6.41189e-05	0.0865997	0.245	0.162	1	OSER1	0.120091	-0.398876	0.135	0.344	1	LRRC47	0.0731488	0.0364445	0.101	0.065	1	SBNO2
	SIMC1	0.00609296	0.0313067	0.15	0.073	1	SERGEF	0.111065	0.268089	0.333	0	1	DHRS4-AS1	0.00104854	0.10829	0.166	0.098	1	STAU1	5.65261e-13	-0.0129871	0.344	0.298	1.2213e-08	ATXN2L	1.92227e-05	0.085981	0.388	0.271	0.415325	TAF8	6.41241e-05	0.119335	0.294	0.193	1	LRATD2	0.120125	0.21852	0.135	0.031	1	OIP5-AS1	0.0731818	-0.169111	0.456	0.448	1	AZIN1-AS1
	PHIP	0.00609595	-0.0846393	0.542	0.439	1	SGK3	0.111065	0.306432	0.333	0	1	ABCA7	0.00105061	0.0663102	0.101	0.052	1	HEXD	5.6565e-13	0.0962753	0.255	0.173	1.22214e-08	TAB2	1.92434e-05	0.150166	0.291	0.173	0.415773	ING4	6.4188e-05	-0.0166751	0.331	0.291	1	CASP4	0.12016	-0.258023	0.405	0.438	1	SH3BP2	0.0732131	0.122286	0.203	0.125	1	FMNL1
	FAM122C	0.00612833	0.0796963	0.106	0.035	1	SIPA1L3	0.111065	0.161337	0.333	0	1	SNX13	0.00105083	0.016773	0.243	0.186	1	DDX42	5.70508e-13	0.0429752	0.364	0.293	1.23264e-08	KDM4A	1.9318e-05	-0.0106566	0.104	0.081	0.417384	MFSD8	6.42336e-05	0.0403729	0.307	0.234	1	FAM114A2	0.120212	0.21821	0.135	0.031	1	C8orf76	0.0732968	-0.0733728	0.158	0.172	1	MXI1
	PCYT1A	0.00612875	0.13125	0.207	0.102	1	SIRT1	0.111065	0.161337	0.333	0	1	TMED1	0.0010544	0.0461735	0.131	0.083	1	KHNYN	5.71436e-13	0.0463174	0.125	0.077	1.23465e-08	RBCK1	1.93428e-05	0.0665679	0.385	0.284	0.417921	APPBP2	6.43807e-05	0.106069	0.247	0.157	1	LONP2	0.120244	-0.0125491	0.243	0.188	1	DUSP22	0.0733411	0.0353973	0.127	0.091	1	TMEM160
	BANK1	0.00612988	0.0619086	0.916	0.826	1	SLC31A1	0.111065	0.161337	0.333	0	1	MT2A	0.00105561	0.109738	0.207	0.138	1	DNAJC11	5.71843e-13	0.0441317	0.1	0.059	1.23552e-08	MRPS7	1.94061e-05	0.0417592	0.358	0.263	0.419288	DPYSL2	6.50259e-05	0.0131908	0.137	0.103	1	EIF4A1	0.120337	-0.0817037	0.973	0.844	1	ITGAL	0.0734286	0.0533925	0.475	0.401	1	RPS15
	FOXN2	0.00616209	-0.0742572	0.247	0.195	1	SMIM13	0.111065	0.161337	0.333	0	1	G2E3	0.00105882	0.0962027	0.207	0.138	1	MTMR14	5.71976e-13	0.0528663	0.179	0.124	1.23581e-08	VPS29	1.94403e-05	-0.0304698	0.38	0.32	0.420027	CANX	6.50261e-05	0.0452644	0.559	0.465	1	IPO7	0.120444	0.272337	0.27	0.156	1	VIM	0.0734646	0.283681	0.608	0.478	1	NDUFB6
	DCAF6	0.00621368	0.0403645	0.295	0.183	1	SYCE1L	0.111065	0.306432	0.333	0	1	NDUFA13	0.0010602	-0.00472921	0.843	0.767	1	STN1	5.75663e-13	0.0301875	0.132	0.092	1.24378e-08	STX2	1.94534e-05	0.0295954	0.1	0.065	0.420311	PELI1	6.5039e-05	0.0544611	0.194	0.13	1	MT-CO3	0.120967	0.0859851	1	1	1	ATP5MF	0.0735664	-0.196709	0.614	0.638	1	GSN
	SAMD9	0.00622498	0.058115	0.608	0.474	1	TAB2	0.111065	0.306432	0.333	0	1	PDE12	0.00106295	-0.0427861	0.146	0.141	1	TSN	5.78178e-13	0.0209234	0.269	0.217	1.24921e-08	PSMD9	1.95324e-05	-0.00745281	0.447	0.357	0.422017	UBN1	6.50943e-05	-0.0430124	0.34	0.293	1	AL451165.2	0.121118	-0.0732783	0.054	0.156	1	SPECC1L	0.0736046	-0.26221	0.139	0.22	1	ADCY7
	SERPINB1	0.00623427	0.116026	0.604	0.439	1	TBC1D31	0.111065	0.202583	0.333	0	1	PXK	0.00106524	0.00373295	0.433	0.357	1	IFNAR1	5.81758e-13	0.0737936	0.434	0.342	1.25695e-08	PREPL	1.95603e-05	-0.00146739	0.181	0.139	0.42262	SEH1L	6.53052e-05	-0.00528463	0.173	0.14	1	GRIP1	0.121252	-0.233011	0.027	0.125	1	SFPQ	0.0736333	0.0510127	0.557	0.466	1	MFF
	MRPS18B	0.00624325	-0.0135869	0.573	0.451	1	TFB1M	0.111065	0.161337	0.333	0	1	STAT4	0.00106597	0.100513	0.104	0.047	1	PPP1CC	5.81871e-13	0.116414	0.561	0.443	1.25719e-08	DGKA	1.95751e-05	0.0151979	0.616	0.512	0.422939	ATE1	6.53593e-05	0.00687476	0.247	0.193	1	METTL26	0.121333	0.00139997	0.378	0.469	1	ANP32A	0.0736589	0.0680867	0.557	0.483	1	BICD2
	SBF2-AS1	0.00626075	0.05246	0.229	0.145	1	TIAM1	0.111065	0.161337	0.333	0	1	SSB	0.0010671	0.0249314	0.576	0.485	1	SLC25A45	5.82395e-13	0.0822353	0.265	0.188	1.25832e-08	SMDT1	1.95877e-05	-0.0507574	0.708	0.61	0.423212	BTBD7	6.57445e-05	0.104848	0.265	0.173	1	RELA-DT	0.121597	0.305049	0.135	0.031	1	POU2F2	0.0737024	0.297131	0.304	0.194	1	MRPL57
	SSU72	0.00628021	-0.0562583	0.656	0.552	1	TMCC1-AS1	0.111065	0.161337	0.333	0	1	DCAF1	0.00107252	0.0715428	0.157	0.092	1	PRR13	5.96813e-13	0.108485	0.574	0.461	1.28947e-08	SERPINB9	1.96675e-05	-0.0679608	0.276	0.25	0.424936	EXOC4	6.62335e-05	0.0351065	0.246	0.183	1	DDX19B	0.121611	-0.314569	0.054	0.156	1	SEC14L1	0.0737562	0.217154	0.177	0.103	1	AFG3L2
	EFCAB11	0.00629056	0.0687059	0.123	0.052	1	TMEM263	0.111065	0.202583	0.333	0	1	SOCS1	0.00107804	0.0916581	0.356	0.272	1	RHOH	6.08362e-13	-0.0192534	0.685	0.616	1.31443e-08	SEPTIN1	1.9702e-05	0.0597597	0.483	0.37	0.42568	RFX5	6.68854e-05	0.0347395	0.128	0.08	1	RMND5A	0.121618	0.316686	0.243	0.094	1	LEF1	0.0741515	-0.219097	0.696	0.711	1	TXNDC17
	CFLAR	0.00629178	0.18461	0.802	0.648	1	TRG-AS1	0.111065	0.526927	0.333	0	1	SKIL	0.00108273	0.238867	0.401	0.288	1	CSNK1G3	6.11221e-13	0.045926	0.211	0.154	1.3206e-08	MRPL35	1.97248e-05	0.0663512	0.242	0.167	0.426174	SELENOH	6.72445e-05	-0.0633675	0.84	0.776	1	XPR1	0.121993	0.18864	0.162	0.062	1	MIER1	0.0742817	0.0586003	0.456	0.384	1	IMP3
	SIPA1L3	0.00629307	-0.0294187	0.256	0.186	1	TSPYL4	0.111065	0.161337	0.333	0	1	SF3B2	0.00108322	0.121109	0.668	0.55	1	EIF3G	6.1252e-13	-0.0843973	0.871	0.829	1.32341e-08	PMPCA	2.01178e-05	0.0592111	0.189	0.113	0.434665	PDK1	6.7307e-05	0.227273	0.343	0.231	1	ADK	0.122097	-0.427974	0.189	0.344	1	CD27	0.0744387	-0.186917	0.753	0.784	1	ITPKB
	TARBP1	0.00629412	0.021509	0.189	0.099	1	TUBD1	0.111065	0.161337	0.333	0	1	TRAM1	0.00108481	0.0631787	0.532	0.43	1	C19orf25	6.19214e-13	0.0416234	0.391	0.321	1.33787e-08	PUM1	2.01447e-05	0.0505107	0.456	0.354	0.435246	PCNX2	6.78746e-05	0.0553209	0.109	0.057	1	LAGE3	0.122108	0.507595	0.405	0.188	1	RPS19BP1	0.0744549	0.0214974	0.519	0.431	1	PRKRA
	OLA1	0.00629701	0.0182129	0.661	0.526	1	TXK	0.111065	0.202583	0.333	0	1	C21orf91	0.00108485	0.105868	0.213	0.131	1	PIGX	6.31034e-13	0.0972517	0.247	0.165	1.36341e-08	ACTL6A	2.0166e-05	0.0417333	0.24	0.17	0.435707	FAAP20	6.7956e-05	0.0129309	0.52	0.435	1	GRINA	0.122326	0.298305	0.135	0.031	1	FTL	0.0747743	-0.15298	1	0.996	1	ERCC4
	SFT2D1	0.00630454	-0.0831869	0.454	0.422	1	UBR5-AS1	0.111065	0.268089	0.333	0	1	NSRP1	0.00108619	0.0917675	0.425	0.325	1	NXPE3	6.32308e-13	-0.0138451	0.182	0.16	1.36616e-08	MPLKIP	2.02436e-05	0.122454	0.488	0.356	0.437383	EPG5	6.83174e-05	0.0792995	0.177	0.115	1	FKBP2	0.122413	-0.427867	0.108	0.25	1	IFT88	0.0748192	-0.166792	0.076	0.138	1	TNFSF13B
	ZNRD1	0.00631061	-0.0967782	0.476	0.427	1	USP21	0.111065	0.161337	0.333	0	1	STK4	0.00108906	0.125506	0.89	0.815	1	EXOG	6.33363e-13	0.00344908	0.212	0.174	1.36844e-08	ZBED1	2.02553e-05	0.110477	0.169	0.095	0.437636	RIOK1	6.83188e-05	-0.00572866	0.268	0.208	1	DDX23	0.122547	-0.0372212	0.27	0.156	1	IL23A	0.0748516	-0.0691683	0.247	0.228	1	HIST2H2AC
	ADPRHL2	0.00633277	-0.0561538	0.242	0.209	1	USP30	0.111065	0.161337	0.333	0	1	IMPA1	0.00108938	0.036338	0.201	0.149	1	TIMM17A	6.37749e-13	0.0560746	0.24	0.173	1.37792e-08	SQLE	2.04273e-05	0.048756	0.221	0.151	0.441352	SCYL1	6.87917e-05	0.0817971	0.177	0.112	1	HEXD	0.122607	0.215534	0.216	0.062	1	GTPBP10	0.0749842	0.167846	0.196	0.129	1	NSL1
	GNL3L	0.0063506	0.143816	0.48	0.317	1	WDR26	0.111065	0.472386	0.333	0	1	MTRNR2L8	0.00109495	-0.185736	0.332	0.379	1	SAT2	6.41434e-13	-0.088361	0.255	0.265	1.38588e-08	ORMDL3	2.0489e-05	0.0864685	0.245	0.16	0.442684	TRNT1	6.89198e-05	0.0597561	0.41	0.32	1	TMEM223	0.12262	0.337151	0.351	0.188	1	CYB561D1	0.0750182	0.0903183	0.139	0.086	1	MAPK13
	MS4A1	0.00637216	0.140569	1	0.994	1	ZFPM1	0.111065	0.306432	0.333	0	1	PLEKHJ1	0.00109576	-0.0389824	0.265	0.234	1	RRP7A	6.41682e-13	0.0557113	0.311	0.235	1.38642e-08	PPP4R2	2.05557e-05	0.0792518	0.432	0.327	0.444127	REXO4	6.9164e-05	0.107787	0.345	0.249	1	RABEPK	0.122807	0.207217	0.135	0.031	1	TMF1	0.0750834	0.145252	0.475	0.384	1	C3AR1
	NFU1	0.0063804	0.0216359	0.291	0.192	1	ZNF101	0.111065	0.242683	0.333	0	1	BET1	0.00110758	0.0398148	0.271	0.203	1	MT-ATP8	6.46683e-13	-0.124867	0.285	0.314	1.39722e-08	TPR	2.05781e-05	0.105341	0.776	0.664	0.44461	SFXN1	6.9259e-05	-0.0104152	0.391	0.339	1	BOP1	0.122857	-0.172315	0.027	0.125	1	C6orf120	0.0752317	0.123167	0.114	0.06	1	SSBP2
	HSH2D	0.00638604	-0.0195262	0.485	0.375	1	ZNF251	0.111065	0.161337	0.333	0	1	GATD1	0.00111377	0.103729	0.207	0.13	1	SYNGR2	6.49469e-13	0.114	0.227	0.145	1.40324e-08	INPP4A	2.06105e-05	-0.0648294	0.337	0.31	0.445311	MRPL3	6.97585e-05	0.0966992	0.439	0.33	1	ZNF92	0.12296	-0.33767	0.162	0.312	1	MBD3	0.0752754	-0.130606	0.108	0.155	1	ITGB8
	CCSER2	0.00639734	-0.0618159	0.26	0.224	1	ZNF276	0.111065	0.161337	0.333	0	1	EED	0.00111982	-0.0160562	0.235	0.195	1	PHPT1	6.58057e-13	0.0830625	0.5	0.393	1.4218e-08	C1GALT1	2.06206e-05	-0.077934	0.279	0.258	0.44553	ZNF224	6.97823e-05	-0.0228064	0.342	0.294	1	LNX2	0.123083	0.0847327	0.108	0.031	1	MED15	0.0755493	0.104175	0.19	0.134	1	GLTP
	ZNF586	0.00640001	0.0969001	0.189	0.087	1	ZNF343	0.111065	0.202583	0.333	0	1	CHMP4A	0.00112135	0.0263338	0.619	0.53	1	CCDC107	6.58611e-13	-0.0577671	0.306	0.289	1.423e-08	TRIM59	2.06274e-05	-0.0318845	0.297	0.25	0.445676	CD53	6.99052e-05	-0.0246797	0.671	0.587	1	HADHA	0.123115	0.383864	0.568	0.344	1	POLD2	0.0755838	0.207965	0.152	0.078	1	RPL39
	WTAP	0.00641227	-0.00650548	0.67	0.532	1	ZNF445	0.111065	0.161337	0.333	0	1	MDH2	0.00112228	-0.0146546	0.498	0.426	1	SMNDC1	6.61696e-13	0.0680955	0.346	0.262	1.42966e-08	ZBTB1	2.07308e-05	0.0324028	0.39	0.303	0.44791	GMPR2	7.00739e-05	-0.0523112	0.202	0.196	1	AP3M1	0.123797	-0.218788	0.108	0.219	1	TTF1	0.075782	-0.0457761	0.247	0.211	1	SEC61G
	EXOC8	0.00642422	0.0569173	0.141	0.07	1	ZNF620	0.111065	0.161337	0.333	0	1	DIAPH1	0.00112788	-0.0585665	0.289	0.265	1	CREB1	6.63603e-13	0.13226	0.449	0.342	1.43378e-08	CCDC84	2.07774e-05	0.123639	0.24	0.148	0.448918	THOC7	7.0317e-05	0.129513	0.479	0.352	1	ZNF827	0.123837	0.153344	0.297	0.125	1	CSNK1G1	0.0758202	0.0752265	0.171	0.116	1	WBP1L
	SPRY1	0.00642443	0.0854061	0.123	0.049	1	ARAP1	0.111182	-0.275463	0	0.273	1	MARK3	0.00112904	0.0398369	0.328	0.266	1	PAFAH1B1	6.63844e-13	0.031912	0.497	0.416	1.4343e-08	CAMTA1	2.08492e-05	-0.00580773	0.274	0.216	0.450468	PPIE	7.04592e-05	0.0716741	0.272	0.198	1	LINC00909	0.123855	0.157776	0.27	0.188	1	RBM48	0.0758888	-0.237426	0.127	0.177	1	STK17B
	ZDHHC2	0.0064285	-0.0171896	0.317	0.253	1	RAP1B	0.111309	0.169684	0.667	0.727	1	MAGOH	0.00112912	-0.040795	0.494	0.446	1	ITPR2	6.65435e-13	0.11235	0.313	0.228	1.43774e-08	NUCKS1	2.09343e-05	-0.0490507	0.75	0.655	0.452307	SF3B2	7.04717e-05	-0.0166257	0.622	0.542	1	PHKG1	0.12404	0.333895	0.27	0.094	1	TUT7	0.0759523	-0.025104	0.297	0.259	1	SMIM27
	RPS28	0.00646456	-0.0886197	1	1	1	MRPL28	0.111425	-0.116643	0.5	0.727	1	SORL1	0.00113312	0.0842818	0.433	0.331	1	CCDC88B	6.66756e-13	0.0463476	0.155	0.104	1.44059e-08	RABL3	2.09937e-05	0.059802	0.133	0.078	0.45359	CDC42	7.0512e-05	0.110832	0.916	0.829	1	HUWE1	0.124164	0.184037	0.432	0.281	1	AIF1	0.076161	-0.271435	0.139	0.194	1	LINC00877
	PEX26	0.00647067	0.0328006	0.335	0.23	1	CDC73	0.111459	0.406252	0.833	0.273	1	NCBP2AS2	0.00113319	0.0459943	0.295	0.23	1	HNRNPDL	6.68502e-13	0.112308	0.743	0.628	1.44437e-08	ZDHHC12	2.10376e-05	-0.0236018	0.208	0.178	0.454538	GPBP1L1	7.06883e-05	0.0901758	0.387	0.292	1	HDAC1	0.124197	-0.410555	0.432	0.594	1	SFXN1	0.0761911	-0.0111233	0.367	0.302	1	MAP3K3
	COA6	0.00647234	0.0440377	0.405	0.294	1	OSGEPL1	0.111531	-0.220614	0	0.273	1	MIER1	0.00113333	-0.00755043	0.446	0.384	1	KMT2B	6.71323e-13	0.0488267	0.25	0.186	1.45046e-08	WAKMAR2	2.12363e-05	-0.132834	0.099	0.143	0.458831	LINC00649	7.0867e-05	0.0086899	0.338	0.279	1	NFIA	0.124361	0.187658	0.135	0.031	1	LINC00891	0.0762704	-0.245636	0.095	0.155	1	KDM6B
	STX7	0.0064756	0.149809	0.846	0.747	1	PLPP5	0.111531	-0.277288	0	0.273	1	MRPL23	0.00114455	-0.0493308	0.215	0.195	1	RBM7	6.81438e-13	0.064564	0.297	0.221	1.47232e-08	PSMD2	2.1256e-05	0.0353951	0.41	0.311	0.459257	PDPR	7.10609e-05	0.040585	0.189	0.137	1	NPIPB5	0.124377	0.462157	0.297	0.125	1	RAB37	0.0762845	0.326418	0.43	0.31	1	MYCBP2
	NCAPD2	0.0064773	0.0344366	0.163	0.084	1	WASHC5	0.111531	-0.220614	0	0.273	1	SLC7A6	0.00114467	-0.0776765	0.155	0.153	1	PPP6R1	6.839e-13	-0.00609171	0.243	0.2	1.47764e-08	AK5	2.13797e-05	-0.0768601	0.084	0.103	0.461929	FLYWCH2	7.14171e-05	0.0175975	0.201	0.147	1	ATG10	0.124576	0.124753	0.108	0.031	1	MAGT1	0.0765439	0.105066	0.184	0.125	1	JDP2
	CLPTM1L	0.00648028	-0.0887992	0.357	0.299	1	CCDC167	0.111586	-0.0307588	0.5	0.636	1	PACS1	0.00114537	0.0121111	0.405	0.333	1	EVI2A	6.85978e-13	-0.0361349	0.434	0.393	1.48212e-08	DDX60L	2.14497e-05	0.108303	0.222	0.14	0.463442	PSMD8	7.15687e-05	0.0197491	0.652	0.549	1	C9orf78	0.12458	-0.0906555	0.486	0.531	1	SUCLA2	0.0767524	0.178423	0.241	0.155	1	GAPVD1
	IDH2	0.00648047	0.022778	0.401	0.285	1	TMEM165	0.111868	0.24847	0.667	0.818	1	SUMO1	0.00115163	0.0711535	0.644	0.531	1	LYPLAL1	6.88043e-13	0.0232687	0.166	0.121	1.48659e-08	PAPOLA	2.14547e-05	0.124808	0.711	0.572	0.463551	DUT	7.15973e-05	-0.078366	0.471	0.45	1	TIMP1	0.124695	-0.252388	0.297	0.312	1	PRORP	0.0767812	0.0846078	0.241	0.181	1	TEC
	LSM2	0.00648058	0.134786	0.718	0.541	1	C9orf78	0.112074	0.543641	0.833	0.364	1	PICALM	0.00115705	0.065544	0.211	0.139	1	NUP107	6.88567e-13	0.0248554	0.312	0.249	1.48772e-08	ATM	2.14698e-05	-0.079018	0.902	0.832	0.463876	CEP170	7.22111e-05	0.0234758	0.213	0.163	1	APOO	0.12471	0.297215	0.108	0	1	SLC44A2	0.0770086	-0.282898	0.139	0.224	1	ZNF652
	NUP62	0.0064953	0.0587349	0.476	0.337	1	SYMPK	0.112141	-0.345702	0	0.273	1	MRPL33	0.00115747	-0.0880417	0.397	0.388	1	TRAPPC3	6.93576e-13	0.0400708	0.301	0.235	1.49854e-08	NPIPB4	2.16048e-05	0.0721795	0.118	0.062	0.466793	PDE6G	7.24539e-05	-0.0837857	0.11	0.135	1	DIAPH2	0.125491	-0.344498	0.027	0.156	1	DCTD	0.077021	0.0355325	0.158	0.108	1	NDST1
	PSMB5	0.00650065	0.0205684	0.432	0.32	1	WWOX	0.112176	-0.276201	0	0.273	1	RBBP7	0.00115919	0.0209563	0.41	0.335	1	ZBTB8OS	6.95041e-13	0.0100697	0.327	0.269	1.50171e-08	BCAP31	2.16615e-05	-0.0488124	0.439	0.385	0.468018	KLHL24	7.25067e-05	-0.0429801	0.384	0.339	1	RGS10	0.12553	-0.288166	0.865	0.844	1	SFT2D2	0.0771653	-0.0809925	0.241	0.246	1	HMG20B
	ZSCAN16-AS1	0.00650396	0.088196	0.352	0.224	1	CWC27	0.112232	-0.0411519	0.167	0.455	1	HSPB11	0.00116008	0.00651156	0.345	0.288	1	COG8	7.01894e-13	0.0364198	0.146	0.103	1.51651e-08	ERAP1	2.17276e-05	0.104647	0.238	0.153	0.469446	MTRNR2L8	7.27193e-05	-0.130533	0.215	0.256	1	ZFP91	0.125701	0.395717	0.297	0.094	1	PWWP3A	0.0771703	0.140471	0.272	0.198	1	SEPTIN2
	UBE2O	0.00651208	0.0379379	0.233	0.145	1	UBQLN1	0.112232	-0.382769	0.167	0.455	1	NMT1	0.00116063	0.0726417	0.409	0.316	1	NUP50	7.08926e-13	0.0643128	0.431	0.344	1.53171e-08	CRIPT	2.185e-05	-0.00947291	0.396	0.323	0.472092	PAFAH1B1	7.31682e-05	0.0309976	0.532	0.444	1	ARHGAP5	0.125896	-0.372167	0.054	0.188	1	KIAA2013	0.0772911	-0.125414	0.127	0.177	1	PDE4B
	KMT2C	0.00651473	0.16798	0.529	0.363	1	EPS15	0.112232	-0.0827542	0.333	0.455	1	CCDC32	0.00116065	0.131438	0.537	0.427	1	TRRAP	7.24085e-13	0.00423857	0.207	0.17	1.56446e-08	ETF1	2.19479e-05	-0.00668983	0.197	0.156	0.474207	TMED2	7.32205e-05	0.0449668	0.417	0.337	1	ARMH1	0.125936	-0.30551	0.27	0.375	1	VKORC1	0.0773029	-0.0686618	0.203	0.203	1	DARS
	UBE2Q2	0.00653731	0.0396752	0.26	0.166	1	KLHDC3	0.112232	-0.279387	0.333	0.455	1	TLK2	0.00116113	-0.0205235	0.282	0.24	1	VPS4B	7.30977e-13	-0.0107926	0.492	0.433	1.57935e-08	NME2	2.20086e-05	0.166492	0.947	0.887	0.475518	TRMT112	7.34615e-05	-0.085476	0.767	0.712	1	USP5	0.126051	-0.153329	0.081	0.219	1	PTPN7	0.0773369	0.257216	0.392	0.302	1	RPL29
	ZNF652	0.0065512	0.17224	0.414	0.288	1	KYAT3	0.112232	-0.150852	0.333	0.455	1	RPS3	0.00116209	-0.0682215	1	1	1	ATL2	7.39254e-13	-0.00542835	0.158	0.134	1.59723e-08	CINP	2.2393e-05	0.0893069	0.208	0.128	0.483823	BLOC1S1	7.44984e-05	-0.071518	0.614	0.564	1	SPTAN1	0.126191	-0.190062	0.459	0.406	1	CCDC88B	0.0773769	0.224441	0.203	0.112	1	ERCC5
[truncated: 8,415 more rows]
[truncated: 59 more columns]

## Sheet: 2)_CBMC_Poly(IC) (DEGs)
	Intermediate B cells						Memory B cells						Naïve B cells						Naïve CD4 T cells						CD4 TCMs						Naïve CD8 T cells						CD8 TEMs						CD14 Monocytes						CD16 Monocytes
[truncated: 9,862 more rows]
[truncated: 47 more columns]

## Sheet: 3)_5yr_PBMC_LPS (DEGs)
	Intermediate B cells						Memory B cells						Naïve B cells						Naïve CD4 T cells						CD4 TCMs						CD4 TEMs						Naïve CD8 T cells						CD8 TCMs						CD8 TEMs
[truncated: 6,667 more rows]
[truncated: 77 more columns]

[truncated: 1 more sheets: 4)_5yr_PBMC_Poly(IC) (DEGs)]
